# Supplementary material for: The relationship between mean corpuscular hemoglobin concentration and mortality in hypertensive individuals: A population-based cohort study
Source: PLoS One. 2024 May 9;19(5):e0301903. doi: 10.1371/journal.pone.0301903 (PMC11081350; doi:10.1371/journal.pone.0301903)
Supplement: S1 Data — (XLSX) [file pone.0301903.s001.xlsx]

## Sheet: before PSM
Year	seqn	sdmvpsu	sdmvstra	nhs_wt	mchc	mchc1	age1	age	sex	eth1	eth	edu	bmi	mar	smoke	DM	Hyperlipidemia	CVD	CKD	COPD	Anemia	BMI	全因	心血管	随访
1999-2000	5	2	8	11496.5	33.3	0	0	49	1	0	0	1	1	1	1	0	1	0	0	0	0	29.1	0	0	244
1999-2000	7	2	4	3349.08	33.3	0	0	59	0	1	2	0	1	1	1	0	1	0	0	0	0	29.39	0	0	237
1999-2000	10	1	7	2806.59	33.5	0	0	43	1	1	2	0	2	0	2	0	2	0	0	0	0	30.94	1	1	231
1999-2000	12	2	6	11418	33.3	0	0	37	1	0	0	1	2	0	0	0	1	0	1	0	0	30.62	0	0	236
1999-2000	13	2	13	282.193	33.3	0	1	70	1	1	1	0	1	1	1	1	1	0	1	0	0	25.57	1	1	16
1999-2000	25	1	5	15925.3	35	0	0	42	0	0	0	1	2	1	1	0	1	0	0	0	0	37.6	1	0	142
1999-2000	29	2	12	6134.81	35.3	0	1	62	1	0	0	0	2	0	1	1	1	1	1	1	0	36.94	1	0	27
1999-2000	40	1	13	317.223	34	0	1	68	0	1	1	0	2	0	0	1	1	0	1	0	1	30.23	1	1	118
1999-2000	46	2	5	1731.64	31	1	1	85	0	1	2	0	0	0	1	1	1	1	1	0	0	23.79	1	1	22
1999-2000	57	2	5	11715	33.7	0	0	39	1	0	0	1	1	1	0	0	1	0	0	0	0	29.74	0	0	242
1999-2000	64	1	9	2200.17	34.8	0	1	63	0	1	2	1	0	1	2	0	1	0	1	0	0	20.48	1	0	106
1999-2000	93	1	12	6728.12	33.8	0	1	63	0	1	3	1	0	1	0	0	1	0	0	0	0	22.85	0	0	243
1999-2000	115	1	11	12387.2	33.6	0	0	59	0	0	0	1	0	0	0	0	2	0	0	0	0	20.89	0	0	230
1999-2000	117	2	1	6949.35	34	0	0	34	1	0	0	0	2	1	1	0	1	0	1	0	0	34.2	0	0	237
1999-2000	118	1	5	3052.48	33.6	0	1	85	1	0	0	1	2	1	1	0	1	0	1	0	0	30.67	1	1	42
1999-2000	129	2	8	6536.03	33.7	0	1	63	0	0	0	1	2	0	1	0	2	0	1	0	0	38.32	0	0	246
1999-2000	141	3	1	7584.59	35.2	0	0	35	0	1	3	0	1	0	2	0	1	0	0	0	0	26.19	0	0	241
1999-2000	149	2	8	12126.6	33.6	0	0	40	0	1	3	0	1	0	2	0	1	0	0	0	0	27.06	0	0	244
1999-2000	163	1	3	920.382	34.2	0	1	63	0	1	1	0	1	1	0	1	1	0	0	0	0	25.13	0	0	238
1999-2000	172	1	12	3592.07	34.3	0	0	41	1	1	2	1	2	0	0	0	1	0	0	0	0	34.08	1	0	211
1999-2000	173	2	12	2758.4	32.9	1	1	82	0	0	0	1	1	0	0	1	1	0	1	0	0	26.35	0	0	243
1999-2000	178	2	9	1511.45	34.3	0	1	60	0	1	2	1	2	0	2	0	1	0	0	0	0	31.74	0	0	239
1999-2000	187	2	12	2787.12	33.3	0	1	71	0	1	2	0	1	0	0	1	1	0	1	0	0	25.86	1	1	68
1999-2000	188	1	1	12125.9	34.8	0	0	38	0	0	0	0	1	1	0	0	1	0	0	0	0	28.63	0	0	233
1999-2000	190	1	7	1199.02	32	1	1	65	1	1	2	1	0	1	1	0	2	0	0	0	1	22.82	0	0	245
1999-2000	191	1	3	388.97	34.7	0	1	69	1	1	1	0	0	1	2	0	1	1	0	0	0	22.95	1	0	78
1999-2000	197	2	7	3818.02	34.2	0	1	74	1	1	3	0	1	0	1	0	1	1	0	0	0	27.39	0	0	248
1999-2000	211	2	11	4716.37	33.5	0	1	76	1	0	0	1	2	1	0	1	1	0	0	0	0	31.3	1	0	75
1999-2000	221	1	9	1283.65	33.6	0	1	85	1	1	2	0	1	0	0	0	2	0	1	0	0	27.1	1	1	101
1999-2000	223	1	11	3159.85	33.2	0	0	47	1	1	2	0	1	1	2	0	1	0	0	0	0	26.73	0	0	245
1999-2000	225	1	1	5498.59	34.7	0	1	79	1	0	0	1	1	1	0	0	2	1	1	0	0	25.91	1	0	52
1999-2000	239	3	1	6914.46	33	1	1	69	0	0	0	1	1	1	1	0	1	1	0	0	0	28.31	1	0	138
1999-2000	257	2	1	5263.71	34.3	0	1	75	1	0	0	0	2	1	0	0	2	1	0	0	0	35.1	1	1	129
1999-2000	260	1	13	2309.87	33.9	0	0	27	1	1	1	1	2	0	1	0	1	0	0	0	0	36.54	0	0	236
1999-2000	267	2	4	7475.87	34.7	0	0	54	1	0	0	1	1	1	1	0	1	0	0	0	0	27.96	0	0	238
1999-2000	274	2	11	5977.9	33.3	0	1	69	0	0	0	1	1	1	0	1	1	1	0	0	0	29.74	1	1	155
1999-2000	275	2	3	4714.99	33.8	0	1	72	1	0	0	0	2	1	1	0	1	0	0	0	0	34.02	0	0	248
1999-2000	289	2	11	7858.57	33.5	0	1	62	1	0	0	1	0	1	2	0	2	0	0	0	0	24.22	1	0	180
1999-2000	293	1	7	3060.48	33.7	0	1	85	0	0	0	0	0	1	0	0	1	1	0	0	0	23.8	1	1	145
1999-2000	302	1	10	436.963	33.7	0	1	65	0	1	1	0	1	0	0	1	1	0	0	0	0	28.5	0	0	247
1999-2000	321	1	2	11163.1	33.2	0	1	71	0	0	0	0	1	0	0	0	1	1	0	1	0	25.43	1	0	65
1999-2000	328	2	12	5737.82	33.4	0	1	66	1	0	0	1	2	0	1	0	1	0	1	0	0	44.2	1	0	20
1999-2000	332	1	12	280.802	34.3	0	1	71	1	1	1	0	2	1	1	0	1	0	0	0	0	33.48	1	0	30
1999-2000	334	1	12	11254.6	33.6	0	0	58	0	0	0	1	0	1	1	0	1	0	0	0	0	22.82	0	0	244
1999-2000	340	1	1	4902.26	34.6	0	1	72	1	0	0	0	1	1	1	0	1	1	0	0	0	29.09	1	0	174
1999-2000	351	1	5	3600.61	32.8	1	1	70	1	1	3	0	1	1	1	0	1	1	0	0	0	26.98	1	0	214
1999-2000	358	2	2	4215.01	34.4	0	0	48	0	1	2	1	2	1	2	0	1	0	0	0	0	36.98	0	0	246
1999-2000	372	2	6	4427.63	32.7	1	1	70	1	0	0	1	0	1	2	0	1	0	1	1	0	17.81	1	0	24
1999-2000	386	2	1	3387.86	32.3	1	1	85	0	0	0	0	1	1	0	0	1	0	1	1	0	26.76	1	1	45
1999-2000	389	1	12	3744.67	34.3	0	1	81	0	0	0	0	0	1	1	0	1	1	0	0	0	22.19	1	0	194
1999-2000	392	1	12	351.002	33.6	0	1	77	1	1	1	0	1	1	0	0	1	0	0	0	0	25.58	0	0	242
1999-2000	402	2	7	2435.33	34.8	0	1	85	0	1	3	0	0	0	1	0	1	0	1	0	0	23.21	1	1	29
1999-2000	410	1	10	398.782	34.1	0	1	70	0	1	1	1	2	1	0	0	1	0	0	0	0	32.77	0	0	248
1999-2000	416	2	5	1731.64	33.6	0	1	72	0	1	2	1	1	0	2	0	1	0	0	0	0	26.91	1	1	79
1999-2000	421	2	4	1029.36	32.8	1	1	70	1	1	2	0	1	1	0	0	1	1	1	0	0	27.94	1	1	228
1999-2000	437	2	3	5831.76	33.1	0	0	56	0	1	3	1	2	0	2	0	1	0	0	0	0	32	1	0	81
1999-2000	439	1	7	3490.08	32.5	1	0	30	1	1	2	1	2	0	1	0	2	0	0	0	0	30.53	0	0	245
1999-2000	458	1	10	6845.63	34.3	0	1	76	0	0	0	0	0	0	0	0	1	1	1	0	1	24.05	1	0	52
1999-2000	465	2	6	262.752	33.8	0	1	61	1	1	1	1	1	1	1	0	1	0	0	0	0	28.84	0	0	232
1999-2000	472	2	5	3775.4	32.8	1	0	44	0	1	2	1	0	0	2	0	2	0	0	0	0	21.15	0	0	241
1999-2000	475	2	5	3286.45	33.6	0	1	85	0	0	0	1	0	0	0	0	1	0	1	0	0	23.23	1	0	94
1999-2000	504	2	1	908.333	34.2	0	0	32	0	0	0	0	0	1	0	0	1	0	0	0	0	24.74	0	0	230
1999-2000	505	1	7	1361.06	32.8	1	1	60	1	1	2	1	2	0	1	0	2	0	0	0	0	41.43	0	0	245
1999-2000	508	2	13	1805.23	33.7	0	1	78	0	1	2	0	2	0	0	0	1	0	0	0	0	30.74	1	1	157
1999-2000	531	1	5	7398.42	34.4	0	1	69	1	0	0	1	1	1	1	0	1	1	0	0	0	25.62	0	0	235
1999-2000	542	2	6	1160.65	33.8	0	0	40	0	1	1	0	2	1	2	0	1	0	0	0	1	36.07	0	0	234
1999-2000	543	2	5	3624.43	34.2	0	0	36	1	1	2	1	2	1	0	0	1	0	0	0	1	36.5	0	0	241
1999-2000	563	2	7	1910.86	34.8	0	0	23	1	1	1	0	1	1	1	0	2	0	0	0	0	25.65	0	0	246
1999-2000	583	2	9	1855.14	34	0	0	42	1	1	2	0	0	0	2	0	2	0	0	0	0	21.3	0	0	238
1999-2000	593	1	1	11582	32.1	1	0	35	1	0	0	0	2	1	1	0	1	0	0	0	0	36.96	0	0	232
1999-2000	620	2	11	2210.76	31.8	1	1	62	0	1	2	0	1	0	0	0	1	0	1	0	0	25.11	1	0	25
1999-2000	622	1	1	3069.6	34.7	0	1	82	0	0	0	1	0	1	0	0	2	0	0	0	0	21.63	0	0	232
1999-2000	626	2	12	1351.29	33.9	0	1	66	1	1	2	0	0	0	2	0	2	0	1	0	0	22.8	0	0	242
1999-2000	627	1	12	482.453	33.3	0	1	61	0	1	1	0	0	0	0	0	1	0	0	0	0	22.27	0	0	242
1999-2000	645	2	5	5157.82	33.3	0	1	76	1	0	0	1	0	1	1	0	1	0	0	0	0	23.58	1	0	29
1999-2000	654	1	3	536.157	33.8	0	1	67	0	1	1	0	1	0	1	1	1	1	0	0	0	28.78	1	1	139
1999-2000	671	1	1	3207.34	34.3	0	1	82	0	0	0	0	1	0	0	1	1	0	0	0	0	27.33	1	0	66
1999-2000	678	1	7	1069.9	34	0	1	61	1	1	2	0	2	1	2	1	1	0	0	0	0	31.94	0	0	245
1999-2000	683	2	10	2602	34.3	0	1	81	1	0	0	1	1	1	0	0	1	0	1	0	0	26.92	1	0	85
1999-2000	685	1	5	6251.83	33.8	0	1	75	1	0	0	0	0	0	2	0	1	1	1	1	0	23.64	1	0	88
1999-2000	686	2	2	11715	32.6	1	0	39	1	0	0	1	0	1	1	0	1	0	0	0	0	23.9	0	0	246
1999-2000	690	1	13	441.069	33.2	0	1	68	0	1	1	1	1	0	0	0	1	0	0	0	0	25.49	1	0	215
1999-2000	705	2	1	2204.39	34.4	0	1	85	1	0	0	0	1	0	1	0	1	0	1	0	0	28	1	1	53
1999-2000	723	2	4	2994.18	33.7	0	0	32	0	1	2	0	2	0	0	0	1	0	0	0	0	43.71	0	0	237
1999-2000	729	2	3	6293.34	34.2	0	1	68	1	0	0	0	1	1	0	0	1	1	0	0	0	27.29	1	0	197
1999-2000	741	2	6	3356.54	34.8	0	1	80	0	0	0	0	2	0	1	0	2	0	1	0	0	39.16	1	1	218
1999-2000	778	2	1	11657	35	0	0	40	0	0	0	1	1	1	0	0	1	0	0	0	0	26.23	0	0	237
1999-2000	781	2	11	4324.94	32.6	1	0	43	0	1	2	0	2	1	0	0	1	0	1	0	0	32.48	0	0	231
1999-2000	783	1	5	14829.8	35.4	0	0	44	1	0	0	0	1	1	2	0	1	0	0	0	0	29.11	0	0	231
1999-2000	784	1	13	2621.48	33.6	0	0	33	1	1	1	0	2	1	2	0	1	0	0	0	0	32.31	0	0	236
1999-2000	787	2	5	1599.16	32.3	1	1	79	0	1	2	0	1	0	0	1	1	0	1	0	1	28.33	1	1	51
1999-2000	789	1	7	5598.84	33.6	0	1	65	0	0	0	0	0	1	0	0	2	0	0	0	0	20.59	1	0	175
1999-2000	800	1	11	8578.88	34.3	0	1	70	0	0	0	1	2	1	0	1	1	0	0	0	0	31.97	1	1	137
1999-2000	803	1	12	1331.28	33.5	0	0	41	1	1	1	0	1	0	2	0	2	0	0	0	0	25.8	0	0	245
1999-2000	804	3	1	7473.81	32.8	1	0	50	1	1	3	1	1	1	1	0	1	0	0	0	0	26.46	0	0	241
1999-2000	807	2	9	1140.49	33.8	0	1	77	0	1	3	0	0	0	1	0	1	0	1	1	0	23.47	1	0	212
1999-2000	812	1	7	3176.65	32.5	1	0	56	0	1	2	1	2	1	0	0	1	0	0	0	0	37.67	0	0	244
1999-2000	815	1	4	1641.18	33.5	0	0	48	1	1	1	0	1	1	1	0	1	0	0	0	0	25.43	0	0	248
1999-2000	821	2	3	3597.21	32.6	1	0	47	1	1	2	0	1	0	0	0	1	0	0	0	0	29.2	0	0	236
1999-2000	831	2	5	12571.2	33.7	0	0	49	1	0	0	1	2	1	0	0	1	0	0	0	0	35.8	0	0	242
1999-2000	852	2	6	6617.63	33.8	0	1	76	0	0	0	0	2	1	0	0	1	0	1	0	0	30.15	0	0	232
1999-2000	855	1	5	921.975	33.6	0	0	56	0	1	1	1	0	0	0	0	1	0	0	0	0	23.33	0	0	235
1999-2000	858	1	11	2463.89	33	1	0	50	1	1	2	0	1	1	1	0	1	0	1	0	0	29.93	1	0	17
1999-2000	861	1	5	8364.32	34	0	1	72	0	0	0	0	0	1	1	0	1	1	1	1	0	22.64	1	0	147
1999-2000	862	2	2	1539.04	35	0	0	53	1	1	1	0	1	1	2	1	1	0	1	0	0	26.48	1	0	175
1999-2000	871	2	9	3545.89	34	0	1	68	0	1	3	0	1	0	0	0	1	0	1	0	0	25.72	1	0	116
1999-2000	875	2	2	515.627	34.5	0	1	74	0	1	1	0	2	1	0	0	1	0	0	0	0	35.41	1	0	24
1999-2000	878	1	1	7562.54	34.7	0	1	75	0	0	0	0	1	1	0	0	1	0	0	0	0	26.89	1	0	146
1999-2000	885	2	8	6059.72	33.5	0	1	72	0	0	0	0	2	1	0	0	1	1	1	0	0	32.32	1	0	230
1999-2000	889	2	9	884.97	34.7	0	1	80	1	1	2	0	2	0	0	1	2	1	0	0	1	37.4	1	1	35
1999-2000	898	1	2	1108.09	33.2	0	0	27	0	0	0	1	1	1	0	0	1	0	1	0	0	27.09	0	0	232
1999-2000	920	2	7	6627.77	32.9	1	0	56	0	1	3	0	2	0	0	0	1	0	1	0	1	30.61	0	0	231
1999-2000	925	2	7	4848.65	34	0	1	73	1	0	0	1	2	0	0	1	1	1	1	0	0	30.68	1	0	61
1999-2000	929	2	11	4734.66	33.7	0	1	71	1	0	0	0	1	0	2	0	1	0	0	0	0	29.26	1	1	230
1999-2000	943	1	11	3096.57	32.6	1	1	78	1	0	0	1	1	0	1	1	1	1	1	0	0	25.61	1	0	121
1999-2000	944	1	3	1192.65	33.8	0	0	54	0	1	1	0	0	1	0	0	1	0	0	0	0	22.89	0	0	239
1999-2000	949	1	12	7801.13	34	0	1	67	0	0	0	1	0	0	1	0	1	0	0	0	0	23.61	0	0	239
1999-2000	956	3	1	7219.24	34.2	0	0	56	0	1	3	0	2	0	1	0	2	0	0	0	0	33.59	0	0	242
1999-2000	962	1	7	8237.19	33.7	0	0	51	0	0	0	0	2	1	0	0	1	0	0	0	0	31.33	0	0	245
1999-2000	963	2	2	279.111	34.8	0	1	80	1	1	1	0	0	1	0	1	1	1	1	0	1	23.31	1	0	17
1999-2000	968	2	11	1389.81	32.1	1	1	72	1	1	2	0	0	1	1	1	2	0	0	0	0	23.92	1	0	56
1999-2000	971	2	9	3709.58	33.7	0	0	26	0	1	2	0	2	0	0	1	1	0	1	0	0	38.45	0	0	239
1999-2000	972	2	4	994.438	34	0	1	79	1	1	2	0	0	0	0	1	1	0	1	0	0	19.9	1	0	124
1999-2000	976	2	4	2402.18	32.8	1	0	41	1	1	2	1	2	0	0	0	1	0	0	0	0	34.74	0	0	236
1999-2000	981	2	3	7384.74	32.7	1	1	79	0	0	0	0	1	0	0	0	1	1	0	0	0	27.07	1	1	79
1999-2000	986	2	4	1425.56	34.1	0	1	60	0	1	2	0	2	1	1	0	1	1	1	0	0	32.09	1	0	199
1999-2000	987	2	6	260.212	32.8	1	1	66	1	1	1	0	1	1	2	0	1	0	0	0	0	29.31	1	0	54
1999-2000	990	1	12	509.807	35.1	0	1	60	1	1	1	0	1	0	2	0	1	0	0	0	0	28.42	1	1	117
1999-2000	996	2	10	322.989	33.9	0	1	62	0	1	1	0	0	1	1	1	1	1	1	0	1	21.68	0	0	236
1999-2000	999	2	7	3340.71	33.4	0	1	64	1	1	3	0	1	1	0	1	1	1	1	0	0	28.96	1	0	83
1999-2000	1000	2	13	1340.92	33.8	0	0	53	1	1	1	1	2	1	1	0	1	0	0	0	0	30.34	1	0	229
1999-2000	1010	1	1	3820.4	34.5	0	1	85	0	0	0	0	1	1	1	1	1	0	1	0	0	27.06	1	0	23
1999-2000	1021	1	11	2743.95	34.8	0	1	85	1	0	0	0	0	1	1	0	1	0	1	0	0	21.89	1	0	43
1999-2000	1026	2	11	7674.08	33.8	0	1	62	0	0	0	0	2	1	1	1	1	0	0	0	0	34.5	0	0	231
1999-2000	1029	2	10	8427.64	35.8	0	1	68	1	0	0	1	2	1	0	0	1	0	0	0	0	30.49	1	0	242
1999-2000	1030	1	7	1916.48	32.8	1	1	69	0	1	2	0	2	0	1	1	1	0	0	0	0	38.51	1	1	153
1999-2000	1031	1	7	1433.45	33	1	1	65	1	1	2	0	0	0	2	1	2	0	1	0	0	24.11	1	1	126
1999-2000	1035	1	12	1389.73	34	0	0	52	0	1	1	1	0	1	0	0	1	0	0	0	0	24.08	0	0	238
1999-2000	1046	2	10	3994.58	32.9	1	0	50	1	1	2	0	0	1	1	0	2	0	0	0	0	21.17	0	0	235
1999-2000	1116	2	8	2911.15	33.1	0	0	40	1	1	2	1	0	1	0	0	2	0	0	0	0	23.22	0	0	246
1999-2000	1119	2	6	3356.54	33.5	0	1	84	0	0	0	0	1	0	0	0	1	0	0	0	0	25.12	1	0	70
1999-2000	1120	1	3	1480.96	34.2	0	0	55	0	1	1	0	2	0	0	0	1	0	0	0	0	34.29	0	0	238
1999-2000	1122	2	9	2482.35	35	0	0	45	0	1	2	0	2	0	2	0	1	0	0	0	0	36.9	0	0	239
1999-2000	1128	1	13	3311.64	33.7	0	0	59	0	1	2	1	2	0	0	0	1	0	0	0	0	47.77	0	0	236
1999-2000	1130	1	6	8060.33	34.2	0	1	65	0	0	0	1	0	1	2	0	1	1	0	1	0	20.11	1	0	220
1999-2000	1144	1	12	6318.61	34.2	0	1	68	0	0	0	0	1	0	2	0	1	1	0	0	0	26.25	1	1	60
1999-2000	1161	1	7	7565.86	33	1	0	57	1	0	0	0	1	1	1	1	1	1	0	0	0	29.76	0	0	244
1999-2000	1173	2	5	1224.48	33	1	1	68	1	1	2	0	2	0	1	1	1	0	1	0	1	39.03	1	0	123
1999-2000	1203	1	9	4810.21	34.2	0	1	75	1	0	0	1	2	1	1	0	1	1	1	0	0	31.79	1	0	110
1999-2000	1207	2	1	8748.29	33.7	0	0	50	1	0	0	0	1	1	1	0	1	0	0	0	0	25.9	0	0	237
1999-2000	1221	2	9	8834.9	34.3	0	0	47	0	1	3	1	2	0	2	0	1	0	0	0	0	40.32	0	0	239
1999-2000	1227	1	1	10564.5	34.8	0	0	53	0	0	0	1	0	1	1	0	1	0	0	0	0	24.81	0	0	232
1999-2000	1229	1	7	2818.68	33.1	0	1	85	0	0	0	0	0	0	0	1	1	0	0	0	0	24.65	1	0	107
1999-2000	1244	1	13	238.053	33.8	0	1	66	1	1	1	0	2	1	1	0	1	1	1	0	0	38.04	1	0	209
1999-2000	1245	2	13	1277.98	33.3	0	0	43	1	1	1	1	2	1	0	0	1	0	1	0	0	30.87	1	0	139
1999-2000	1260	1	2	2924.1	33.4	0	1	80	1	0	0	1	1	1	0	0	2	0	1	0	0	26.06	1	1	108
1999-2000	1268	2	3	324.89	32.8	1	1	67	0	1	1	0	1	0	0	0	1	0	0	0	0	25.43	0	0	249
1999-2000	1273	2	3	443.73	34.5	0	1	73	0	1	1	0	2	1	1	0	1	0	0	0	0	33.85	1	0	48
1999-2000	1276	2	5	2298.75	33.3	0	1	70	0	1	2	1	1	0	1	0	1	1	1	0	0	27.55	0	0	242
1999-2000	1281	1	12	2537.43	34.4	0	0	27	0	1	1	0	0	0	0	0	2	0	0	0	0	18.96	0	0	237
1999-2000	1285	1	8	2745.21	33.4	0	1	85	0	0	0	1	1	0	0	0	1	0	1	0	1	25.15	1	1	90
1999-2000	1295	2	7	5048.89	35.1	0	1	60	1	0	0	0	2	1	1	1	1	0	0	1	0	34.35	1	1	217
1999-2000	1299	2	5	2109	33.3	0	1	85	1	0	0	0	1	1	1	0	1	0	1	0	0	27.41	1	0	92
1999-2000	1305	1	4	385.264	33.1	0	1	64	1	1	1	0	0	0	2	0	2	0	0	0	0	19.76	0	0	248
1999-2000	1332	2	1	7619.2	34.7	0	1	63	0	0	0	0	1	1	2	0	1	1	1	1	0	27.1	1	1	136
1999-2000	1342	2	3	486.247	33.8	0	1	78	0	1	1	0	2	1	0	0	1	0	1	0	0	48.81	1	1	44
1999-2000	1343	2	1	6733.35	33.8	0	1	72	0	0	0	0	2	1	1	0	1	0	0	0	0	36.46	1	0	227
1999-2000	1351	1	4	361.418	32.8	1	1	81	0	1	1	0	0	1	0	0	1	1	1	0	0	18.73	1	0	69
1999-2000	1358	2	4	1666.03	33.8	0	1	75	0	1	2	0	2	0	0	0	1	0	1	0	0	34.69	0	0	237
1999-2000	1364	2	9	2815.36	33.6	0	0	53	1	1	2	0	1	0	0	0	1	0	0	0	0	28.63	0	0	243
1999-2000	1379	1	12	5334.93	34.7	0	1	79	1	0	0	0	1	0	0	0	2	0	0	0	0	25.03	0	0	243
1999-2000	1382	1	12	2598.57	33.9	0	1	84	1	0	0	0	1	1	2	1	1	0	1	0	0	25.42	1	0	60
1999-2000	1384	1	3	426.522	33.5	0	1	71	1	1	1	0	0	1	2	0	2	0	0	1	0	19.83	1	0	50
1999-2000	1393	2	1	6670.98	33.7	0	1	60	1	0	0	0	0	0	1	0	1	0	0	0	0	21.64	0	0	237
1999-2000	1394	1	1	2347.09	34.6	0	1	85	1	0	0	0	2	1	1	0	2	1	1	0	0	33.43	1	0	112
1999-2000	1398	1	12	3912.92	34.3	0	1	80	0	0	0	1	2	1	0	1	1	0	0	0	0	37.28	1	0	101
1999-2000	1410	2	1	13946.6	34.2	0	0	49	1	0	0	0	1	1	0	0	1	0	0	0	0	27.75	0	0	237
1999-2000	1411	2	1	6494.68	33.7	0	1	77	0	0	0	0	2	0	0	0	1	0	1	0	0	32.44	1	1	105
1999-2000	1412	1	11	8252.69	32.8	1	0	43	1	1	3	0	2	1	0	0	1	0	0	0	0	30.08	0	0	231
1999-2000	1424	1	1	3069.6	33.8	0	1	85	0	0	0	1	1	0	0	0	1	0	1	0	0	25.01	1	1	44
1999-2000	1428	2	11	11963.9	34	0	0	40	1	0	0	1	1	1	1	0	1	0	0	0	0	27.8	0	0	231
1999-2000	1430	1	12	1615.61	34.7	0	0	54	1	1	1	0	1	0	1	0	2	0	0	0	0	27.51	0	0	237
1999-2000	1431	2	8	3726.67	33.3	0	0	59	0	1	2	1	0	1	0	0	1	0	0	0	0	23.14	0	0	246
1999-2000	1436	1	3	443.73	33.6	0	1	73	0	1	1	0	2	1	0	0	1	0	1	0	0	36.61	1	0	181
1999-2000	1453	2	8	8123.41	33.9	0	0	50	1	0	0	1	1	1	1	0	1	0	0	0	0	25.91	0	0	245
1999-2000	1464	1	10	435.187	34.1	0	1	61	1	1	1	0	0	1	2	0	1	0	1	0	0	22.99	1	0	106
1999-2000	1488	2	12	3161.08	33.9	0	1	83	0	0	0	1	0	0	0	0	1	1	1	0	1	21.15	1	0	25
1999-2000	1505	1	9	2122.71	33.8	0	1	80	1	0	0	0	1	1	1	0	1	1	0	0	0	27.56	1	0	128
1999-2000	1517	1	6	677.582	33	1	1	85	0	1	1	0	1	0	0	0	1	0	1	0	0	27.9	1	1	229
1999-2000	1520	2	1	14324.7	34.9	0	0	46	0	0	0	1	1	1	0	0	1	0	0	0	0	26.86	0	0	237
1999-2000	1525	2	5	5699.73	33.9	0	1	72	0	0	0	1	1	0	0	0	1	0	0	0	0	28.05	0	0	241
1999-2000	1532	3	1	2044.93	32.8	1	1	85	1	0	0	0	0	1	1	1	1	1	0	1	0	23.63	1	0	12
1999-2000	1534	1	8	5695.88	34	0	1	60	1	0	0	1	2	1	1	0	1	1	0	0	0	31.01	0	0	240
1999-2000	1546	2	2	1228.87	34.2	0	0	57	0	1	1	0	0	1	0	0	1	0	0	0	0	24.9	0	0	246
1999-2000	1552	3	1	5518.93	34	0	1	60	0	0	0	0	2	1	0	1	1	1	0	0	0	36.26	0	0	237
1999-2000	1558	1	7	1971.45	31.6	1	1	68	1	1	2	0	0	1	1	0	1	0	1	0	0	24.91	1	1	185
1999-2000	1561	1	10	2982.58	34.9	0	1	80	0	0	0	0	0	0	0	0	1	0	1	0	0	22.34	1	0	176
1999-2000	1566	1	11	9232.3	32.3	1	1	71	0	0	0	1	1	0	0	0	1	1	0	0	0	25.39	1	1	132
1999-2000	1571	1	8	6210.12	33.7	0	1	65	1	0	0	1	1	1	1	0	1	1	1	0	0	27.41	1	1	49
1999-2000	1585	2	3	236.013	34.1	0	0	24	0	1	1	0	2	0	0	0	1	0	1	0	0	31.3	0	0	238
1999-2000	1589	1	13	979.553	33.2	0	0	52	0	1	1	0	0	1	0	0	1	0	0	0	0	24.8	0	0	236
1999-2000	1598	2	1	2978.14	34	0	1	85	0	0	0	0	0	0	1	0	1	0	1	0	0	21.08	1	0	63
1999-2000	1606	2	6	1169.9	33.5	0	0	48	0	1	1	0	1	0	0	0	1	0	0	0	0	29.61	0	0	234
1999-2000	1614	3	1	5518.93	33.2	0	1	62	0	0	0	0	2	1	1	0	1	0	0	0	1	35.17	0	0	240
1999-2000	1616	2	1	6185.26	34.5	0	1	62	0	0	0	1	0	1	0	0	2	0	0	0	0	23.94	0	0	236
1999-2000	1619	1	7	10802.6	33.5	0	0	40	1	0	0	0	2	0	0	0	1	0	0	0	0	45.24	1	0	158
1999-2000	1623	1	12	311.923	33.6	0	1	81	1	1	1	0	1	1	0	1	1	0	0	0	0	29.98	1	1	203
1999-2000	1624	2	11	4484.58	33.2	0	0	47	0	1	2	0	1	0	2	0	1	0	0	0	0	25.71	1	0	126
1999-2000	1625	1	3	714.876	34.1	0	1	85	0	1	1	0	1	0	0	0	2	0	0	0	0	26.27	1	1	78
1999-2000	1634	1	1	6076.3	33.6	0	1	75	0	0	0	0	2	0	0	0	1	0	0	0	0	36.54	0	0	233
1999-2000	1639	1	2	3229.64	32.9	1	0	34	1	1	1	0	2	1	0	0	2	0	0	0	0	36.52	0	0	232
1999-2000	1644	2	1	6139.26	33.7	0	1	72	0	0	0	1	1	1	0	0	1	0	0	0	0	27.27	1	0	188
1999-2000	1647	1	8	5771.95	34.2	0	1	61	0	1	3	1	2	1	0	0	1	0	0	0	0	30.48	0	0	242
1999-2000	1652	1	7	3469.73	34.1	0	0	57	0	1	2	0	2	0	1	0	2	0	0	0	0	32.63	0	0	245
1999-2000	1663	2	9	2522.5	33.4	0	0	59	1	1	3	0	2	1	1	1	1	0	0	0	0	33.86	0	0	239
1999-2000	1666	1	2	4691.77	33.3	0	0	40	1	1	2	0	2	0	2	0	1	0	0	0	0	30.77	0	0	232
1999-2000	1672	2	1	6258.15	34.2	0	1	68	0	0	0	0	2	0	2	1	1	0	1	0	0	32.25	1	0	219
1999-2000	1684	1	3	488.604	33.6	0	1	66	1	1	1	0	0	1	2	0	1	0	0	0	0	24.01	1	0	167
1999-2000	1691	2	12	3988.87	34.7	0	1	60	1	0	0	0	2	0	1	0	2	1	0	0	0	33.98	1	0	74
1999-2000	1696	1	5	11566.4	33.8	0	0	51	0	0	0	1	1	1	1	0	1	0	0	0	0	26.18	0	0	235
1999-2000	1700	1	9	11412.2	34.3	0	0	58	0	0	0	1	1	1	1	0	1	0	0	0	0	26.18	0	0	229
1999-2000	1705	2	11	2723.97	33.3	0	1	80	1	1	3	0	1	1	0	1	1	0	1	0	0	27.94	1	0	11
1999-2000	1711	2	6	6264.23	33.4	0	1	69	1	0	0	1	2	1	1	0	1	0	0	0	0	30.79	0	0	233
1999-2000	1715	2	12	3199.52	34	0	0	55	1	1	2	0	0	0	0	0	2	0	0	0	0	21.04	1	0	136
1999-2000	1728	1	11	3127.62	33.6	0	1	77	1	0	0	0	1	1	1	0	1	0	1	0	0	28.76	1	0	177
1999-2000	1729	2	8	1853.86	33.4	0	1	64	0	1	2	0	2	0	0	1	1	0	1	0	0	37.81	1	1	95
1999-2000	1736	1	11	1440.07	32.7	1	0	48	0	1	1	1	1	1	2	0	1	0	0	0	0	27.18	1	0	73
1999-2000	1737	2	13	313.578	33.2	0	1	64	0	1	1	0	1	1	0	0	1	0	0	0	0	29.4	0	0	243
1999-2000	1743	3	1	7683.73	33.6	0	1	75	0	0	0	0	0	1	0	0	1	0	0	0	0	23.35	1	0	168
1999-2000	1750	2	1	3517.71	33.8	0	1	81	0	0	0	0	1	0	0	0	1	0	1	0	0	28.02	1	0	180
1999-2000	1760	1	12	1130.31	34.2	0	0	47	0	1	1	0	2	1	0	0	1	0	0	0	0	46.25	0	0	239
1999-2000	1774	2	4	8928.2	33.8	0	1	70	0	0	0	0	2	1	0	0	1	0	0	0	0	31.44	0	0	237
1999-2000	1777	1	1	2279.69	34.1	0	1	85	1	0	0	0	1	0	1	0	1	1	1	0	1	26.1	1	1	27
1999-2000	1791	1	7	2560.31	34.2	0	0	49	1	1	2	1	0	0	1	0	1	0	0	1	0	24.81	1	0	7
1999-2000	1792	1	1	3429.8	34.4	0	0	50	1	0	0	0	2	1	1	1	1	0	1	0	0	46.75	0	0	232
1999-2000	1793	2	10	2474.74	33.6	0	1	63	0	1	2	0	1	0	1	0	1	0	0	0	0	26.41	1	1	179
1999-2000	1799	1	4	416.927	34.2	0	1	66	0	1	1	0	1	1	0	0	1	0	0	0	0	26.18	0	0	247
1999-2000	1809	1	10	9201.19	33.9	0	0	51	1	0	0	1	1	1	0	0	1	0	0	0	0	28.43	0	0	230
1999-2000	1815	1	9	4069.23	32.1	1	0	42	0	1	2	1	2	0	0	0	1	0	0	1	1	57.08	1	0	245
1999-2000	1817	1	10	12221.2	32.8	1	1	72	0	0	0	0	1	0	1	1	1	0	0	0	0	29.8	1	0	235
1999-2000	1824	1	12	629.034	35.2	0	1	68	1	1	1	0	1	1	1	0	1	0	1	0	0	29.65	0	0	240
1999-2000	1825	1	4	666.937	34.3	0	1	75	1	1	1	0	1	1	1	0	1	0	0	0	0	27.86	1	0	157
1999-2000	1846	1	6	7525.84	33.8	0	1	62	1	0	0	1	1	1	0	0	1	0	0	0	0	28.11	0	0	229
1999-2000	1850	2	10	4508.4	32.8	1	0	44	0	1	2	1	1	0	0	0	1	0	0	0	1	27.75	0	0	235
1999-2000	1851	2	9	795.581	33.6	0	1	66	1	1	3	0	0	1	1	1	1	0	0	0	0	24.44	0	0	239
1999-2000	1853	1	5	1402.66	34.4	0	0	45	0	1	1	0	2	1	0	0	1	0	1	0	0	31.56	0	0	234
1999-2000	1855	2	12	1199.87	33.2	0	1	69	1	1	2	0	1	1	0	0	2	0	1	0	0	25.52	1	1	46
1999-2000	1858	2	7	2780.46	32.9	1	0	45	1	1	2	0	0	1	0	0	1	0	0	0	0	23.61	0	0	231
1999-2000	1869	1	11	14350.4	33.2	0	0	39	0	0	0	1	1	1	0	1	1	0	0	0	0	27.53	1	1	208
1999-2000	1875	2	11	1347.59	35.3	0	0	49	1	1	1	0	1	1	1	0	1	1	0	0	0	26.93	0	0	232
1999-2000	1885	1	1	2248.34	33.8	0	1	80	1	0	0	0	0	1	1	0	1	0	1	0	1	21.65	1	0	7
1999-2000	1891	2	10	3893.26	33.3	0	0	51	1	1	2	0	1	0	2	0	1	0	0	0	0	29.04	1	0	81
1999-2000	1892	2	12	6331.1	34.3	0	1	75	0	0	0	1	1	1	1	0	1	0	1	0	0	28.85	1	0	90
1999-2000	1897	1	4	323.324	34.2	0	1	70	1	1	1	0	2	1	1	0	1	1	0	0	0	31.62	1	0	80
1999-2000	1898	2	1	2182.5	34.2	0	1	81	1	0	0	1	0	1	0	0	2	1	0	0	1	22.25	1	0	140
1999-2000	1901	1	7	1233.5	32	1	1	73	1	1	2	0	2	0	1	0	1	0	1	0	0	34.09	1	0	152
1999-2000	1902	1	11	11741.4	34.8	0	0	28	1	1	3	0	2	0	0	0	1	0	1	0	0	40.67	0	0	245
1999-2000	1903	3	1	2033.73	33.7	0	1	85	1	0	0	0	1	0	1	0	1	0	1	0	1	25.66	1	0	54
1999-2000	1905	1	8	4257.77	33.3	0	1	72	1	0	0	1	0	1	1	0	1	1	1	0	0	20.08	1	0	129
1999-2000	1906	2	3	6246.15	32.9	1	1	60	0	0	0	0	1	1	0	1	1	0	1	0	0	25.55	1	1	173
1999-2000	1912	1	10	1181.9	32.9	1	0	57	0	1	1	0	0	1	0	0	2	0	0	1	0	24.84	1	0	222
1999-2000	1914	2	6	12265	34.6	0	0	34	0	0	0	0	2	1	0	0	2	0	0	0	0	39.31	0	0	244
1999-2000	1917	2	7	1140.28	33.7	0	0	41	1	1	1	0	1	0	0	0	1	0	0	0	0	27.05	0	0	246
1999-2000	1921	1	5	7765.38	32.7	1	1	66	1	0	0	0	1	1	1	0	1	0	0	0	0	25.29	0	0	235
1999-2000	1931	2	12	7240.15	33.9	0	1	65	0	1	3	1	0	0	0	0	1	1	1	0	0	23.92	1	1	226
1999-2000	1933	2	6	9521.96	33.9	0	0	58	1	0	0	1	1	1	2	0	1	0	0	0	0	29.07	1	0	102
1999-2000	1939	1	1	13758.4	34.2	0	0	48	0	0	0	0	2	1	0	1	1	0	0	0	0	39.07	0	0	233
1999-2000	1942	2	4	3349.08	33.6	0	0	45	0	1	2	0	1	0	1	0	2	0	0	0	0	29.65	0	0	237
1999-2000	1950	1	1	13758.4	34.3	0	0	48	0	0	0	1	2	0	2	0	1	0	1	0	0	53.77	1	1	110
1999-2000	1956	2	9	1511.45	33.8	0	1	79	0	1	2	0	0	0	0	1	1	0	1	0	0	24.49	1	0	16
1999-2000	1963	2	1	6293.34	33.5	0	1	62	1	0	0	0	1	1	2	0	1	0	0	0	0	26.21	1	0	83
1999-2000	1978	1	13	248.303	32.7	1	1	67	1	1	1	0	1	1	2	0	1	0	0	0	0	26.73	1	0	234
1999-2000	1988	2	12	1057.42	34.2	0	0	49	0	1	1	0	1	0	1	0	1	0	0	0	0	28.01	0	0	243
1999-2000	1990	1	7	8673.58	34.3	0	1	68	1	0	0	1	1	1	1	1	1	0	0	0	0	27.38	0	0	246
1999-2000	1995	1	8	8987.84	33.9	0	0	55	1	0	0	1	2	0	1	0	1	0	0	0	0	33.28	0	0	242
1999-2000	2002	2	5	8935.72	33.5	0	0	57	1	0	0	1	1	0	1	0	1	0	0	0	0	28.08	1	0	178
1999-2000	2006	2	3	292.523	33.7	0	1	69	0	1	1	0	1	1	0	1	1	0	0	0	0	28.06	1	0	115
1999-2000	2007	1	7	10666.8	33.6	0	0	46	0	0	0	0	2	0	2	0	1	0	0	0	0	30.05	1	0	186
1999-2000	2008	1	2	4493.49	33	1	0	55	1	1	2	0	0	0	1	0	2	1	0	0	0	19.98	1	0	68
1999-2000	2015	1	10	573.743	33.6	0	1	61	0	1	1	0	0	1	0	0	1	0	0	0	0	23.59	0	0	248
1999-2000	2018	1	6	10871.6	33.3	0	0	59	1	0	0	1	1	1	0	0	1	0	0	0	0	27.77	0	0	237
1999-2000	2023	2	13	3378.7	33.6	0	0	45	0	1	3	1	2	0	0	0	1	0	0	0	0	45.31	0	0	244
1999-2000	2025	1	11	1498.45	33.6	0	0	51	0	1	1	0	2	1	2	0	1	0	0	0	0	33.29	0	0	231
1999-2000	2029	2	12	5567.89	34.1	0	0	41	1	0	0	0	1	0	2	0	1	1	0	0	0	29.28	0	0	243
1999-2000	2037	1	7	2806.59	33.3	0	0	53	1	1	2	0	0	0	2	0	2	0	0	0	0	20.3	1	1	144
1999-2000	2045	1	4	1811.49	34.2	0	0	51	1	1	1	0	2	1	0	0	2	0	0	0	0	37.22	0	0	248
1999-2000	2053	2	5	1233.5	33.3	0	1	74	1	1	2	0	0	0	1	0	1	1	0	1	1	21.4	1	1	108
1999-2000	2057	2	11	2458.68	32.2	1	1	83	1	0	0	0	0	1	1	0	2	0	1	0	0	23.82	1	0	155
1999-2000	2058	1	9	4073.29	33.5	0	0	50	0	1	2	0	2	0	1	0	1	0	0	0	0	42.5	1	0	207
1999-2000	2061	2	8	4123.42	32.8	1	1	73	1	1	3	0	1	1	1	0	2	0	0	0	0	26.14	0	0	247
1999-2000	2068	2	1	5919.63	34.3	0	1	68	0	0	0	0	1	0	0	0	1	0	0	0	0	26.61	1	0	215
1999-2000	2074	2	9	2770.14	33.8	0	0	39	1	1	2	1	0	0	2	0	1	0	0	0	0	21.46	0	0	239
1999-2000	2075	1	3	1009.47	33.8	0	1	76	0	1	1	0	2	0	0	0	2	0	1	0	0	35.98	1	1	107
1999-2000	2078	3	1	2090.88	34.9	0	0	45	1	1	3	0	0	0	0	0	1	0	0	0	0	20.63	0	0	241
1999-2000	2084	1	11	1344.68	31.9	1	1	76	1	1	2	0	1	0	0	0	1	0	0	0	0	27.92	1	0	49
1999-2000	2088	2	9	2453.83	33.9	0	0	47	0	1	2	0	1	0	0	0	1	0	0	0	1	25.31	0	0	239
1999-2000	2094	1	6	2813.46	32.9	1	1	61	0	1	3	0	2	0	1	1	1	0	1	0	0	33.42	1	0	150
1999-2000	2102	2	5	2879.36	32.9	1	1	85	0	0	0	1	1	0	2	0	1	0	0	0	0	27.55	1	1	47
1999-2000	2103	2	9	823.521	34.2	0	1	62	1	1	2	0	2	1	0	0	2	0	0	0	0	31.68	0	0	239
1999-2000	2112	2	7	5682.72	33.9	0	0	37	1	1	3	1	1	1	2	0	1	0	0	0	0	26.17	0	0	246
1999-2000	2124	2	3	10038.3	34.8	0	0	51	0	1	3	0	1	1	0	0	1	0	0	0	0	28.45	0	0	249
1999-2000	2126	1	9	6494.68	34.6	0	1	72	0	0	0	1	1	1	0	0	1	0	0	0	0	28.75	1	1	110
1999-2000	2132	1	4	8491.15	34.2	0	1	79	0	0	0	0	2	0	0	0	1	0	1	0	0	33.17	1	1	157
1999-2000	2137	2	3	3694.22	32.3	1	1	81	0	0	0	0	2	0	0	0	1	0	1	0	0	34.18	1	1	95
1999-2000	2144	2	4	7015.64	34.9	0	1	63	0	0	0	1	2	1	1	0	1	0	0	0	0	30.32	0	0	238
1999-2000	2146	2	3	292.373	33.5	0	1	73	1	1	1	0	0	0	0	1	1	1	0	0	0	24.47	1	1	154
1999-2000	2162	2	1	7312.75	33.4	0	1	77	0	0	0	0	2	1	0	0	1	0	0	0	0	30.83	1	0	192
1999-2000	2179	1	11	8500.81	34.1	0	1	77	0	0	0	0	1	0	0	0	1	0	1	0	0	25.59	1	0	123
1999-2000	2182	2	5	3691.26	34.4	0	0	43	0	1	2	1	1	0	2	0	1	0	0	0	0	27.49	1	1	85
1999-2000	2188	1	11	16360.7	34.2	0	0	42	1	0	0	0	1	1	1	0	1	0	0	0	0	29.21	0	0	231
1999-2000	2189	3	1	4983.68	33.8	0	1	65	1	0	0	1	1	1	1	1	1	0	1	0	0	26.26	0	0	240
1999-2000	2199	1	13	1667.11	33.4	0	1	64	0	1	2	1	1	0	0	0	1	1	0	0	0	26	0	0	236
1999-2000	2200	2	8	3045.34	33.8	0	1	85	0	0	0	1	1	0	1	1	1	1	1	0	1	27.5	1	1	66
1999-2000	2207	2	1	4670.39	33.9	0	1	73	1	0	0	0	1	1	1	1	1	0	0	0	0	28.34	1	0	191
1999-2000	2210	2	6	446.541	34.6	0	1	64	0	1	1	0	2	1	1	0	1	0	1	0	0	41.43	1	0	225
1999-2000	2225	1	6	511.284	34	0	1	62	0	1	1	0	1	1	1	1	1	0	1	0	0	28.32	1	0	37
1999-2000	2239	2	12	15211.9	33.3	0	0	35	0	0	0	1	0	0	2	0	1	0	0	0	0	17.66	0	0	243
1999-2000	2248	2	6	374.795	34.2	0	1	73	0	1	1	0	0	0	1	0	1	0	1	0	0	16.5	1	0	68
1999-2000	2255	2	8	14177.5	33.3	0	0	27	0	0	0	1	1	0	2	0	1	0	0	0	1	29.9	0	0	245
1999-2000	2265	2	12	1661.7	33.3	0	1	85	0	1	2	0	1	0	0	0	1	0	1	0	1	27.73	1	1	30
1999-2000	2275	2	7	1937.77	34.6	0	1	79	0	1	2	1	1	0	0	1	1	1	1	0	0	26.84	1	0	73
1999-2000	2304	2	2	14523.6	33.5	0	0	35	1	0	0	0	2	0	1	0	2	0	0	0	0	60.87	0	0	246
1999-2000	2307	1	4	385.264	33.1	0	1	80	1	1	1	0	1	1	1	0	1	1	0	0	0	25.49	1	1	107
1999-2000	2312	2	1	5939.44	33.3	0	1	64	0	0	0	0	2	1	0	0	1	0	0	0	0	33.24	0	0	249
1999-2000	2317	1	11	11741.4	34.8	0	0	28	1	1	3	0	2	0	2	1	1	0	1	0	0	35.39	0	0	231
1999-2000	2318	1	7	2569.98	34.1	0	1	80	0	0	0	0	2	1	1	0	1	0	0	0	0	32.78	1	0	137
1999-2000	2326	2	1	9811.66	34.5	0	0	56	0	0	0	0	1	1	0	0	1	0	0	0	0	25.84	0	0	237
1999-2000	2332	2	12	3769.74	32.8	1	0	23	1	1	2	1	2	0	0	0	2	0	0	0	0	39.16	0	0	243
1999-2000	2336	1	8	6772.93	34.3	0	1	63	0	0	0	0	0	1	1	0	1	0	0	0	0	23.67	1	1	227
1999-2000	2358	1	1	3503.58	33.8	0	1	81	0	0	0	1	2	0	0	0	1	1	0	0	0	34.04	1	1	114
1999-2000	2360	2	3	368.582	33.8	0	1	64	0	1	1	0	2	0	0	1	1	0	0	0	0	30.9	0	0	247
1999-2000	2363	2	12	7240.15	34.8	0	1	63	0	0	0	0	2	1	0	0	2	0	0	0	0	34.08	0	0	243
1999-2000	2392	2	8	11102.1	33.2	0	0	50	0	0	0	0	2	1	0	0	1	1	0	0	0	42.59	0	0	246
1999-2000	2395	2	7	4840.68	34.1	0	1	65	0	1	3	0	1	1	1	0	1	0	0	0	0	29.04	0	0	246
1999-2000	2398	1	13	282.193	35.5	0	1	76	1	1	1	0	2	1	1	0	1	1	0	0	0	35.24	1	0	214
1999-2000	2412	1	4	1483.26	34	0	0	48	0	1	1	0	1	1	2	0	1	0	1	0	0	29.93	0	0	247
1999-2000	2418	2	6	9508.97	35	0	0	50	0	1	3	1	1	1	0	1	1	0	1	0	0	28.68	1	0	184
1999-2000	2426	1	12	427.179	33.3	0	1	82	0	1	1	0	1	1	0	0	1	1	1	0	1	25.83	1	1	85
1999-2000	2429	2	7	2769.61	33.8	0	0	58	1	1	2	1	0	1	2	0	2	0	1	0	0	18.33	0	0	246
1999-2000	2432	1	4	737.484	34.4	0	1	60	0	1	1	0	2	1	1	0	1	0	0	0	0	31.74	0	0	247
1999-2000	2439	1	6	1370.35	33.8	0	0	42	0	1	1	0	2	1	0	0	1	0	0	0	0	34.88	0	0	229
1999-2000	2451	1	13	1048.34	32.7	1	0	59	0	1	1	0	2	0	1	0	2	0	0	0	0	35.38	0	0	236
1999-2000	2473	2	1	15356.5	33.7	0	1	82	0	0	0	0	1	1	0	0	1	1	1	0	0	29.02	1	1	75
1999-2000	2477	2	5	3794.07	34	0	0	49	0	1	2	1	2	0	1	1	1	0	1	0	0	34.33	0	0	241
1999-2000	2479	2	5	7113.5	34	0	0	47	0	1	3	1	1	1	2	0	1	0	0	0	0	27.42	0	0	242
1999-2000	2480	2	6	5498.59	34.3	0	1	79	1	0	0	0	1	1	0	1	1	1	1	0	1	28.58	1	0	61
1999-2000	2483	2	9	2112.96	34.2	0	0	50	0	1	2	0	2	0	2	0	2	0	0	0	0	33.27	1	0	211
1999-2000	2488	2	10	817.622	32.8	1	1	81	1	1	1	0	0	1	1	0	2	0	0	0	0	24.41	1	0	95
1999-2000	2492	2	5	2821.47	32.8	1	0	42	1	1	2	0	1	1	1	0	1	0	0	0	0	28.08	1	0	113
1999-2000	2500	1	11	6388.19	34.2	0	0	50	0	0	0	0	2	0	0	1	2	0	0	0	1	62.47	0	0	248
1999-2000	2517	2	10	978.182	33.3	0	1	69	0	1	1	0	0	1	0	1	2	0	1	0	0	20.38	1	0	55
1999-2000	2524	2	10	4932.25	34.2	0	0	54	0	1	2	0	2	0	0	0	1	0	0	0	0	44.85	0	0	235
1999-2000	2528	1	3	3380.36	33.7	0	1	82	1	0	0	0	2	1	0	0	1	0	1	0	0	34.81	1	0	50
1999-2000	2552	1	8	14986.2	33.3	0	0	35	0	1	3	1	2	1	1	0	1	0	1	0	0	41.6	0	0	246
1999-2000	2556	2	10	10179.2	34.2	0	0	52	0	1	3	0	2	1	0	0	1	0	1	0	0	38.94	0	0	235
1999-2000	2560	1	5	10687.5	34.9	0	0	54	1	0	0	1	1	1	1	0	1	1	0	0	0	25.62	0	0	234
1999-2000	2569	2	13	279.344	34.3	0	1	65	0	1	1	0	2	1	1	0	1	0	0	0	0	31.61	0	0	235
1999-2000	2574	2	9	3114.89	34.2	0	0	31	0	1	3	1	2	1	2	0	1	0	0	0	0	40.05	0	0	238
1999-2000	2599	2	3	368.582	33.2	0	1	85	0	1	1	0	0	0	1	0	1	0	0	0	0	24	1	1	42
1999-2000	2605	1	13	2047.09	33.2	0	1	64	0	1	2	0	0	0	0	0	2	0	0	0	1	18.63	0	0	235
1999-2000	2609	2	11	6199.7	34.4	0	1	74	0	0	0	0	1	1	0	0	2	0	0	0	0	27.19	1	0	188
1999-2000	2615	2	1	4560.04	35.3	0	1	72	1	0	0	0	1	1	0	1	1	0	1	0	0	28.09	1	0	214
1999-2000	2620	2	1	4469.23	33.8	0	1	73	1	0	0	0	1	1	1	1	1	0	1	0	0	25.49	1	0	35
1999-2000	2621	2	5	11324.4	32.7	1	0	32	1	0	0	1	2	0	1	0	1	0	0	0	0	31.97	0	0	242
1999-2000	2625	1	7	8465.1	34.1	0	0	56	0	0	0	1	0	0	1	0	1	0	0	0	0	21.03	0	0	241
1999-2000	2633	2	7	1169.27	33.7	0	0	46	1	1	1	0	0	1	1	0	2	0	0	0	0	24.06	0	0	231
1999-2000	2636	1	6	1613.55	34.6	0	0	47	1	1	1	0	2	0	0	0	1	0	1	0	0	31.33	1	0	77
1999-2000	2643	1	7	1963.64	33.8	0	1	62	0	1	2	0	1	1	2	1	1	0	1	0	1	27	1	0	91
1999-2000	2645	2	7	5146.28	33.9	0	1	65	1	1	3	1	1	1	1	0	1	0	1	0	0	25.11	0	0	231
1999-2000	2650	2	9	2429.71	34.2	0	0	42	0	1	2	0	2	1	0	1	1	0	0	0	0	37.68	0	0	239
1999-2000	2653	1	2	13384.2	32.8	1	0	56	0	0	0	1	2	1	1	0	1	0	0	0	1	39.67	0	0	232
1999-2000	2658	1	1	11134	34.8	0	0	51	0	0	0	1	1	0	0	0	1	0	0	0	0	29.3	0	0	233
1999-2000	2660	2	6	12787.7	33.8	0	0	42	1	0	0	1	2	1	0	0	1	0	1	0	0	32.58	0	0	233
1999-2000	2661	1	1	12489	35.1	0	0	33	1	0	0	0	2	0	2	1	1	0	0	0	0	44.41	0	0	232
1999-2000	2663	1	11	14415.9	33.8	0	0	32	1	0	0	0	2	1	0	0	1	0	0	0	0	32.97	0	0	230
1999-2000	2669	1	1	5617.33	35.2	0	0	40	1	1	3	0	2	1	1	0	1	0	0	1	0	33.22	0	0	249
1999-2000	2673	1	9	5919.63	34.4	0	1	67	0	0	0	0	2	1	0	0	1	0	0	0	0	32.68	0	0	230
1999-2000	2678	2	9	1511.45	33.7	0	1	78	0	1	2	0	1	1	0	1	1	1	0	0	0	26.91	1	0	136
1999-2000	2682	1	11	12674.2	33.2	0	0	52	0	0	0	0	2	1	0	1	1	1	1	0	0	48.43	0	0	230
1999-2000	2696	2	5	1872.06	33.3	0	1	84	0	1	2	1	1	0	1	0	1	1	1	0	0	26.15	1	1	59
1999-2000	2700	3	1	7774.22	34.3	0	1	75	0	0	0	0	0	0	1	0	1	0	1	0	0	23.63	1	0	51
1999-2000	2701	2	12	1526.4	32.7	1	1	69	1	1	2	1	2	1	1	1	1	0	1	0	0	36.74	1	0	190
1999-2000	2702	1	12	7199.04	34.2	0	1	61	1	0	0	1	1	1	0	0	1	0	0	0	0	27.69	1	0	190
1999-2000	2709	2	10	729.804	34	0	1	60	1	1	1	1	1	1	1	0	1	0	0	0	0	29.93	0	0	235
1999-2000	2711	1	4	664.012	33.4	0	1	72	0	1	1	1	2	1	0	1	1	1	0	0	0	31.19	1	0	221
1999-2000	2721	2	1	7312.75	35	0	1	77	0	0	0	0	2	0	1	0	1	0	1	0	0	35.06	0	0	237
1999-2000	2723	1	6	694.805	33.7	0	1	66	1	1	1	0	1	0	2	1	1	0	0	0	0	25.74	1	0	65
1999-2000	2729	2	1	11891.3	33.1	0	0	35	0	0	0	0	2	0	1	0	1	0	0	0	0	50.22	0	0	237
1999-2000	2732	2	13	321.279	33.3	0	1	73	1	1	1	0	0	1	0	1	1	0	1	0	1	22.62	1	1	33
1999-2000	2757	2	1	4670.39	33.9	0	1	78	1	0	0	0	1	1	1	0	1	0	0	0	0	27.34	1	0	158
1999-2000	2769	1	12	363.329	33.7	0	1	76	1	1	1	0	1	1	1	0	1	1	0	0	0	25.77	1	0	78
1999-2000	2777	1	5	11566.4	33.2	0	0	52	0	0	0	1	1	1	0	0	1	0	0	0	0	26.43	0	0	235
1999-2000	2788	2	8	1994.48	33.2	0	0	34	1	1	1	0	1	1	2	0	2	1	0	0	0	26.9	0	0	246
1999-2000	2791	1	2	2859.43	32.4	1	1	67	0	1	2	0	2	1	0	1	1	0	0	0	0	44.6	1	1	170
1999-2000	2798	2	13	352.741	35.3	0	1	64	1	1	1	0	0	1	0	0	1	1	0	0	0	23.91	1	0	113
1999-2000	2799	2	1	9940.47	35	0	0	54	0	0	0	0	2	1	2	0	1	0	0	0	0	32.23	1	0	162
1999-2000	2816	1	4	627.713	34.1	0	1	63	1	1	1	0	0	1	0	1	1	0	0	0	0	23.38	1	0	216
1999-2000	2819	2	1	6736.51	34.5	0	1	68	0	0	0	0	2	1	0	0	1	0	0	0	0	32.24	0	0	237
1999-2000	2820	2	7	10660.2	34.3	0	0	48	1	1	3	0	2	0	0	1	1	0	0	0	0	31.11	0	0	247
1999-2000	2825	1	11	12890.9	33.8	0	1	70	0	0	0	0	2	0	0	0	1	0	1	0	0	30.55	0	0	245
1999-2000	2830	2	7	1578.09	34	0	1	66	0	1	2	0	1	0	0	1	2	0	1	0	1	25.19	1	0	189
1999-2000	2844	1	7	1800.8	34.4	0	1	63	0	1	2	1	2	1	1	0	1	0	0	0	0	31.28	1	0	192
1999-2000	2850	1	7	3475.3	33.3	0	0	56	0	1	2	0	2	0	0	1	2	0	0	0	0	36.81	0	0	245
1999-2000	2864	1	3	304.097	33.2	0	1	71	0	1	1	0	1	0	0	1	1	0	0	0	0	29.24	0	0	238
1999-2000	2884	2	3	632.762	33.3	0	1	72	1	1	1	0	1	1	1	0	2	0	0	0	0	29.74	1	0	157
1999-2000	2895	1	13	282.338	33.1	0	1	76	0	1	1	0	0	1	0	1	1	1	1	0	1	24.57	1	1	30
1999-2000	2912	1	12	5828.79	33.5	0	1	71	1	1	3	0	0	1	1	0	1	0	0	1	0	20.1	1	0	210
1999-2000	2915	2	3	390.884	34.2	0	1	65	1	1	1	0	1	1	0	1	1	0	0	0	0	25.88	1	0	232
1999-2000	2925	2	1	2122.71	33.3	0	1	81	1	0	0	0	1	1	1	0	2	0	1	1	0	28.75	1	0	93
1999-2000	2927	1	11	9232.3	31.9	1	1	77	0	0	0	0	0	0	1	0	1	1	0	1	0	20.63	1	0	47
1999-2000	2929	1	5	454.107	33	1	1	61	0	1	1	0	1	1	2	1	1	0	0	0	0	27.74	1	0	171
1999-2000	2932	2	3	511.409	32.4	1	1	70	0	1	1	0	0	1	0	0	1	0	0	0	0	24.61	0	0	249
1999-2000	2933	3	1	6245.93	33	1	0	25	1	1	3	0	2	0	0	0	1	0	1	0	0	33	0	0	240
1999-2000	2934	1	12	1157.14	34.2	0	0	55	0	1	1	1	1	0	0	0	1	0	0	1	0	28.87	1	0	27
1999-2000	2936	1	10	6378.91	33.8	0	1	66	1	0	0	1	1	1	1	0	1	0	0	0	0	27.84	0	0	235
1999-2000	2938	1	4	666.937	33.7	0	1	80	1	1	1	0	1	1	1	0	1	0	0	0	0	25.55	1	1	227
1999-2000	2940	2	7	6370.84	33.7	0	1	65	0	1	3	1	2	1	0	0	2	0	0	0	1	36.37	1	1	208
1999-2000	2942	1	10	6816.64	32.4	1	1	65	0	0	0	1	2	1	0	0	1	0	0	0	0	32.99	1	0	166
1999-2000	2947	1	12	660.864	32.8	1	1	75	1	1	1	0	1	1	1	0	1	0	0	0	0	27.21	1	0	142
1999-2000	2948	2	7	1103.33	34.4	0	1	67	1	1	2	0	2	1	0	0	1	1	1	0	1	30.14	1	0	66
1999-2000	3018	2	1	9156.86	34.1	0	0	53	1	0	0	1	2	1	0	0	1	1	0	0	0	35.23	0	0	237
1999-2000	3029	1	1	6587.97	34	0	0	31	1	0	0	0	0	0	2	0	1	0	0	0	0	23.15	0	0	233
1999-2000	3035	2	13	5830.74	33.7	0	1	69	0	0	0	0	2	1	0	0	1	0	0	0	0	30.18	1	1	194
1999-2000	3039	1	4	1530.35	33.5	0	0	56	0	1	1	0	2	1	0	0	1	0	0	0	0	35.42	0	0	247
1999-2000	3045	1	7	2108.12	32.7	1	1	73	0	1	2	0	2	0	2	0	1	0	0	0	0	38.77	1	0	64
1999-2000	3075	1	11	4277.15	33.7	0	1	85	0	0	0	0	2	0	0	0	1	0	1	0	0	30.31	1	1	107
1999-2000	3085	2	6	608.762	33.8	0	1	68	1	1	1	0	2	1	1	1	1	1	1	0	0	35.54	1	0	195
1999-2000	3087	2	8	3974.22	34.8	0	0	33	0	1	2	1	2	0	0	0	2	0	0	0	0	57.55	0	0	245
1999-2000	3089	2	1	5939.44	33.5	0	1	67	0	0	0	0	2	0	0	1	1	0	1	0	0	42.35	1	0	218
1999-2000	3093	2	9	1332.87	33.9	0	1	75	0	1	2	1	0	0	0	0	1	0	0	0	1	22.75	1	0	228
1999-2000	3095	1	4	365.105	34.2	0	1	64	1	1	1	0	2	1	0	1	1	0	1	0	0	42.83	1	0	121
1999-2000	3108	2	10	15292.1	35.1	0	0	49	1	1	3	1	1	1	1	0	1	0	0	0	0	25.96	0	0	235
1999-2000	3116	1	6	1613.55	33.9	0	0	57	1	1	1	0	1	1	0	0	1	0	1	0	0	27.15	0	0	229
1999-2000	3117	1	7	3598.91	33	1	0	37	1	1	2	0	2	1	1	0	1	0	0	0	0	30.38	0	0	245
1999-2000	3118	2	6	551.897	34.1	0	1	79	1	1	1	0	1	1	0	0	1	0	1	0	0	25.94	1	1	231
1999-2000	3122	1	6	5034.85	32.8	1	1	78	0	0	0	0	2	1	0	0	1	0	1	0	0	30.6	1	0	158
1999-2000	3134	2	1	6348.18	34.5	0	1	67	1	0	0	1	0	0	1	0	1	1	1	0	0	23.56	0	0	237
1999-2000	3135	1	6	5424.3	33.6	0	1	75	1	0	0	0	0	1	1	0	1	0	1	0	0	24.57	1	1	122
1999-2000	3141	2	7	5111.86	34.2	0	1	63	1	1	3	0	1	0	0	0	1	0	1	0	1	26.22	1	0	121
1999-2000	3142	1	8	5476.81	34.5	0	1	61	1	0	0	1	0	0	2	0	1	1	1	0	0	22.67	1	0	26
1999-2000	3143	1	6	4515.53	32.4	1	0	40	0	1	2	0	2	0	0	0	1	0	0	0	0	37.54	0	0	229
1999-2000	3162	1	6	15085.2	34.3	0	0	46	1	0	0	0	2	1	1	0	1	0	0	0	0	32.49	0	0	229
1999-2000	3173	1	1	6385.15	33.7	0	1	65	1	0	0	0	2	1	0	0	1	0	0	0	0	34.59	0	0	232
1999-2000	3182	1	3	430.572	36	0	1	69	1	1	1	0	0	1	0	1	1	0	1	0	0	23.51	1	0	43
1999-2000	3185	2	8	14992.4	33	1	0	47	0	0	0	0	2	1	0	0	2	0	0	0	0	35.24	0	0	245
1999-2000	3193	2	1	5919.63	34.8	0	1	65	0	0	0	0	1	1	0	0	1	0	0	0	0	25.9	0	0	236
1999-2000	3197	3	1	11237.9	33.9	0	0	46	0	0	0	1	0	1	0	0	1	0	0	0	0	22.6	0	0	246
1999-2000	3199	1	7	1081.16	32.4	1	1	85	1	1	2	0	1	0	0	1	2	1	1	0	0	28.25	1	1	117
1999-2000	3205	2	5	5742.44	34.4	0	1	69	0	0	0	0	0	1	1	0	1	0	1	0	0	24.73	1	0	227
1999-2000	3215	2	4	3102.82	33.9	0	0	55	0	1	2	0	2	0	0	0	1	0	0	0	0	32.37	0	0	237
1999-2000	3229	1	3	3126.26	34.8	0	0	36	0	1	1	0	2	0	2	1	2	0	1	0	0	41.34	0	0	239
1999-2000	3231	2	4	3177.28	32.8	1	0	49	1	1	2	1	1	1	0	0	1	0	0	0	0	29.58	0	0	237
1999-2000	3233	1	6	3941.83	34.8	0	0	40	0	1	2	0	2	0	0	1	1	0	0	0	0	66.44	0	0	229
1999-2000	3245	2	12	5066.15	32.3	1	0	49	0	1	2	0	2	0	0	1	1	0	1	0	0	34.39	1	0	226
1999-2000	3263	1	4	5639.57	33.7	0	0	38	1	1	1	1	2	1	0	0	2	0	0	0	0	31	0	0	247
1999-2000	3265	2	12	1375.26	33.1	0	1	68	1	1	2	0	1	1	1	1	1	1	0	1	0	29.95	1	0	188
1999-2000	3273	1	7	3205.85	33.7	0	0	56	0	1	2	0	1	1	2	1	1	0	0	0	0	28.18	0	0	245
1999-2000	3278	2	8	3703.44	33.6	0	1	73	1	0	0	0	2	1	1	0	1	0	1	1	0	33.33	1	0	88
1999-2000	3289	2	4	9480.38	33.3	0	0	34	0	1	3	0	0	0	0	0	2	0	0	0	0	23.32	0	0	237
1999-2000	3292	1	1	5443.51	34.2	0	1	77	1	0	0	1	1	1	1	0	1	1	1	1	0	27.96	1	1	29
1999-2000	3293	2	4	1889.24	33.5	0	1	60	0	1	2	0	2	0	0	1	1	1	1	0	0	35	0	0	237
1999-2000	3294	1	7	3228.24	33.9	0	0	43	0	1	2	0	2	1	2	0	1	0	1	0	0	36.11	0	0	246
1999-2000	3305	1	1	6348.97	34.2	0	1	76	0	0	0	0	2	1	0	0	1	0	1	0	0	34.22	1	0	26
1999-2000	3327	1	11	12092.6	34.2	0	0	21	1	0	0	1	1	0	2	0	2	0	0	0	0	25.32	0	0	245
1999-2000	3333	1	1	3559.14	34.3	0	1	80	0	0	0	1	2	0	0	0	1	0	0	0	0	33.59	1	0	92
1999-2000	3348	1	6	7009.28	34.2	0	1	73	0	0	0	1	0	1	0	0	1	0	0	0	0	21.13	1	0	166
1999-2000	3350	2	9	922.909	34.2	0	1	67	1	1	2	0	1	1	1	1	2	0	1	0	0	25.94	1	0	205
1999-2000	3355	2	1	13478.6	33.5	0	0	44	0	0	0	0	2	1	0	0	1	0	0	0	0	39.24	0	0	236
1999-2000	3357	1	7	1671.71	33.5	0	0	58	0	0	0	1	0	1	0	0	2	0	0	0	0	22.48	0	0	246
1999-2000	3359	2	2	7882.73	34.6	0	1	65	1	0	0	0	1	1	1	1	1	1	1	0	1	27.06	1	1	49
1999-2000	3367	1	1	6076.3	34.6	0	1	77	0	0	0	1	2	0	0	0	1	0	1	0	0	31.8	1	0	196
1999-2000	3370	2	9	1281.94	34	0	1	85	1	0	0	0	0	0	0	0	1	0	1	0	1	20.65	1	0	71
1999-2000	3374	1	11	4611.63	34.1	0	1	85	1	0	0	0	0	1	0	0	2	0	0	0	0	19.41	1	0	17
1999-2000	3382	2	6	563.869	33.5	0	1	74	1	1	1	0	2	0	0	1	1	1	1	0	0	36.63	1	0	95
1999-2000	3403	2	12	2019.56	32.4	1	1	62	0	1	2	1	2	1	0	0	1	0	0	0	0	41.82	1	0	148
1999-2000	3410	2	5	6153.56	34.5	0	1	62	0	0	0	1	0	1	0	0	1	0	0	0	0	23.88	0	0	241
1999-2000	3412	1	11	5157.69	34	0	1	66	1	0	0	0	2	1	1	0	2	1	0	0	0	30.74	1	1	137
1999-2000	3423	2	5	1829.36	31.5	1	1	61	0	1	2	0	2	0	0	1	2	0	0	0	1	44.77	0	0	241
1999-2000	3432	2	2	3083.27	34.5	0	0	27	1	1	1	1	2	1	2	0	1	0	0	0	0	34.03	1	1	177
1999-2000	3436	2	2	469.644	33.9	0	1	63	0	1	1	0	2	0	0	0	1	0	0	0	0	32.13	0	0	241
1999-2000	3438	1	4	3487.76	34.9	0	0	42	1	1	1	1	1	1	0	0	1	0	0	0	0	29.26	0	0	247
1999-2000	3446	1	9	2791.96	32.9	1	0	47	1	1	2	1	1	0	2	0	2	0	0	0	0	26.37	0	0	229
1999-2000	3450	2	3	369.587	32.2	1	1	85	0	1	1	0	1	0	0	1	1	1	1	0	1	25.86	1	0	8
1999-2000	3455	2	9	1727.08	34.9	0	1	75	1	1	3	0	2	1	0	0	2	1	0	0	0	34.78	1	1	99
1999-2000	3462	1	12	1097.34	34.9	0	1	65	0	1	1	0	1	0	0	1	1	0	1	0	0	29.8	1	0	104
1999-2000	3481	1	8	3773.49	34	0	0	34	1	1	2	0	2	0	1	0	2	0	0	0	0	31.86	0	0	241
1999-2000	3489	1	12	324.005	32.8	1	1	70	0	1	1	0	2	1	0	0	2	0	0	0	0	34.5	0	0	240
1999-2000	3498	2	8	2925.24	31.9	1	0	43	1	1	2	0	2	1	0	0	2	0	0	0	0	30.12	0	0	246
1999-2000	3504	2	5	1872.06	33.6	0	1	79	0	1	2	0	1	0	1	1	2	0	1	0	0	25.31	1	0	113
1999-2000	3506	1	4	326.789	33	1	1	76	1	1	1	0	0	1	1	1	1	0	1	0	1	24.84	1	0	80
1999-2000	3514	1	7	1618.32	33.7	0	1	80	1	1	2	0	0	0	1	0	1	1	1	1	1	21.21	1	1	12
1999-2000	3516	1	12	14430.2	34.3	0	0	43	1	0	0	0	2	1	0	1	1	0	0	0	0	31.31	0	0	240
1999-2000	3519	2	1	6935.83	34.2	0	1	60	1	0	0	0	0	0	2	0	1	1	0	1	0	19.57	1	1	47
1999-2000	3535	2	10	351.139	34.3	0	1	60	1	1	1	0	2	1	0	1	1	0	0	0	0	31.45	0	0	235
1999-2000	3545	1	7	5125.43	33.7	0	1	66	0	0	0	0	0	0	2	0	1	0	1	0	0	24.29	1	0	206
1999-2000	3547	1	12	714.086	32.8	1	1	69	0	1	1	0	2	1	1	1	2	0	0	0	0	32.47	1	0	161
1999-2000	3548	2	6	262.752	34.5	0	1	64	1	1	1	1	0	1	0	1	1	1	0	0	0	23.33	0	0	232
1999-2000	3559	2	3	257.26	33.8	0	1	60	1	1	1	0	2	0	0	0	1	0	1	0	0	34.35	0	0	249
1999-2000	3583	2	11	5112.48	31.8	1	1	71	1	0	0	0	2	1	1	0	1	0	1	0	1	33.87	1	0	128
1999-2000	3584	2	8	9934.81	34.1	0	1	78	0	0	0	0	1	0	0	0	2	0	0	0	0	26.93	1	1	197
1999-2000	3597	1	11	8014.53	33.7	0	1	65	1	0	0	1	1	1	1	0	2	0	1	0	0	28.34	0	0	230
1999-2000	3606	1	7	18592.1	33.2	0	0	43	0	0	0	0	0	1	0	0	2	0	0	0	0	22.39	0	0	245
1999-2000	3617	1	3	348.149	38.3	0	1	70	1	1	1	0	2	1	1	0	1	1	0	1	0	31.42	1	0	179
1999-2000	3618	2	5	1475.83	32.3	1	1	73	1	1	2	1	2	1	1	1	1	1	1	0	0	31.28	1	0	28
1999-2000	3624	1	10	507.578	34.4	0	1	65	1	1	1	0	2	1	1	1	1	1	0	0	0	30.28	1	0	197
1999-2000	3628	1	3	389.169	35	0	1	65	0	1	1	0	2	1	1	1	1	0	0	0	0	33.65	0	0	239
1999-2000	3635	3	1	7790.2	33.4	0	0	58	1	0	0	1	1	1	2	0	1	0	0	0	0	27.4	0	0	241
1999-2000	3652	2	8	5583.07	33	1	1	66	1	0	0	0	2	1	0	0	1	0	0	0	0	33.68	1	0	185
1999-2000	3664	2	7	2435.33	34.6	0	1	82	0	1	3	0	1	0	0	0	1	0	0	0	0	29.42	1	0	218
1999-2000	3668	2	7	8349.59	33.5	0	1	79	0	1	3	0	0	0	0	0	1	0	0	0	0	23.47	1	0	55
1999-2000	3681	2	8	2905.66	33	1	0	50	1	1	2	1	1	1	0	0	2	0	0	0	0	25.87	0	0	245
1999-2000	3687	1	1	11705.1	34.6	0	0	57	0	0	0	0	2	0	0	0	1	0	1	0	0	33.85	1	1	136
1999-2000	3690	2	9	1047.63	33.5	0	1	69	1	1	2	1	1	0	1	1	2	0	1	0	0	28.28	1	0	4
1999-2000	3695	1	11	8466.68	34.5	0	1	75	0	0	0	0	1	1	0	0	2	0	0	0	0	28.1	1	0	90
1999-2000	3729	1	10	14888	34.7	0	0	43	1	0	0	0	1	1	2	0	1	0	0	0	0	25.13	0	0	248
1999-2000	3730	2	3	300.576	33.8	0	1	72	0	1	1	0	2	0	0	0	1	0	0	0	0	32.93	1	0	182
1999-2000	3737	2	11	1612.24	32.5	1	1	66	1	1	2	0	1	1	0	0	1	0	1	0	1	28.28	1	0	119
1999-2000	3742	2	7	3769.74	33.8	0	0	29	1	1	2	0	2	0	0	0	1	0	0	0	0	41.91	0	0	231
1999-2000	3743	1	4	503.262	31.3	1	1	76	0	1	1	0	0	0	1	1	2	0	1	1	0	20.79	0	0	232
1999-2000	3750	1	11	7808.85	34.4	0	1	62	0	0	0	1	1	1	1	0	1	1	0	0	0	29.38	1	0	110
1999-2000	3753	1	1	3069.6	34.4	0	1	84	0	0	0	0	1	0	0	0	1	0	1	0	0	29.29	1	0	105
1999-2000	3769	1	9	2200.17	33	1	1	80	0	1	2	0	2	0	2	0	1	0	0	0	0	32.33	1	0	185
1999-2000	3780	1	4	388.97	35	0	1	66	1	1	1	0	1	1	0	1	1	1	1	0	0	25.22	1	0	114
1999-2000	3786	2	12	2028.23	33.1	0	1	80	1	0	0	0	0	1	1	0	2	0	1	0	0	22.4	1	0	17
1999-2000	3792	2	9	1192.97	34.6	0	1	63	0	1	2	0	1	1	0	0	1	0	0	0	0	28.84	0	0	239
1999-2000	3797	1	5	5808.47	32.8	1	1	68	1	0	0	1	2	1	1	0	2	0	0	0	0	37.67	0	0	229
1999-2000	3798	2	4	1153.59	33.1	0	1	75	1	1	2	0	2	1	1	0	1	0	1	0	0	32.15	1	1	105
1999-2000	3802	2	5	1233.5	32.9	1	1	73	1	1	2	0	1	1	0	0	1	0	1	0	0	29.72	1	0	181
1999-2000	3809	2	5	1475.83	32.7	1	1	83	1	1	2	0	1	0	1	0	1	1	1	0	1	25.46	1	1	34
1999-2000	3814	1	7	6706.31	34	0	1	76	0	0	0	0	1	0	0	0	1	1	1	0	1	29.52	1	0	145
1999-2000	3815	1	5	1386.77	31	1	0	44	0	1	1	1	2	1	1	1	1	0	0	0	1	38.17	0	0	235
1999-2000	3816	2	3	1450.63	33.7	0	0	54	1	1	1	1	1	1	0	0	1	0	0	0	0	29.04	0	0	248
1999-2000	3829	1	1	14972.5	33.7	0	1	85	0	0	0	0	0	0	0	0	1	0	1	0	0	24.85	1	1	151
1999-2000	3849	2	5	3583.64	32.8	1	1	85	0	0	0	0	1	0	1	0	1	0	0	0	0	26.45	1	0	66
1999-2000	3870	1	10	1461.11	33.4	0	1	62	1	1	2	0	1	0	1	0	1	1	0	0	0	28.45	0	0	248
1999-2000	3886	2	5	1475.83	32.2	1	1	66	1	1	2	1	0	1	1	1	2	1	1	0	1	19.3	1	0	86
1999-2000	3893	2	9	5632.25	34.2	0	0	51	1	1	3	1	2	1	1	0	1	0	0	0	0	31.03	0	0	239
1999-2000	3894	1	7	1731.64	32.5	1	1	61	0	1	2	0	2	0	0	0	2	1	1	0	0	32.47	1	0	117
1999-2000	3897	1	12	547.335	34.4	0	1	63	0	1	1	0	2	0	0	0	1	0	0	0	0	47.59	1	0	63
1999-2000	3903	1	5	2689.62	33.7	0	0	29	0	1	1	0	2	0	1	1	1	0	1	0	0	42.6	0	0	229
1999-2000	3909	1	7	3180.93	33.2	0	1	85	0	0	0	0	0	0	0	0	1	1	0	0	0	18.73	1	0	61
1999-2000	3914	2	1	9211.44	34.5	0	0	58	1	0	0	0	1	1	2	0	1	0	0	0	0	25.31	1	0	169
1999-2000	3915	2	8	9258.29	33	1	0	59	0	0	0	1	2	1	1	0	1	0	0	0	0	32.48	0	0	246
1999-2000	3920	1	11	3124.74	32.6	1	1	85	1	0	0	0	0	1	1	0	2	0	1	1	0	19.68	1	0	29
1999-2000	3925	2	9	1511.45	31.6	1	1	64	0	1	3	0	2	0	1	1	1	1	0	1	0	35.49	1	0	23
1999-2000	3930	2	4	1425.56	34.7	0	1	70	0	1	2	1	2	0	1	1	1	0	1	0	0	37.35	1	0	162
1999-2000	3935	2	3	6246.15	34.2	0	1	65	0	0	0	1	2	1	0	0	1	0	0	0	0	34.74	0	0	249
1999-2000	3936	2	13	1204.37	34.8	0	0	45	0	1	1	1	0	0	0	0	1	0	0	0	0	24.32	0	0	243
1999-2000	3945	1	7	8384.23	33.2	0	1	61	0	0	0	0	2	0	0	0	1	0	1	0	0	34.82	0	0	245
1999-2000	3949	2	9	2559.48	32.6	1	0	52	0	1	3	0	1	1	0	0	1	0	0	0	0	29.44	0	0	239
1999-2000	3960	1	11	5418.96	32.7	1	1	62	1	0	0	0	2	1	0	1	1	1	0	0	0	33.92	1	1	93
1999-2000	3965	2	1	12921.5	34.2	0	0	42	1	0	0	0	1	1	2	0	1	0	0	0	0	27.66	0	0	237
1999-2000	3967	1	11	11629.4	34.3	0	0	53	1	0	0	1	1	1	1	0	1	0	0	0	0	26.31	1	0	172
1999-2000	3981	1	1	3069.6	34.2	0	1	82	0	0	0	1	1	0	1	0	1	1	1	0	0	26.2	1	0	127
1999-2000	3983	2	8	8453.67	33.1	0	0	53	1	0	0	1	1	0	0	0	1	0	0	0	0	26.02	0	0	245
1999-2000	3985	1	13	276.202	32.7	1	1	75	1	1	1	1	1	1	0	1	2	0	0	0	0	28.33	1	1	122
1999-2000	3990	2	1	4810.21	34.7	0	1	77	1	0	0	0	2	1	1	0	1	0	1	0	0	31.66	1	0	91
1999-2000	3991	1	7	13218.9	34	0	1	80	0	0	0	0	0	0	1	1	1	0	1	0	0	23.89	1	0	117
1999-2000	3999	2	7	2214.23	34.1	0	1	73	1	1	3	0	2	0	1	0	1	0	1	0	0	34.88	1	0	103
1999-2000	4010	2	1	5875.6	33.7	0	1	74	0	0	0	1	2	0	0	0	1	0	1	0	0	30.29	1	1	230
1999-2000	4011	1	11	11629.4	33.9	0	0	56	1	0	0	1	2	1	0	1	1	0	0	0	0	53.1	1	1	123
1999-2000	4020	2	6	6121.83	34.6	0	1	60	0	0	0	0	2	1	1	0	1	0	0	0	0	49.8	0	0	233
1999-2000	4022	1	11	7564.09	34.2	0	0	47	1	1	3	0	0	1	2	0	2	1	0	0	0	22.65	0	0	230
1999-2000	4037	1	11	8500.81	32.5	1	1	79	0	0	0	0	0	1	2	1	1	0	0	0	0	24.63	1	1	178
1999-2000	4049	1	9	2597.13	33.7	0	1	85	1	0	0	0	0	1	1	0	1	0	1	0	0	19.45	1	1	35
1999-2000	4058	2	11	2000.91	32.1	1	1	67	0	1	2	1	0	1	2	0	2	0	0	0	0	21.4	1	0	234
1999-2000	4078	1	6	626.712	33.9	0	1	62	1	1	1	1	1	1	1	0	1	0	0	0	0	27.5	1	0	216
1999-2000	4088	1	8	13095.2	33.5	0	0	49	1	0	0	1	1	0	1	0	2	0	0	0	0	28.12	0	0	242
1999-2000	4101	2	3	293.811	33.6	0	1	67	1	1	1	0	1	1	1	0	1	1	0	0	0	25.51	1	0	141
1999-2000	4113	2	5	2117.18	35	0	1	80	1	0	0	0	1	1	0	1	1	0	1	0	1	26.12	1	0	77
1999-2000	4116	2	7	2696.38	34.2	0	0	43	1	1	2	1	1	0	0	0	1	1	0	0	0	29.07	1	0	23
1999-2000	4120	2	2	6723.52	34.5	0	1	65	1	0	0	0	2	1	1	1	1	0	0	0	0	43.34	1	0	234
1999-2000	4122	2	12	3575.23	33.2	0	0	51	0	1	2	0	2	1	2	0	1	0	0	0	1	47.09	0	0	243
1999-2000	4130	2	7	2085.7	34.8	0	1	76	1	1	3	0	1	0	1	0	1	0	0	1	0	27.36	0	0	246
1999-2000	4158	1	1	8593.43	35.7	0	0	49	0	0	0	0	2	1	0	0	1	0	0	0	0	31.96	1	0	75
1999-2000	4159	1	11	4576.35	34.5	0	0	57	1	1	3	1	2	1	2	0	1	1	0	0	0	32.62	1	1	232
1999-2000	4187	1	11	5157.69	33.7	0	1	69	1	0	0	0	1	0	0	0	1	0	1	0	0	26.23	1	0	120
1999-2000	4192	1	1	2257.05	33.1	0	1	85	1	0	0	1	1	0	0	0	2	0	1	0	0	27.3	1	1	130
1999-2000	4197	1	10	5342.71	32.8	1	1	76	1	0	0	0	2	0	1	0	1	1	0	0	0	30.03	1	0	61
1999-2000	4199	2	12	1289.4	33.7	0	1	61	1	1	2	0	2	1	0	0	1	0	1	0	0	39.68	1	1	97
1999-2000	4260	1	10	405.119	34	0	1	61	0	1	1	0	1	1	0	0	1	0	0	0	0	29.63	0	0	248
1999-2000	4261	1	4	365.105	33.8	0	1	72	1	1	1	0	1	1	1	1	1	1	1	0	0	25.59	1	0	183
1999-2000	4262	1	5	1617.54	33.8	0	0	53	1	1	1	1	1	1	0	1	1	0	1	0	0	28.33	0	0	235
1999-2000	4263	2	1	5875.6	34.8	0	1	74	0	0	0	1	0	0	0	0	1	0	0	0	0	24.96	1	0	205
1999-2000	4277	1	3	435.187	34.1	0	1	64	1	1	1	0	2	1	1	0	1	0	0	0	0	37.62	0	0	239
1999-2000	4280	1	5	7224.74	33.7	0	1	64	0	0	0	0	2	1	0	1	1	0	0	0	0	34.74	0	0	234
1999-2000	4300	2	3	1500.79	33.4	0	0	44	1	1	1	0	2	1	2	0	1	0	0	0	0	31.29	0	0	248
1999-2000	4303	2	13	1285.92	32.2	1	1	78	1	1	2	0	0	0	1	1	1	0	1	0	0	23.12	1	0	114
1999-2000	4312	2	1	5919.63	34	0	1	60	0	0	0	0	1	1	0	0	1	0	0	0	0	26.1	0	0	236
1999-2000	4316	2	7	3833.95	33.6	0	1	70	1	0	0	1	1	1	1	0	1	0	0	0	0	29.56	1	0	204
1999-2000	4323	2	4	8339.08	34.3	0	0	25	1	0	0	0	1	1	0	0	2	0	0	0	0	29.55	0	0	238
1999-2000	4326	1	10	9201.19	34.5	0	0	52	1	0	0	0	2	1	0	0	1	0	0	0	0	32.53	0	0	248
1999-2000	4330	2	3	1089.29	33.6	0	0	44	0	1	1	1	0	1	1	0	1	0	0	0	0	23.45	0	0	249
1999-2000	4331	1	12	15254.1	33.8	0	0	48	0	0	0	0	2	0	1	0	1	0	0	0	0	36.63	0	0	242
1999-2000	4332	1	1	5042.08	34.8	0	1	70	1	0	0	1	2	1	0	0	1	1	1	0	0	38.48	1	1	151
1999-2000	4333	1	9	1591	32.7	1	1	62	1	1	2	1	2	1	1	0	1	0	1	0	0	30.97	0	0	230
1999-2000	4351	1	7	1808.54	33.3	0	1	81	1	0	0	0	0	1	0	0	1	0	0	0	0	19.85	1	0	56
1999-2000	4354	1	5	15911.1	34	0	0	41	0	0	0	1	1	1	0	0	1	0	0	0	0	25.91	0	0	235
1999-2000	4373	2	8	1853.86	33.4	0	1	72	0	1	2	0	2	1	0	0	1	0	0	0	0	35.93	1	0	216
1999-2000	4378	2	12	2997.27	34.5	0	0	45	0	1	2	0	2	0	0	0	2	0	1	0	0	35.54	0	0	243
1999-2000	4386	1	5	7583.08	32.8	1	1	61	0	0	0	0	1	1	0	0	1	0	0	0	0	28.51	0	0	231
1999-2000	4389	2	13	2162.54	33.8	0	1	85	1	0	0	1	1	1	0	0	1	0	1	0	0	26.3	1	0	69
1999-2000	4390	1	10	2500.73	32.3	1	1	85	1	0	0	0	0	1	1	0	2	1	1	1	0	24.01	1	0	30
1999-2000	4399	2	7	3876.34	33.8	0	1	75	1	0	0	0	1	1	1	0	2	0	0	0	0	28.83	0	0	246
1999-2000	4400	2	8	8340.78	34.3	0	0	25	0	0	0	1	0	1	2	0	2	0	0	0	0	23.4	0	0	245
1999-2000	4431	2	3	326.227	34	0	1	60	1	1	1	0	2	1	1	1	1	1	1	0	0	30.99	0	0	249
1999-2000	4438	1	1	4561.23	33.6	0	1	67	1	0	0	0	2	1	0	1	1	1	0	0	0	39.79	0	0	233
1999-2000	4456	3	1	10130.6	33.3	0	0	39	1	0	0	1	1	1	0	0	1	0	0	0	0	27.06	0	0	241
1999-2000	4461	1	1	2151.5	34.4	0	1	80	1	0	0	1	1	0	0	0	1	0	1	0	0	29.9	1	0	78
1999-2000	4467	2	3	6689.23	33.3	0	0	33	1	1	3	0	2	1	2	0	1	0	0	0	0	32.91	0	0	248
1999-2000	4472	1	4	385.264	33.9	0	1	73	1	1	1	0	1	1	0	0	1	0	1	0	0	28.81	0	0	247
1999-2000	4497	2	6	591.782	34.4	0	1	62	0	1	1	1	1	1	1	1	1	1	1	0	0	25.91	0	0	233
1999-2000	4523	1	4	4658.62	33.4	0	1	81	0	0	0	0	0	0	0	0	1	0	1	0	0	24.29	1	0	68
1999-2000	4525	1	11	7639.71	33.8	0	1	67	1	0	0	0	1	1	2	0	1	1	1	0	0	26.2	1	0	73
1999-2000	4526	1	4	1513.01	34.3	0	0	40	0	1	1	0	2	0	0	1	1	0	1	0	0	38.61	0	0	247
1999-2000	4530	2	9	1332.87	34.1	0	1	83	0	1	3	0	1	0	1	0	2	0	0	0	0	28	1	0	80
1999-2000	4531	1	7	1792.91	34.4	0	1	85	1	0	0	0	0	1	0	0	2	0	0	0	1	20.3	1	0	85
1999-2000	4545	2	1	9734.49	34.2	0	0	27	1	0	0	0	0	1	0	0	2	0	0	0	0	21.59	0	0	237
1999-2000	4561	1	8	3405.27	32.8	1	1	85	0	0	0	0	0	0	1	0	1	0	1	0	0	22.32	1	0	78
1999-2000	4565	2	1	13275.7	33.5	0	0	44	0	0	0	0	2	0	2	0	1	0	1	1	0	36.47	0	0	237
1999-2000	4569	1	5	4602.42	34	0	1	85	0	0	0	1	1	1	0	0	1	1	1	0	0	26.03	1	1	46
1999-2000	4570	1	7	1403.65	32.4	1	1	70	1	1	2	0	1	0	0	0	1	0	0	0	0	25.54	1	0	124
1999-2000	4571	2	12	6278.98	34.7	0	1	61	0	0	0	0	2	0	0	1	1	1	1	0	0	42.34	1	0	104
1999-2000	4574	1	7	1758.98	32.7	1	1	85	1	0	0	0	2	1	0	0	1	0	1	0	0	30.56	1	0	125
1999-2000	4581	1	11	7404.94	33.3	0	0	56	0	1	3	1	2	1	1	0	2	0	1	0	0	48.34	1	0	53
1999-2000	4584	1	1	3688.31	33.6	0	1	84	1	0	0	1	1	1	0	0	2	0	0	0	0	25.95	1	0	133
1999-2000	4596	1	5	4021.29	33.1	0	1	81	0	0	0	1	1	1	0	0	1	0	0	0	0	25.92	1	0	24
1999-2000	4601	1	4	1874.13	33	1	0	48	1	1	1	0	2	0	2	1	1	0	1	0	0	39.08	1	0	192
1999-2000	4641	1	13	2788.38	33.2	0	0	44	1	1	2	0	2	0	2	0	1	0	0	0	0	33.29	1	0	213
1999-2000	4644	1	5	4432.19	33.7	0	1	64	0	1	3	0	2	1	0	0	1	0	0	0	0	32.04	0	0	234
1999-2000	4645	2	8	14809.4	34.4	0	0	45	0	0	0	0	2	0	2	0	1	0	0	0	0	33.25	0	0	245
1999-2000	4648	1	1	13758.4	34.6	0	0	42	0	0	0	0	2	1	0	0	2	0	0	0	0	30.85	0	0	232
1999-2000	4652	2	2	2477.85	33.8	0	0	34	0	1	1	0	2	0	1	0	1	0	0	0	0	32.35	0	0	246
1999-2000	4665	2	9	2453.83	33.7	0	0	51	0	1	2	1	0	0	0	0	1	0	0	0	0	23.82	0	0	239
1999-2000	4666	1	8	5695.88	33.7	0	1	67	1	1	3	0	0	1	1	0	1	0	0	0	0	18.68	0	0	243
1999-2000	4685	2	3	323.643	32.9	1	1	78	1	1	1	0	1	1	0	0	1	1	1	0	1	26.81	1	1	234
1999-2000	4688	2	8	2102.24	32.4	1	1	60	0	1	2	0	2	0	2	1	1	0	0	0	0	46.5	0	0	245
1999-2000	4706	2	3	6812.65	34.3	0	1	71	0	0	0	1	2	0	2	0	1	0	1	0	0	30.41	1	1	102
1999-2000	4716	3	1	7315.55	34	0	0	25	0	0	0	1	2	1	0	0	1	0	0	0	0	41.42	0	0	247
1999-2000	4719	1	1	10280	34.3	0	0	50	0	0	0	0	2	1	0	0	1	0	0	0	0	34.23	0	0	233
1999-2000	4727	1	11	8530.11	33.9	0	1	68	0	1	3	1	2	1	1	1	1	1	1	0	1	37.36	1	0	134
1999-2000	4734	1	11	4277.15	33.3	0	1	80	0	0	0	0	0	1	0	0	1	1	0	0	0	24.03	1	0	102
1999-2000	4747	2	1	6850.29	33.6	0	0	32	1	0	0	0	1	1	2	0	2	0	0	0	0	26.82	0	0	237
1999-2000	4754	2	12	9215.06	33.1	0	0	53	1	0	0	1	0	1	0	0	1	0	0	0	0	21.73	0	0	233
1999-2000	4755	2	12	1344.68	32.7	1	1	63	1	1	2	0	2	1	0	0	1	0	0	0	0	30.74	0	0	243
1999-2000	4758	1	2	2446.72	33.3	0	1	73	0	1	2	0	2	0	1	0	1	1	0	0	0	42.55	1	1	206
1999-2000	4760	2	9	7702.69	33.7	0	0	36	1	0	0	1	0	0	1	0	2	0	0	0	0	21.28	0	0	239
1999-2000	4769	2	5	2704.11	32.9	1	1	85	0	0	0	0	2	0	0	1	2	1	1	0	0	31.53	1	0	99
1999-2000	4772	1	11	16313.3	32.5	1	0	44	1	0	0	0	0	1	1	0	1	0	0	0	0	24.76	1	0	223
1999-2000	4778	1	5	5435.31	33	1	1	75	1	0	0	1	2	1	1	0	1	0	1	0	0	30.15	1	0	19
1999-2000	4781	2	7	2667.36	32.8	1	0	54	1	1	2	1	2	1	0	0	1	0	0	0	0	30.3	0	0	247
1999-2000	4783	2	9	6515.73	34.2	0	0	57	0	0	0	1	1	0	1	0	1	0	0	0	0	25.01	0	0	239
1999-2000	4789	1	10	13340	33.9	0	0	43	0	0	0	0	1	0	0	0	1	0	0	0	0	29.13	0	0	248
1999-2000	4800	2	2	251.383	34.8	0	1	67	1	1	1	0	1	1	1	1	1	0	0	0	0	26.18	0	0	233
1999-2000	4803	1	6	4793.53	34.8	0	0	50	0	0	0	0	0	0	2	1	1	0	0	0	0	21.71	1	0	126
1999-2000	4812	1	6	534.81	33.6	0	1	64	0	1	1	0	1	0	0	1	1	0	0	0	0	25.86	1	0	93
1999-2000	4823	1	4	1797.06	33	1	0	59	1	1	1	0	1	1	1	0	1	1	0	0	0	27.46	0	0	247
1999-2000	4828	1	9	1882.61	33.6	0	1	67	0	1	2	0	1	1	0	0	1	0	0	0	0	28.63	0	0	230
1999-2000	4830	2	1	2770.38	32.8	1	0	55	0	1	2	0	2	0	2	1	2	0	0	0	0	39.21	1	1	38
1999-2000	4838	2	1	3401.52	33.6	0	1	85	0	0	0	1	1	1	0	0	1	0	1	0	0	27.73	1	1	126
1999-2000	4840	2	13	1877.33	32.1	1	1	81	0	1	2	0	1	1	0	1	1	1	0	0	0	27.61	1	1	144
1999-2000	4842	1	1	9940.47	33.9	0	0	53	0	0	0	0	0	1	1	0	1	0	0	1	0	23.21	0	0	232
1999-2000	4844	1	9	3600.66	33.3	0	0	44	0	1	2	1	1	1	2	0	1	0	0	0	1	25.19	0	0	230
1999-2000	4863	2	6	499.342	34.7	0	1	80	1	1	1	0	1	1	1	0	1	0	1	0	0	27.84	1	0	115
1999-2000	4869	2	11	2000.91	32.2	1	1	63	0	1	2	0	1	1	0	1	1	0	1	0	1	29.24	0	0	231
1999-2000	4872	1	1	9260.91	34.1	0	0	53	0	0	0	0	2	1	2	0	1	0	0	0	0	31.05	0	0	236
1999-2000	4877	1	11	2895.51	33.8	0	1	81	1	0	0	0	1	1	1	0	1	1	0	0	0	25.15	1	0	96
1999-2000	4880	1	7	5175.99	34.3	0	1	72	1	0	0	0	2	0	1	0	1	0	0	0	0	31.91	1	0	95
1999-2000	4903	2	3	3993.77	33.8	0	0	52	1	0	0	0	2	0	1	0	1	0	0	0	0	35.74	0	0	248
1999-2000	4912	1	11	12889.8	34.2	0	0	25	1	0	0	0	1	0	0	0	2	0	0	0	0	27.9	0	0	230
1999-2000	4915	2	13	2782.62	33.3	0	0	35	1	1	1	0	2	1	1	0	1	0	0	0	0	37.62	0	0	243
1999-2000	4918	1	12	7674.08	33.5	0	1	63	0	0	0	0	2	1	0	0	1	0	0	0	0	30.94	0	0	242
1999-2000	4921	2	12	13997.1	33.1	0	0	37	1	0	0	0	2	1	1	0	1	0	0	0	0	33	0	0	243
1999-2000	4922	2	13	1359.14	33.8	0	0	40	1	1	1	0	2	1	0	0	1	0	0	0	0	30.12	0	0	239
1999-2000	4940	2	11	7197.17	32.9	1	1	67	1	0	0	0	2	1	0	0	1	1	0	0	0	30.05	0	0	231
1999-2000	4945	1	8	5745.51	33.3	0	1	62	1	0	0	1	0	1	1	0	1	0	0	0	0	20.94	1	0	235
1999-2000	4960	2	3	1932.22	33.5	0	0	38	0	1	1	0	2	0	0	0	1	0	0	0	1	40.52	0	0	248
1999-2000	4964	1	12	293.722	33.3	0	1	70	1	1	1	0	2	1	0	0	1	0	0	0	0	31.1	1	0	61
1999-2000	4974	1	7	1963.64	36.5	0	1	75	0	1	2	0	0	0	1	1	1	0	1	0	1	20.24	1	1	59
1999-2000	4986	2	8	11591.6	34.5	0	0	42	0	0	0	1	1	1	1	0	1	1	1	0	0	28.25	0	0	243
1999-2000	4988	1	11	12897	34.7	0	0	59	0	0	0	1	2	0	2	0	1	0	0	1	0	32.58	0	0	231
1999-2000	4990	1	4	1486.33	32.9	1	0	56	0	1	1	0	0	1	2	1	1	0	0	0	0	22.29	0	0	247
1999-2000	4995	2	9	2908.52	34.9	0	1	73	1	1	3	1	1	1	0	0	1	0	1	0	0	27.59	1	0	59
1999-2000	4996	2	7	4526.86	33.3	0	0	36	1	1	3	1	1	1	0	0	1	0	0	0	0	28.99	0	0	246
1999-2000	5002	2	2	279.869	33.7	0	1	66	1	1	1	0	1	0	2	0	2	1	1	0	0	26.48	1	1	25
1999-2000	5009	2	9	5840.49	34.9	0	0	57	1	0	0	1	0	1	1	1	2	0	0	0	0	24.36	0	0	239
1999-2000	5013	1	7	2689.51	33.8	0	0	40	0	1	2	0	1	0	0	0	1	0	0	0	0	25.49	0	0	245
1999-2000	5018	2	7	3663.23	31.2	1	1	66	1	1	3	0	2	0	0	0	2	0	0	0	1	31.2	0	0	247
1999-2000	5026	2	4	4395.77	34	0	0	38	0	1	2	0	2	0	0	0	1	0	0	0	1	30.27	0	0	243
1999-2000	5027	1	1	9089.63	34.1	0	0	59	1	0	0	1	1	1	0	0	1	1	0	0	0	26.27	1	1	96
1999-2000	5029	1	11	8064.61	34.5	0	0	31	1	0	0	0	1	1	2	0	1	0	1	0	0	27.07	0	0	230
1999-2000	5040	1	5	8105.84	34.2	0	0	28	1	1	3	0	2	0	0	0	1	0	0	0	0	44.71	0	0	234
1999-2000	5051	1	11	4294.39	34.1	0	1	85	0	0	0	0	0	0	0	0	1	1	0	0	0	21.26	1	0	56
1999-2000	5053	2	3	1190.24	34.2	0	0	43	0	1	1	0	2	1	0	0	1	0	0	0	0	55.22	0	0	248
1999-2000	5073	1	11	16360.7	32.8	1	0	47	1	0	0	0	2	1	2	0	1	0	0	0	0	31.15	0	0	248
1999-2000	5076	1	13	1080.91	34.3	0	0	55	0	1	1	0	2	0	0	1	1	1	0	0	0	34.98	1	0	239
1999-2000	5086	1	3	571.728	32.8	1	1	85	0	1	1	1	0	0	0	0	1	0	1	0	0	19.28	1	0	66
1999-2000	5092	1	1	9469.64	34.7	0	0	56	1	0	0	1	1	1	1	0	1	0	0	0	0	25.25	0	0	232
1999-2000	5100	2	9	3183.45	33.6	0	0	30	0	1	2	1	2	0	0	0	1	0	0	0	1	45.23	0	0	244
1999-2000	5104	2	7	2639.02	34.3	0	0	45	0	1	2	0	2	0	2	1	2	0	0	0	1	50.42	0	0	247
1999-2000	5111	1	7	2770.38	33.2	0	0	44	0	1	2	1	0	1	2	0	2	0	0	0	1	23.9	0	0	245
1999-2000	5124	1	10	671.854	32.8	1	1	60	1	1	1	0	2	0	2	0	1	1	1	0	0	40.17	0	0	247
1999-2000	5128	2	7	2639.02	34.1	0	0	48	0	1	2	1	2	0	2	0	1	0	0	0	0	34.56	1	1	133
1999-2000	5143	2	7	1183.23	32.6	1	1	70	1	1	2	1	2	1	1	1	1	0	1	0	0	31.63	1	0	43
1999-2000	5155	2	7	2733.88	33.3	0	0	53	0	1	2	0	1	1	0	0	2	0	1	0	1	29.18	1	0	228
1999-2000	5164	1	9	10581.2	33.5	0	0	54	0	0	0	0	0	0	2	0	1	1	0	0	0	19.82	1	0	125
1999-2000	5175	2	4	1159.26	34.2	0	1	62	1	1	2	0	1	1	2	0	1	0	0	0	0	27.11	0	0	237
1999-2000	5181	2	9	1260.1	34	0	1	64	0	1	2	0	2	0	1	1	2	0	1	0	0	36.02	1	0	111
1999-2000	5184	1	3	419.732	34.2	0	1	61	1	1	1	1	0	1	0	1	2	0	0	0	0	24.77	0	0	239
1999-2000	5188	2	5	6104.96	33.1	0	1	64	1	0	0	0	1	1	0	0	2	0	0	0	0	27.09	0	0	241
1999-2000	5195	1	4	503.262	32.6	1	1	74	0	1	1	0	2	1	0	0	1	1	1	0	0	30.67	1	1	142
1999-2000	5202	2	1	12506.5	34.4	0	0	42	1	1	3	1	2	1	0	0	1	0	0	0	0	34.82	0	0	237
1999-2000	5222	1	12	2030.77	33.6	0	1	71	0	1	2	0	2	0	0	1	1	0	1	0	0	34.46	1	0	170
1999-2000	5225	2	1	3387.86	34.9	0	1	80	0	0	0	0	1	0	1	1	1	1	1	0	1	25.39	1	0	95
1999-2000	5226	1	10	3539.53	34.1	0	0	58	1	0	0	0	0	1	2	0	1	1	0	0	0	20.23	1	0	198
1999-2000	5229	2	5	611.263	33.2	0	1	64	0	1	1	0	2	0	0	1	1	0	0	0	0	34.04	0	0	241
1999-2000	5235	2	8	1958.47	33.6	0	1	70	0	1	2	1	2	0	0	0	1	0	0	0	0	38.51	1	0	219
1999-2000	5248	2	1	3967.99	32.5	1	1	67	1	0	0	0	2	1	1	1	1	1	0	0	0	40.2	1	1	198
1999-2000	5259	1	2	5513.07	33.6	0	0	34	1	1	2	1	1	0	2	0	1	0	0	0	0	26.5	0	0	232
1999-2000	5273	1	2	11169.1	33.9	0	0	41	0	0	0	1	0	1	1	0	2	0	0	0	0	24.97	0	0	236
1999-2000	5274	1	10	388.098	33.3	0	1	77	0	1	1	0	2	0	0	1	1	1	1	0	0	33.12	1	1	32
1999-2000	5276	1	11	2181.02	33.9	0	0	44	1	1	2	0	2	0	2	0	2	0	1	0	0	42.95	1	0	205
1999-2000	5278	1	4	572.316	34.8	0	1	65	1	1	1	0	1	1	1	0	1	0	0	0	0	26.17	1	0	226
1999-2000	5294	1	2	5708.27	34.2	0	0	54	0	1	2	0	1	0	0	0	1	0	0	0	0	29.77	0	0	234
1999-2000	5295	1	6	354.057	33.7	0	1	70	0	1	1	0	0	1	0	0	1	0	0	0	0	24.6	1	0	240
1999-2000	5305	2	8	4163.27	32.5	1	0	35	0	1	2	0	0	0	0	0	1	0	0	0	0	20.37	0	0	244
1999-2000	5310	2	7	1784.71	34.6	0	1	82	1	0	0	1	0	1	1	0	1	0	0	0	0	24.34	1	0	139
1999-2000	5320	2	5	1963.64	32.7	1	1	64	0	1	2	0	0	0	0	0	1	0	0	0	1	23.7	1	0	223
1999-2000	5322	1	6	373.27	33.4	0	1	67	1	1	1	1	2	1	0	0	1	1	0	0	1	34.24	1	0	225
1999-2000	5323	1	1	7045.36	34.8	0	1	74	0	0	0	0	0	1	0	0	1	0	1	0	0	22.04	1	0	226
1999-2000	5329	2	2	4024.98	33.8	0	1	80	0	0	0	0	0	0	0	0	1	0	0	0	0	22.06	1	1	86
1999-2000	5331	2	2	11341.9	33.2	0	0	22	1	1	3	0	2	0	0	0	2	0	0	0	0	38.1	0	0	241
1999-2000	5332	2	7	5411.26	33.2	0	1	70	0	1	3	0	1	0	0	0	1	0	1	0	0	29.06	0	0	246
1999-2000	5336	2	1	9130.32	35.6	0	0	53	1	0	0	0	1	1	1	1	1	0	0	0	0	27.19	0	0	237
1999-2000	5357	2	13	3918.85	32.3	1	0	29	0	1	3	1	1	1	0	0	1	0	0	0	0	27.62	0	0	243
1999-2000	5364	2	4	2744.85	34	0	0	40	1	1	2	0	2	0	0	0	1	0	1	0	0	42.51	0	0	237
1999-2000	5371	2	3	3730.59	33.8	0	1	81	0	0	0	0	1	0	0	0	1	0	1	0	0	28.31	1	0	102
1999-2000	5383	2	1	3387.86	33.7	0	1	85	0	0	0	0	2	0	0	0	1	0	1	0	0	30.35	1	0	31
1999-2000	5390	2	4	3199.22	34.4	0	0	43	0	1	2	0	1	1	0	1	1	0	1	0	0	29.87	0	0	237
1999-2000	5393	1	9	3159.37	33.6	0	0	49	1	1	2	1	1	0	2	0	1	0	0	0	0	25.59	1	0	35
1999-2000	5408	2	8	3004.68	33.1	0	0	50	1	1	2	0	2	1	1	0	1	0	1	0	0	35.06	1	1	198
1999-2000	5432	1	11	12890.9	33.8	0	1	71	0	0	0	1	1	1	1	0	1	0	0	0	0	25.49	0	0	230
1999-2000	5437	1	11	11741.4	34.9	0	0	20	1	0	0	1	2	0	0	0	1	0	0	0	0	34.51	0	0	231
1999-2000	5445	2	3	9622.95	33.9	0	0	50	1	0	0	1	2	0	1	0	1	0	0	0	0	33.05	0	0	247
1999-2000	5448	1	7	2806.59	32.3	1	0	49	1	1	2	1	0	1	2	0	1	0	1	0	0	24.58	0	0	246
1999-2000	5450	2	8	11802.5	33.3	0	0	44	0	0	0	1	2	1	1	0	1	0	0	0	0	40.33	0	0	244
1999-2000	5452	1	11	3747.34	33.2	0	1	85	0	0	0	1	1	0	0	0	1	0	0	0	0	26.43	1	0	94
1999-2000	5457	1	12	554.214	34.8	0	1	68	1	1	1	0	2	1	0	1	1	0	1	0	0	32.85	0	0	240
1999-2000	5459	1	11	8504.8	34.3	0	1	66	0	0	0	0	1	1	0	0	1	0	0	0	0	28.65	0	0	231
1999-2000	5460	2	6	12400.5	33.4	0	0	38	1	1	3	1	1	0	2	0	2	0	0	0	0	25.27	0	0	233
1999-2000	5464	2	13	1092.01	32.3	1	0	48	0	1	1	0	2	1	1	1	1	1	0	0	0	39.23	1	0	191
1999-2000	5472	1	5	7334.51	33.7	0	1	61	1	0	0	0	2	1	0	0	1	0	0	0	0	30.97	1	0	219
1999-2000	5480	1	8	11516.7	31	1	0	49	1	1	3	1	0	0	0	0	1	0	1	0	0	19.72	1	0	3
1999-2000	5489	1	13	285.608	33.6	0	1	66	0	1	1	0	1	0	0	0	1	0	1	0	0	28.8	1	0	211
1999-2000	5492	1	6	4405.94	32.8	1	0	37	1	1	2	0	0	0	0	0	1	0	0	0	0	22.99	0	0	229
1999-2000	5496	1	11	8334.25	33.8	0	1	68	1	0	0	1	0	1	1	1	1	1	0	0	1	24.43	1	0	212
1999-2000	5519	2	5	8935.72	33.5	0	0	57	1	0	0	1	2	1	0	0	1	0	0	0	0	34.43	0	0	241
1999-2000	5520	1	2	613.566	32.6	1	1	69	0	1	1	0	1	0	0	1	1	0	1	0	0	26.61	1	1	219
1999-2000	5546	1	11	11550.2	33.3	0	0	21	0	0	0	0	0	1	2	0	1	0	1	0	0	20.69	0	0	248
1999-2000	5547	2	4	4401.41	33.2	0	0	44	1	1	3	0	2	1	2	1	1	1	0	0	0	30.61	0	0	237
1999-2000	5555	1	11	13874.7	33.5	0	0	48	0	1	3	0	2	0	0	1	1	0	0	0	0	45.27	1	0	202
1999-2000	5559	2	4	3616.67	33.3	0	0	28	0	1	2	0	0	0	1	0	2	0	0	0	0	20.84	0	0	237
1999-2000	5565	1	6	2160.61	33.1	0	0	25	0	1	1	0	2	1	0	1	1	0	0	0	0	35.6	0	0	229
1999-2000	5568	2	4	2571.34	33	1	0	50	0	1	3	0	2	0	0	0	1	0	0	0	1	32.92	0	0	243
1999-2000	5572	1	4	467.964	33.3	0	1	60	0	1	1	0	0	1	1	0	1	1	1	0	0	24.24	0	0	230
1999-2000	5577	2	1	9211.44	33.5	0	0	57	1	0	0	1	1	1	1	0	1	0	0	0	0	26.3	0	0	237
1999-2000	5578	2	4	6937.61	34.8	0	1	68	0	0	0	0	2	0	0	0	1	0	1	0	0	32.64	1	1	211
1999-2000	5579	1	11	12897	33.2	0	0	53	0	0	0	1	2	0	0	0	2	0	0	0	0	41.93	0	0	231
1999-2000	5587	1	4	1317.28	33.7	0	0	57	0	1	1	0	1	0	2	0	1	0	0	0	0	25.21	0	0	247
1999-2000	5605	2	13	2989.21	34.2	0	0	58	1	0	0	1	1	0	2	0	1	0	0	0	0	29	1	0	135
1999-2000	5610	1	6	5577.1	33.8	0	1	74	1	0	0	1	0	1	1	0	1	1	0	0	0	24.36	1	1	217
1999-2000	5612	1	6	2713.45	32.8	1	1	85	1	0	0	1	1	1	1	0	1	1	0	0	0	26.26	1	1	69
1999-2000	5623	2	5	4530.6	33.7	0	1	70	1	0	0	1	0	1	0	0	1	0	1	0	0	22.03	1	0	86
1999-2000	5625	1	11	5418.96	32.7	1	1	60	1	0	0	0	0	1	2	0	1	1	0	0	0	24.12	1	1	2
1999-2000	5630	1	4	3277.73	34.8	0	0	46	1	1	1	1	2	1	1	1	1	0	0	0	0	38.09	1	0	150
1999-2000	5634	1	11	8228.67	33.3	0	0	31	1	0	0	1	2	1	2	1	1	0	0	0	0	34.28	1	1	126
1999-2000	5635	1	8	4257.77	33.6	0	1	78	1	0	0	1	1	1	1	0	1	0	0	0	0	27.65	1	0	86
1999-2000	5651	1	8	10298.4	33.4	0	0	54	0	0	0	0	1	1	0	0	1	1	1	0	0	29.42	1	0	244
1999-2000	5652	1	9	4810.21	34.1	0	1	73	1	0	0	0	1	1	1	0	1	0	0	0	0	26.91	1	0	90
1999-2000	5654	2	3	3421.21	33.9	0	1	82	0	0	0	0	1	1	1	1	1	0	1	0	0	27.61	1	1	82
1999-2000	5674	2	11	2449.19	32.2	1	1	85	1	0	0	1	0	1	0	0	1	0	1	0	1	23.61	1	0	121
1999-2000	5676	2	9	2463.89	32	1	0	50	1	1	2	0	1	0	2	0	1	0	0	0	0	26.6	0	0	244
1999-2000	5681	2	11	2195.48	33.6	0	1	85	1	0	0	0	2	1	0	0	2	0	0	0	0	30.34	1	0	91
1999-2000	5683	2	7	1942	33.1	0	1	76	0	1	2	0	1	0	1	1	1	0	1	0	1	25.23	1	0	137
1999-2000	5685	1	4	3048.15	33.1	0	0	28	0	1	1	0	0	0	0	0	1	0	0	0	0	19.13	0	0	247
1999-2000	5689	2	5	1204.91	32.3	1	1	65	1	1	3	1	0	0	1	1	1	0	1	0	0	19.17	1	1	72
1999-2000	5700	2	9	1511.45	33.6	0	1	78	0	1	2	0	0	0	0	1	2	1	1	0	1	19.74	1	0	13
1999-2000	5706	2	13	1317.08	33.8	0	0	53	1	1	1	0	2	0	0	0	1	0	0	0	0	30.44	0	0	244
1999-2000	5713	1	11	15789.4	33.3	0	0	45	1	0	0	1	2	1	0	0	1	0	0	0	0	33.53	0	0	230
1999-2000	5715	1	11	7498.51	33.5	0	1	64	0	0	0	0	0	1	2	0	1	0	0	0	0	24.08	0	0	230
1999-2000	5725	1	2	5240.11	34.3	0	1	69	1	0	0	1	1	0	1	0	1	0	0	0	0	29.97	1	0	159
1999-2000	5727	1	4	405.711	32.5	1	1	76	0	1	1	0	1	0	0	1	1	0	1	0	1	29.95	1	0	144
1999-2000	5734	1	4	321.257	33.6	0	1	65	1	1	1	0	1	1	1	1	1	0	0	0	0	28.65	1	0	238
1999-2000	5740	2	7	2421.79	32.8	1	0	45	1	1	2	1	2	1	1	0	1	0	0	0	0	31.7	1	0	170
1999-2000	5747	2	6	1030.77	34.4	0	0	52	0	1	1	0	1	1	0	0	1	0	0	0	0	29.41	1	0	176
1999-2000	5749	2	4	1666.03	33.3	0	1	66	0	1	2	0	2	1	1	1	1	0	0	0	0	32.33	1	1	149
1999-2000	5755	2	6	2982.58	34.2	0	1	82	0	0	0	0	1	1	0	0	1	0	0	0	0	25.76	1	1	108
1999-2000	5759	1	4	1486.33	33.4	0	0	52	0	1	1	0	1	1	2	0	1	0	0	1	0	26.97	0	0	247
1999-2000	5768	2	2	2018.53	33.5	0	0	29	0	1	1	0	2	1	0	1	1	0	0	0	0	34.93	0	0	246
1999-2000	5787	1	7	2027.16	33.7	0	1	80	0	1	2	0	0	0	0	0	2	0	1	0	0	21.05	1	0	123
1999-2000	5789	1	4	631.321	33.8	0	1	69	0	1	1	0	0	0	0	0	1	0	0	0	0	21.86	0	0	249
1999-2000	5792	2	5	10123.7	32.8	1	0	52	0	1	3	1	2	1	0	0	1	0	0	0	0	33.7	1	0	202
1999-2000	5816	1	5	5332.46	33.3	0	1	79	1	0	0	1	1	1	2	0	1	0	1	0	0	25.39	1	0	83
1999-2000	5826	2	9	1140.49	34	0	1	61	0	1	2	0	0	1	0	0	1	0	0	0	0	23.35	0	0	239
1999-2000	5830	1	7	1488.57	34.2	0	1	70	1	1	2	0	1	0	2	1	1	0	1	0	0	27.65	1	0	32
1999-2000	5832	1	1	12297.5	33.2	0	0	39	0	0	0	0	2	1	0	0	1	0	0	0	0	45.87	0	0	233
1999-2000	5833	2	3	461.878	33.4	0	1	69	0	1	1	0	2	1	0	0	1	0	0	0	0	42.05	0	0	248
1999-2000	5842	3	1	5541.18	33.2	0	1	60	0	0	0	0	0	1	2	0	1	0	0	0	0	23.04	0	0	241
1999-2000	5843	2	6	1435.88	34.6	0	0	56	1	1	1	0	0	0	1	1	1	1	1	0	0	24.23	1	1	52
1999-2000	5844	1	7	3868.55	33.2	0	0	36	1	1	1	1	0	1	0	0	1	0	0	0	0	23.88	0	0	246
1999-2000	5852	2	5	7385.19	34.1	0	0	51	0	0	0	1	1	1	1	0	1	0	0	0	0	29.48	0	0	241
1999-2000	5854	2	3	825.793	33.7	0	0	23	0	0	0	0	2	1	0	0	1	0	1	0	0	39.82	0	0	248
1999-2000	5856	1	3	2968.42	34.7	0	1	84	1	0	0	0	1	1	0	0	2	1	0	0	0	28.87	1	0	39
1999-2000	5860	2	10	13694.3	33.4	0	0	59	0	1	3	0	2	0	0	1	1	0	1	0	0	30.53	1	0	238
1999-2000	5868	1	7	3480.98	33.1	0	0	47	0	1	2	0	0	1	2	0	2	0	0	0	0	24.67	0	0	246
1999-2000	5874	2	9	2559.48	33.4	0	0	58	0	1	3	0	2	1	1	0	1	0	0	0	0	34.85	0	0	244
1999-2000	5881	2	7	15629	34.6	0	1	80	0	0	0	0	0	0	1	0	2	1	1	0	0	17.68	1	0	163
1999-2000	5882	2	5	1963.64	33.2	0	1	85	0	1	2	0	0	0	1	0	1	0	1	0	0	23.36	1	1	33
1999-2000	5884	1	4	405.711	34.3	0	1	74	0	1	1	0	2	0	0	1	1	0	1	0	0	32.42	1	0	234
1999-2000	5894	2	8	6322.64	34.4	0	1	64	1	0	0	1	2	1	1	1	1	1	1	0	0	35.56	1	1	17
1999-2000	5901	3	1	8088.38	34.6	0	0	54	0	0	0	0	0	0	1	1	2	0	0	0	1	22.62	0	0	241
1999-2000	5903	2	1	8880.18	33.5	0	0	48	0	0	0	1	2	0	1	0	1	0	1	0	0	45.09	0	0	237
1999-2000	5914	1	5	2765.82	33.2	0	1	63	0	1	2	0	2	1	0	0	1	0	1	0	0	48.07	1	1	244
1999-2000	5915	1	11	7564.09	33.6	0	0	49	1	1	3	0	2	0	2	0	1	1	0	1	0	42.35	0	0	230
1999-2000	5916	2	8	971.388	33.9	0	1	62	0	1	1	0	2	1	0	1	1	0	0	0	0	39.27	0	0	245
1999-2000	5924	1	10	3221.05	33.1	0	1	82	0	1	3	0	0	0	0	0	1	0	1	0	0	24.03	1	0	201
1999-2000	5935	2	1	6736.51	34.9	0	1	62	0	0	0	0	2	0	1	0	1	1	1	0	0	30.15	0	0	237
1999-2000	5936	1	13	249.9	34.2	0	1	66	1	1	1	0	0	0	1	0	1	0	0	0	0	23.89	0	0	245
1999-2000	5939	2	1	3387.86	34.5	0	1	81	0	0	0	1	0	1	0	0	1	1	1	0	0	19.17	1	1	98
1999-2000	5941	1	9	4742.86	32.8	1	1	78	1	0	0	0	2	1	2	1	2	1	1	1	1	34.28	1	0	11
1999-2000	5947	2	4	1666.03	34	0	1	83	0	1	2	0	2	0	2	0	1	0	1	0	0	32.3	1	1	78
1999-2000	5962	1	10	2982.58	34.4	0	1	81	0	0	0	0	2	1	0	1	1	0	0	0	0	31.7	1	0	126
1999-2000	5967	1	9	3907.15	33.3	0	0	33	1	1	2	0	2	1	0	0	1	0	0	0	0	39.71	0	0	230
1999-2000	5968	2	11	1389.81	32.2	1	1	68	1	1	2	0	2	1	0	1	1	0	1	0	0	31.16	1	1	143
1999-2000	5970	2	11	2458.68	32.8	1	1	82	1	0	0	1	1	1	0	1	1	1	0	0	0	27.13	1	1	182
1999-2000	5976	1	4	1811.49	34.5	0	0	47	1	1	1	0	2	1	2	0	1	0	1	0	0	33.35	0	0	230
1999-2000	5992	1	10	2842.83	33.6	0	0	20	1	1	1	1	0	0	0	0	2	0	0	0	0	19.43	0	0	247
1999-2000	5996	2	12	1252.04	34	0	1	68	1	1	2	1	1	1	0	1	1	0	0	0	0	29.07	1	0	229
1999-2000	6000	2	3	10575.6	33.4	0	1	77	0	0	0	0	1	1	0	1	1	0	1	0	0	27.82	1	0	114
1999-2000	6027	2	7	8023.34	33.8	0	0	55	0	1	3	0	1	1	0	0	1	0	0	0	0	28.58	0	0	247
1999-2000	6039	2	8	12115.1	32.8	1	0	42	1	0	0	1	2	0	0	1	1	0	1	0	0	48.24	1	0	181
1999-2000	6051	2	7	1183.23	33.8	0	1	65	1	1	2	1	1	1	0	1	2	0	0	0	1	27.8	0	0	230
1999-2000	6054	2	3	1211.6	33.6	0	0	48	0	1	1	0	2	1	0	0	1	0	0	0	0	31.73	0	0	249
1999-2000	6067	2	9	3724.21	32.9	1	0	39	0	1	2	1	2	0	2	0	1	0	0	0	0	36.84	0	0	239
1999-2000	6071	1	11	10485	33.5	0	0	22	0	0	0	1	2	0	1	0	2	0	0	0	0	45.59	0	0	230
1999-2000	6072	1	2	3324.23	31.6	1	1	83	1	1	3	0	1	1	0	1	1	0	1	0	0	28.06	1	0	79
1999-2000	6079	1	4	746.018	34.3	0	1	64	0	1	1	0	2	1	0	0	2	0	1	0	0	35.82	1	1	129
1999-2000	6082	2	8	5212.48	32.7	1	1	70	0	0	0	1	0	0	0	0	2	0	1	0	0	21.36	1	0	34
1999-2000	6085	1	1	9526.09	34.8	0	0	54	1	0	0	1	2	1	2	0	1	1	0	0	0	35.14	1	1	210
1999-2000	6089	2	11	5933.45	34.4	0	1	74	0	0	0	1	1	1	0	0	1	0	0	0	0	26.41	1	0	205
1999-2000	6094	2	9	859.327	33.9	0	1	63	1	1	2	0	1	0	0	0	1	0	1	0	0	27.84	1	1	229
1999-2000	6096	2	5	1403.65	33	1	1	70	1	1	2	0	2	1	0	1	1	0	0	0	0	30.89	1	0	212
1999-2000	6107	1	9	2200.17	34.3	0	1	84	0	1	2	1	0	1	0	0	1	0	0	0	1	24.12	1	0	171
1999-2000	6109	2	7	1708.83	33.8	0	1	66	0	1	3	1	2	1	0	1	1	0	1	0	0	34.29	0	0	247
1999-2000	6115	1	12	4090.55	34.3	0	1	81	0	0	0	1	1	0	1	0	1	0	0	1	0	28.5	1	0	80
1999-2000	6116	2	7	5149.02	34.5	0	1	71	0	1	3	0	1	1	0	0	2	0	1	0	0	26.61	1	0	211
1999-2000	6121	1	1	2247.68	33.9	0	1	83	1	0	0	0	0	0	1	0	1	0	1	0	0	24.1	1	0	49
1999-2000	6122	2	1	10436.1	33.7	0	0	59	0	0	0	0	2	0	1	0	1	0	0	0	0	38.32	0	0	237
1999-2000	6124	3	1	4604.66	33.1	0	1	61	0	1	3	0	1	0	0	0	1	0	0	0	0	27.78	0	0	241
1999-2000	6125	2	4	3102.82	33.6	0	0	55	0	1	2	0	0	0	0	0	1	0	0	0	0	23.71	0	0	241
1999-2000	6138	2	9	1580.11	34.1	0	1	70	1	0	0	0	1	0	1	1	1	0	1	0	0	29.02	1	0	26
1999-2000	6140	2	7	2536.12	34.4	0	1	82	0	1	3	1	1	0	1	1	1	0	1	0	1	29.61	1	1	201
1999-2000	6147	3	1	3839.75	33	1	1	70	1	0	0	1	1	1	2	0	1	0	0	0	0	28.32	1	0	92
1999-2000	6159	1	13	3365.42	34.2	0	0	51	0	1	2	0	1	0	2	0	1	0	0	0	0	29.15	0	0	246
1999-2000	6162	2	1	4560.04	33.1	0	1	72	1	0	0	1	2	1	1	1	1	1	0	0	0	30.86	1	0	202
1999-2000	6164	1	10	2708.4	32.8	1	0	33	1	1	1	0	1	1	0	0	1	0	0	0	0	25.11	0	0	247
1999-2000	6167	2	6	463.752	34.5	0	1	68	0	1	1	0	1	1	0	0	1	0	0	0	0	26.21	1	0	22
1999-2000	6179	2	1	2174.07	33.8	0	1	85	1	0	0	1	0	1	0	0	1	1	1	0	0	24.71	1	0	50
1999-2000	6183	2	13	476.879	34.8	0	1	62	1	1	1	0	1	1	0	0	1	0	0	0	0	26.31	0	0	243
1999-2000	6189	1	13	313.578	34.2	0	1	67	0	1	1	1	2	1	0	0	1	0	0	0	0	33.87	1	0	218
1999-2000	6196	1	1	5899.46	34.4	0	1	65	1	0	0	0	1	1	0	0	1	0	0	0	0	28.03	1	0	127
1999-2000	6198	1	11	6966.42	34.4	0	1	73	0	1	3	0	0	1	0	0	1	0	1	0	0	23.19	1	0	49
1999-2000	6199	1	8	4216.84	33.2	0	0	54	1	0	0	1	2	0	0	0	1	0	1	0	0	32.14	1	0	202
1999-2000	6201	2	7	4232.58	33.7	0	1	70	1	1	3	0	1	1	0	0	1	0	0	0	0	27.95	1	0	219
1999-2000	6203	2	5	9479.62	33.8	0	1	71	0	0	0	0	0	0	2	0	1	1	0	1	0	20.81	1	0	182
1999-2000	6213	1	2	1981.13	33.4	0	1	69	1	1	2	0	2	1	1	0	2	0	0	0	1	34.8	1	0	27
1999-2000	6222	2	6	317.468	34.3	0	1	61	0	1	1	1	2	0	0	0	1	0	0	0	0	33.3	0	0	234
1999-2000	6226	1	1	3792.21	34	0	1	83	1	0	0	1	0	0	0	0	1	1	1	0	0	24.57	1	0	67
1999-2000	6232	1	7	5470.28	33.8	0	1	67	1	0	0	0	1	0	2	0	1	1	0	0	0	28.42	1	0	72
1999-2000	6236	1	3	1382.25	34.8	0	0	53	0	1	1	0	0	0	2	0	1	0	0	0	0	22.51	1	0	81
1999-2000	6247	2	8	1320.57	32.5	1	1	61	1	1	2	0	1	1	1	0	1	1	0	0	0	27.55	0	0	245
1999-2000	6249	1	7	7935.65	33.7	0	1	70	0	1	3	0	2	0	0	0	1	0	1	0	0	31.49	1	0	136
1999-2000	6256	2	4	2641.1	34.1	0	0	52	0	1	2	0	2	0	0	0	2	0	0	0	0	31.92	0	0	237
1999-2000	6266	2	6	4626.5	33.5	0	1	79	1	0	0	1	1	1	1	0	1	0	0	0	0	26.3	0	0	245
1999-2000	6272	1	5	1777.85	33.8	0	1	81	1	0	0	1	1	1	1	0	2	0	0	0	0	27.51	1	0	145
1999-2000	6283	1	3	377.799	34.5	0	1	79	1	1	1	0	1	1	0	0	1	0	0	0	0	29.79	1	1	15
1999-2000	6287	1	5	5311.13	32.7	1	0	53	0	1	3	0	2	0	0	1	1	1	0	0	0	47.82	1	1	166
1999-2000	6289	2	12	1942	32.5	1	1	68	0	1	2	0	1	1	0	0	1	0	1	0	0	29.14	0	0	243
1999-2000	6298	3	1	9791.02	33.6	0	0	39	0	0	0	1	1	1	1	0	1	0	0	0	0	29.61	0	0	240
1999-2000	6299	2	4	5346.63	33.4	0	1	76	0	0	0	0	2	1	0	1	1	1	1	0	1	34.04	1	0	117
1999-2000	6303	2	4	1153.59	34.6	0	1	73	1	1	2	1	1	1	1	0	2	0	0	0	0	29.57	1	0	168
1999-2000	6304	1	4	852.246	32.6	1	1	71	0	1	1	0	0	1	0	0	1	0	1	0	0	24.21	1	1	224
1999-2000	6309	2	9	2028.88	34.8	0	1	80	0	1	3	0	2	0	0	0	1	0	1	0	0	33.4	1	1	48
1999-2000	6312	1	1	9617.83	34.8	0	0	26	1	0	0	0	1	0	0	0	1	0	0	0	0	29.72	0	0	232
1999-2000	6327	1	11	3096.57	34.2	0	1	78	1	0	0	0	2	1	1	1	1	1	1	0	0	33.96	1	1	174
1999-2000	6336	2	6	12582.6	34	0	0	45	1	0	0	0	2	0	2	0	1	0	0	0	0	30.93	1	0	93
1999-2000	6339	1	3	729.959	33.9	0	1	62	1	1	1	0	1	1	1	1	1	1	1	0	0	28.87	0	0	238
1999-2000	6344	1	11	8500.81	33.9	0	1	77	0	0	0	0	2	1	0	0	1	0	0	0	0	30.71	1	0	138
1999-2000	6347	2	9	795.581	34	0	1	66	1	1	3	0	0	1	1	0	2	0	0	0	0	24.35	0	0	239
1999-2000	6348	1	10	1416.09	32.9	1	0	51	1	1	1	0	2	1	0	0	2	0	1	0	0	34.23	1	0	237
1999-2000	6352	2	7	1855.91	34	0	1	82	1	1	3	0	1	1	1	0	1	1	1	0	0	27.17	1	1	42
1999-2000	6355	2	6	317.468	33.6	0	1	61	0	1	1	1	1	0	0	0	1	0	0	0	0	26.99	0	0	233
1999-2000	6360	2	4	1106.17	33.7	0	1	61	1	1	3	1	1	1	0	0	1	0	0	0	0	25.55	0	0	237
1999-2000	6373	2	4	8740.32	34.7	0	0	51	1	0	0	1	2	1	0	0	1	0	0	0	0	38.6	0	0	237
1999-2000	6376	1	4	325.905	33.3	0	1	80	1	1	1	1	1	0	2	0	1	0	0	0	0	25.98	1	1	104
1999-2000	6379	2	2	468.325	33.6	0	1	71	0	1	1	0	2	1	0	0	1	0	0	0	0	36.5	0	0	246
1999-2000	6383	1	3	1528.68	35.7	0	0	54	0	1	1	0	2	0	2	0	1	0	0	0	0	31.55	0	0	239
1999-2000	6390	2	9	6403.15	34.2	0	0	58	0	1	3	0	1	0	0	1	2	1	0	0	0	28.93	1	0	62
1999-2000	6395	2	4	2700.24	32.9	1	0	59	1	1	2	0	0	0	0	0	2	0	0	0	1	24.06	0	0	238
1999-2000	6396	2	13	354.477	33.8	0	1	72	1	1	1	0	0	0	1	1	1	1	1	0	1	22.43	1	1	38
1999-2000	6404	1	4	326.789	33.2	0	1	79	1	1	1	0	0	1	0	0	1	0	0	0	0	22.5	1	0	115
1999-2000	6414	2	5	1433.45	33	1	1	67	1	1	2	0	2	0	0	0	2	1	1	0	0	49.73	1	0	70
1999-2000	6419	1	7	4905.31	33.7	0	1	69	0	0	0	1	0	1	0	0	1	0	1	0	0	24.64	1	1	232
1999-2000	6426	1	7	10827.4	34.4	0	0	40	0	0	0	1	2	1	0	0	1	0	0	0	0	31.02	0	0	246
1999-2000	6445	1	12	2495.37	33.1	0	1	81	1	0	0	0	1	1	1	0	1	1	1	0	0	28.8	1	1	64
1999-2000	6448	2	9	2160.87	32.3	1	1	80	0	0	0	0	2	0	1	0	1	0	1	0	0	38.06	1	1	190
1999-2000	6451	2	9	658.8	34.2	0	0	34	0	1	2	1	2	1	2	0	1	0	0	0	0	31.54	0	0	239
1999-2000	6461	1	8	5387.65	34.4	0	1	66	0	1	3	0	2	1	0	0	1	0	0	0	0	32.01	0	0	241
1999-2000	6463	1	13	254.546	35.5	0	1	71	1	1	1	0	0	1	0	0	1	0	0	0	0	24.47	1	1	115
1999-2000	6471	1	12	3145.06	35.2	0	0	37	1	1	1	0	0	1	0	0	1	0	0	0	0	24.4	0	0	239
1999-2000	6472	2	10	7015.64	34.8	0	1	67	0	0	0	1	0	1	1	0	1	0	0	0	0	22.01	0	0	235
1999-2000	6473	1	13	282.338	33.7	0	1	79	0	1	1	0	1	0	0	0	1	0	0	0	0	25.47	1	0	108
1999-2000	6494	1	11	8014.53	34.5	0	1	64	1	0	0	1	2	1	1	0	1	0	0	0	0	30.19	0	0	247
1999-2000	6499	2	12	6331.1	33.4	0	1	74	0	0	0	1	0	0	0	0	1	0	1	0	0	22.08	1	0	145
1999-2000	6514	1	6	1541.61	33.6	0	0	49	1	1	1	0	2	1	0	0	1	0	0	0	0	45.16	0	0	229
1999-2000	6517	2	8	11279.8	34	0	0	42	0	1	3	0	2	1	0	0	1	0	0	0	0	30.84	0	0	245
1999-2000	6529	2	9	2356.27	34.2	0	1	81	0	1	3	0	0	0	0	0	1	0	1	0	0	22.85	1	0	70
1999-2000	6534	1	13	368.242	34.4	0	1	68	1	1	1	0	1	1	1	0	1	1	1	0	0	29.38	1	0	53
1999-2000	6538	1	4	2449.78	33.7	0	0	36	0	1	1	0	1	1	0	0	1	0	0	0	0	25.1	0	0	230
1999-2000	6539	2	8	11496.5	33.5	0	0	47	1	0	0	1	1	1	1	0	1	0	0	0	0	26.15	0	0	245
1999-2000	6556	1	6	1710.58	32.6	1	1	67	1	1	2	1	2	1	1	1	1	0	1	0	0	37.7	0	0	229
1999-2000	6557	2	3	2291.91	33.6	0	1	80	1	0	0	1	2	1	1	0	1	1	0	0	0	33.12	0	0	249
1999-2000	6559	1	4	1317.28	33.1	0	0	40	0	1	1	0	1	1	0	1	2	0	0	0	0	26.48	0	0	246
1999-2000	6565	2	7	5506.09	34.4	0	1	76	0	1	3	0	1	0	0	0	1	1	0	0	0	29.03	0	0	247
1999-2000	6571	1	10	1688.94	33.2	0	0	56	1	1	1	0	1	1	0	0	1	0	0	0	0	29.87	1	0	214
1999-2000	6579	2	12	3259.82	32.3	1	0	55	1	0	0	0	2	1	1	0	1	0	1	0	0	44.96	1	1	80
1999-2000	6583	2	12	1942	33.5	0	1	85	0	1	2	0	2	0	0	0	2	0	0	0	0	35.21	1	0	73
1999-2000	6593	2	8	10295	33.2	0	0	33	1	0	0	1	1	1	0	0	1	0	0	0	0	29.86	0	0	245
1999-2000	6596	2	12	11849.9	33.6	0	0	49	1	0	0	1	2	1	1	0	1	0	0	0	0	33.65	0	0	243
1999-2000	6610	1	12	5312.76	33.8	0	1	77	1	0	0	0	1	1	0	1	1	0	1	0	0	28.79	1	1	144
1999-2000	6614	2	8	1936.18	33.6	0	1	82	1	0	0	1	2	0	1	1	2	0	0	0	0	35.33	1	1	157
1999-2000	6637	2	6	5830.58	33.5	0	0	57	0	0	0	1	2	1	1	0	1	0	0	0	0	46.76	0	0	232
1999-2000	6642	2	3	4734.66	33.1	0	1	75	1	0	0	1	1	1	2	0	1	1	0	0	0	27.79	1	1	77
1999-2000	6643	1	11	12070	33.7	0	0	31	0	1	3	0	2	0	0	0	1	0	0	0	0	39.68	0	0	230
1999-2000	6646	2	1	6673.84	34.5	0	1	63	1	0	0	0	0	1	1	0	1	0	0	0	0	23.26	1	0	176
1999-2000	6661	2	3	6756.56	34.6	0	1	63	0	0	0	0	2	1	1	1	1	0	0	0	0	42.85	0	0	248
1999-2000	6662	1	12	1407.27	33.5	0	0	41	0	1	1	0	2	0	1	1	1	0	1	0	0	40.03	0	0	242
1999-2000	6666	1	3	403.454	34	0	1	72	0	1	1	0	2	0	1	1	1	0	1	0	0	34.79	1	1	81
1999-2000	6673	1	10	2183.69	33	1	1	79	0	1	2	0	2	0	0	1	1	1	1	0	1	39.66	1	0	18
1999-2000	6682	1	11	2755.4	32.4	1	1	83	1	0	0	1	0	1	0	0	1	0	0	0	0	24.46	1	0	165
1999-2000	6686	3	1	1192.97	34.2	0	1	63	0	1	2	0	2	0	2	0	2	0	0	0	0	30.58	0	0	247
1999-2000	6698	1	11	12897	33.4	0	0	54	0	0	0	0	2	1	1	0	1	0	0	0	0	35.49	0	0	231
1999-2000	6711	1	8	2736.05	33	1	1	84	0	0	0	1	1	0	2	0	1	0	1	0	0	25.23	1	0	10
1999-2000	6716	2	7	6896.07	33.3	0	0	57	0	1	3	1	2	0	0	0	1	1	1	0	0	32.8	0	0	231
1999-2000	6720	2	1	9211.44	33.3	0	0	54	1	0	0	0	0	1	2	0	1	0	0	0	0	24.18	0	0	236
1999-2000	6732	1	6	579.372	33.5	0	1	64	1	1	1	0	1	1	1	0	1	0	0	0	0	29.27	0	0	229
1999-2000	6733	2	12	4215.76	33.3	0	0	37	0	1	2	1	0	0	2	0	2	0	0	0	0	23.26	0	0	238
1999-2000	6738	1	3	380.711	34.7	0	1	60	1	1	1	0	1	1	0	0	2	1	0	0	0	26.56	1	1	115
1999-2000	6760	2	12	10563.3	34	0	0	31	0	0	0	1	2	1	0	0	1	0	0	0	0	39.59	0	0	243
1999-2000	6771	1	6	1752.24	33.8	0	0	46	1	1	1	1	2	1	1	0	1	0	0	0	0	33.05	0	0	229
1999-2000	6781	1	2	4498.46	32.6	1	0	43	1	1	2	0	1	1	0	0	1	0	0	0	0	27.68	0	0	232
1999-2000	6788	2	4	1666.03	33	1	1	61	0	1	2	1	2	0	0	0	1	0	0	0	0	30.16	0	0	237
1999-2000	6796	2	2	12068.5	34.7	0	0	32	1	0	0	0	2	1	1	0	1	0	0	0	0	39.92	0	0	246
1999-2000	6801	2	3	5977.9	33.2	0	1	69	0	0	0	1	1	1	2	0	1	1	0	1	0	28.57	1	0	197
1999-2000	6808	2	1	6646.11	34.8	0	1	64	1	0	0	0	1	1	1	0	1	1	0	0	0	29.19	0	0	237
1999-2000	6818	2	13	1051.37	32.9	1	0	40	0	1	1	1	1	1	1	0	1	0	0	0	0	28.6	0	0	244
1999-2000	6829	1	9	4351.73	34.5	0	0	43	0	1	2	1	2	1	0	0	2	0	1	0	1	34.56	0	0	229
1999-2000	6838	3	1	4541	33.9	0	1	67	0	0	0	0	2	1	2	0	1	0	1	0	0	33.51	1	0	61
1999-2000	6841	1	9	7236.78	34	0	1	60	1	0	0	1	2	1	1	0	1	0	0	0	0	35.4	0	0	230
1999-2000	6844	1	1	13186.8	34.7	0	0	42	1	0	0	1	2	1	0	1	1	1	0	0	0	32.05	0	0	232
1999-2000	6845	2	3	1385.87	33.1	0	0	59	1	1	1	0	2	1	0	0	1	0	0	0	0	46.19	0	0	248
1999-2000	6850	2	10	1936.8	33.2	0	1	72	1	1	2	0	1	1	0	0	1	0	0	0	0	29.06	1	0	219
1999-2000	6861	1	9	3610.05	33	1	0	51	1	1	2	0	1	1	2	1	1	1	1	0	0	29	1	1	128
1999-2000	6867	3	1	2594.91	34	0	1	85	1	0	0	1	1	1	1	0	2	0	1	0	0	26.67	1	1	72
1999-2000	6872	2	5	2117.18	33	1	1	82	1	0	0	0	1	1	1	1	1	1	1	0	0	29.39	1	0	43
1999-2000	6877	2	3	2474.39	33.9	0	1	83	1	0	0	0	1	1	0	1	1	1	1	0	1	26.43	1	1	7
1999-2000	6898	2	2	1128.14	34.6	0	0	45	0	1	1	0	2	1	0	0	1	0	1	0	0	31.84	0	0	246
1999-2000	6903	2	6	1171.2	34.5	0	0	47	0	1	1	0	0	1	0	0	1	0	0	0	0	20.32	0	0	245
1999-2000	6904	1	4	379.746	32.8	1	1	69	0	1	1	0	2	1	1	0	1	0	0	0	0	33.01	0	0	247
1999-2000	6905	3	1	7473.81	33.8	0	0	51	1	0	0	1	1	1	1	0	1	0	0	0	0	28.22	1	0	151
1999-2000	6906	1	10	2193.07	33.2	0	1	81	1	0	0	1	1	1	1	0	2	0	1	0	0	26.9	1	0	96
1999-2000	6907	2	13	1051.76	35.3	0	0	45	0	1	1	0	2	1	0	1	1	0	1	0	0	34.33	0	0	243
1999-2000	6916	1	11	14650.8	33.4	0	0	31	1	0	0	1	2	1	0	0	2	0	0	0	0	32.98	0	0	236
1999-2000	6938	2	13	1452.59	33.6	0	0	53	1	1	1	0	1	1	0	0	1	0	0	0	0	28.48	0	0	244
1999-2000	6940	1	6	1341.13	32.7	1	0	54	0	1	3	0	2	1	0	1	1	1	0	1	0	38.59	0	0	229
1999-2000	6942	1	4	1530.35	33.3	0	0	47	0	1	1	0	0	1	2	0	1	0	0	0	0	24.09	1	0	233
1999-2000	6957	1	12	10399.5	34.6	0	0	56	1	0	0	1	1	1	1	0	1	0	0	0	0	26.09	0	0	239
1999-2000	6967	1	8	5244.53	34.2	0	1	70	0	0	0	1	0	1	1	0	2	0	0	0	0	20.34	0	0	242
1999-2000	6969	2	11	10668	33.7	0	0	24	0	0	0	1	1	0	1	0	1	0	0	0	0	25.38	0	0	231
1999-2000	6972	1	5	6937.61	33.7	0	1	63	0	0	0	1	0	1	0	0	1	0	0	0	0	20.71	1	0	148
1999-2000	6974	3	1	8088.38	31.8	1	0	50	0	0	0	1	0	1	0	0	1	0	1	0	1	20.47	1	0	32
1999-2000	6976	2	7	1578.09	30.6	1	1	65	0	1	2	1	2	0	2	0	1	1	1	0	1	40.64	1	0	10
1999-2000	6979	2	3	1014.89	35.3	0	0	41	0	1	1	0	2	1	0	0	1	0	0	0	0	31.95	0	0	248
1999-2000	6985	2	5	1382.39	33.2	0	0	49	1	1	1	1	1	1	0	0	1	0	0	0	0	28.92	0	0	241
1999-2000	6990	2	8	1853.86	33.5	0	1	85	0	1	2	0	0	0	0	0	1	0	1	0	1	21.99	1	0	195
1999-2000	6992	2	6	1228.91	33.7	0	0	56	1	1	1	0	0	1	2	1	1	0	1	0	0	24.56	0	0	232
1999-2000	6998	1	2	3319.08	33.3	0	1	85	1	0	0	0	1	1	0	0	1	0	1	0	0	27.4	1	0	54
1999-2000	6999	2	1	9811.66	34.3	0	0	54	0	0	0	0	2	0	0	0	1	0	0	0	0	39.6	0	0	237
1999-2000	7010	1	12	598.455	33.3	0	1	62	0	1	1	0	2	1	0	1	1	1	0	0	0	30.02	0	0	240
1999-2000	7020	1	8	5745.51	32.5	1	1	65	1	0	0	1	2	1	0	0	1	0	0	0	0	32.22	0	0	241
1999-2000	7022	1	8	2736.05	34.1	0	1	85	0	0	0	1	0	1	0	0	1	0	0	0	0	23.44	1	0	182
1999-2000	7030	2	4	1186.76	31.5	1	1	69	1	1	2	0	1	0	0	1	1	1	1	0	0	28.83	1	0	182
1999-2000	7037	1	9	12988.9	33.7	0	0	44	1	0	0	1	1	1	1	0	1	0	0	0	0	29.45	0	0	229
1999-2000	7060	1	1	11534.7	33.9	0	1	71	0	0	0	0	1	1	0	1	1	1	1	0	0	28.15	1	1	73
1999-2000	7066	1	1	12461.5	34.2	0	0	39	0	0	0	1	2	0	2	0	1	0	0	0	0	36.95	0	0	233
1999-2000	7073	2	3	335.427	34.4	0	1	81	1	1	1	0	1	1	1	1	1	0	0	0	0	25.52	1	1	43
1999-2000	7075	1	11	2654.07	33.4	0	0	45	0	1	2	1	2	1	0	1	1	0	1	0	0	39.9	0	0	231
1999-2000	7077	1	1	6987.35	33.5	0	1	64	0	0	0	0	2	1	1	0	1	0	0	1	0	40.3	0	0	233
1999-2000	7078	3	1	3834.05	33.8	0	1	70	1	0	0	0	1	1	1	0	1	0	1	0	0	29.3	0	0	241
1999-2000	7087	2	7	1708.83	33.7	0	1	60	0	1	2	1	0	1	0	0	1	0	0	0	0	21.87	0	0	246
1999-2000	7106	1	2	12604.3	32.6	1	0	57	1	0	0	0	2	1	2	0	1	0	0	0	0	30.65	1	0	72
1999-2000	7114	2	13	375.658	33.7	0	1	77	0	1	1	1	2	0	0	0	1	1	1	0	0	30.17	1	0	193
1999-2000	7125	1	1	2559.6	31.8	1	1	82	1	0	0	0	1	1	1	0	1	1	0	0	1	27.25	1	0	36
1999-2000	7132	1	11	7473.49	33.7	0	1	63	0	0	0	1	2	1	0	0	1	0	0	0	0	31.29	1	1	212
1999-2000	7134	1	3	680.374	34	0	1	72	0	1	1	0	2	1	1	1	1	0	1	0	1	32.27	1	0	41
1999-2000	7146	1	12	9517.97	33.6	0	0	52	0	0	0	0	2	1	1	0	1	0	0	0	0	33.08	0	0	240
1999-2000	7149	2	3	2721.89	33.5	0	0	38	1	1	1	0	1	1	1	0	1	0	0	0	0	28.29	0	0	248
1999-2000	7160	2	11	2203.99	32.6	1	1	81	1	0	0	0	0	1	1	0	1	0	1	0	0	24.6	1	0	79
1999-2000	7161	2	10	1706.22	34.3	0	1	72	1	1	2	0	0	1	2	0	1	0	1	0	1	24.81	1	0	38
1999-2000	7162	2	7	6396.54	34.7	0	1	60	0	0	0	0	1	1	0	0	1	1	0	0	0	27.32	0	0	246
1999-2000	7167	2	5	1086.84	33.7	0	0	44	0	1	1	0	2	1	0	1	1	0	1	0	0	53.62	0	0	233
1999-2000	7184	1	7	3101.4	33.7	0	1	85	0	0	0	0	0	0	0	0	1	0	1	0	0	19.92	1	1	157
1999-2000	7185	3	1	7645.23	33.9	0	0	29	1	0	0	0	2	0	0	0	1	0	0	0	0	31.65	0	0	241
1999-2000	7186	2	8	5631.72	33.1	0	1	66	1	0	0	1	2	1	1	0	1	0	0	0	0	37.66	1	1	219
1999-2000	7195	2	7	4755.23	34.8	0	1	63	0	1	3	0	2	0	0	0	1	0	0	0	0	31.45	0	0	247
1999-2000	7205	1	1	5617.33	34.8	0	0	44	1	0	0	0	1	1	2	0	2	0	0	0	0	25.34	1	0	79
1999-2000	7217	2	6	360.162	36.3	0	1	68	0	1	1	0	2	0	0	1	2	0	0	0	0	34.22	0	0	233
1999-2000	7221	2	12	1942	34.5	0	1	61	0	1	2	0	1	0	0	0	1	0	0	0	0	25.67	0	0	243
1999-2000	7230	1	4	354.276	34.8	0	1	66	1	1	1	0	2	1	1	1	1	1	1	0	0	36.96	1	1	118
1999-2000	7237	1	4	400.353	33	1	1	73	1	1	1	0	0	1	0	1	1	1	1	0	1	24.06	1	1	41
1999-2000	7241	1	12	11282.8	34.1	0	0	52	0	1	3	1	1	0	0	0	2	0	0	0	0	27.33	0	0	240
1999-2000	7244	1	11	3141.95	33.5	0	1	82	1	0	0	0	0	1	0	0	1	1	1	0	0	24.52	1	1	67
1999-2000	7265	1	7	2298.75	34	0	1	77	0	1	2	0	2	0	0	1	2	0	0	0	0	40.73	1	1	179
1999-2000	7267	1	13	346.851	33.3	0	1	78	0	1	1	0	1	0	0	0	1	1	0	0	0	27.15	1	1	155
1999-2000	7269	2	13	329.041	33.8	0	1	79	1	1	1	0	1	0	1	0	1	0	1	0	0	28.33	1	1	171
1999-2000	7277	3	1	4818.62	33.3	0	1	71	0	0	0	1	0	0	1	0	1	0	0	0	0	24.56	1	0	230
1999-2000	7279	2	9	2893.45	35.3	0	0	24	0	1	2	0	1	0	2	0	2	0	0	0	0	27.29	1	0	136
1999-2000	7282	2	5	1731.64	33.3	0	1	77	0	1	2	0	0	0	2	0	1	0	1	0	0	21.69	0	0	242
1999-2000	7283	3	1	8592.95	34.1	0	0	59	1	0	0	1	1	1	1	0	1	0	0	0	0	27.93	0	0	246
1999-2000	7293	1	1	2074.56	34.3	0	0	38	0	1	1	0	2	1	2	0	1	0	1	0	0	30.57	0	0	233
1999-2000	7295	2	3	365.466	33.3	0	1	68	1	1	1	0	1	0	2	0	1	1	0	0	0	25.45	1	0	68
1999-2000	7301	1	4	757.105	33.6	0	1	73	0	1	1	0	0	1	0	0	1	0	0	0	0	22.53	0	0	247
1999-2000	7312	1	11	7808.85	32.2	1	1	62	0	0	0	1	1	0	1	0	1	0	0	0	0	25.84	0	0	231
1999-2000	7315	1	12	8164.03	34.3	0	1	63	1	0	0	1	2	1	1	1	1	1	0	0	0	33.29	1	0	199
1999-2000	7319	2	9	2025.61	32.9	1	0	42	1	1	2	0	1	1	0	0	1	0	0	0	0	29.97	0	0	239
1999-2000	7322	1	11	7981.24	34.1	0	1	62	1	0	0	0	1	1	2	1	1	0	0	0	0	29.66	0	0	248
1999-2000	7337	2	12	2758.4	34.8	0	1	80	0	0	0	1	0	0	0	0	1	0	1	0	0	24.21	1	0	223
1999-2000	7355	1	7	2452.74	34	0	1	78	1	0	0	0	2	1	0	0	2	0	1	0	1	33.83	1	1	126
1999-2000	7358	1	7	5645.32	35.2	0	1	73	0	0	0	0	0	0	1	0	2	0	0	0	0	23.87	0	0	230
1999-2000	7360	2	1	892.937	34.3	0	1	68	0	1	1	1	0	1	1	0	2	0	0	0	0	22.95	0	0	237
1999-2000	7377	1	3	389.169	33.8	0	1	66	0	1	1	0	2	1	1	1	1	1	1	1	0	31.32	1	0	221
1999-2000	7378	1	11	8600.93	32.7	1	1	76	0	0	0	0	1	0	1	0	1	0	0	0	0	25.76	1	0	167
1999-2000	7388	1	13	842.857	33.3	0	1	71	0	1	1	0	2	0	1	0	1	0	1	0	0	36.79	0	0	232
1999-2000	7393	2	4	2726.17	33.7	0	0	56	1	1	2	0	1	0	0	0	2	0	1	0	0	29.29	1	1	123
1999-2000	7411	2	4	1760.04	33.8	0	1	70	0	1	2	0	1	1	0	0	1	0	0	0	1	25.64	0	0	237
1999-2000	7412	1	10	11892.4	33.8	0	0	37	0	0	0	1	2	1	0	0	1	0	0	0	0	31.17	0	0	247
1999-2000	7418	2	12	12043.1	33.7	0	0	48	1	0	0	1	1	1	2	0	1	0	0	0	0	27.46	0	0	242
1999-2000	7436	1	7	3759.11	33.7	0	0	39	0	1	2	0	2	0	2	1	2	1	1	0	1	31.03	0	0	230
1999-2000	7442	1	7	8678.03	33.2	0	1	71	0	0	0	0	0	0	1	0	1	0	0	1	0	19.36	1	0	23
1999-2000	7450	2	11	7643.25	33.2	0	1	60	1	0	0	1	2	1	1	0	1	0	0	0	0	33.74	1	0	88
1999-2000	7456	1	4	592.416	32.8	1	1	61	1	1	1	0	1	1	1	1	1	0	0	0	0	28.96	0	0	248
1999-2000	7466	2	6	4715.81	34	0	1	76	1	0	0	1	0	1	0	0	1	0	0	0	0	22.32	1	0	169
1999-2000	7471	3	1	1511.45	35	0	1	67	0	1	3	0	1	0	0	0	1	0	0	0	0	28.98	0	0	241
1999-2000	7482	2	4	3349.08	32.5	1	0	42	0	1	2	1	2	1	0	0	1	0	1	0	0	35.97	0	0	237
1999-2000	7487	2	4	7093.86	33.9	0	1	76	0	0	0	0	0	1	0	1	1	1	1	0	0	22.01	1	0	19
1999-2000	7489	1	12	8027.97	34	0	1	68	0	0	0	1	1	1	1	0	1	0	0	0	0	28.22	1	1	240
1999-2000	7497	2	7	1661.7	33.8	0	1	65	0	1	2	0	0	0	0	0	1	0	0	0	0	20.83	1	0	222
1999-2000	7517	2	12	10997.6	33.5	0	0	37	1	0	0	0	2	0	0	1	1	0	0	0	0	39.22	0	0	243
1999-2000	7521	1	10	524.554	34.8	0	1	73	0	1	1	0	1	1	0	0	1	0	0	0	0	27.63	1	1	153
1999-2000	7525	1	7	6733.35	33.5	0	1	74	0	0	0	0	1	0	1	0	1	0	0	1	0	25.23	1	0	159
1999-2000	7531	1	5	7334.51	34.6	0	1	64	1	0	0	1	2	1	2	0	2	1	0	0	0	33.8	1	1	120
1999-2000	7537	1	9	6494.68	34.6	0	1	71	0	0	0	0	2	1	0	0	1	1	0	0	0	30.25	1	0	72
1999-2000	7540	2	11	15227.3	33	1	0	49	1	0	0	0	2	1	1	0	1	1	0	0	0	35.54	0	0	231
1999-2000	7542	2	13	1204.37	33.4	0	0	40	0	1	1	0	1	0	1	0	1	0	0	0	0	27.57	0	0	243
1999-2000	7546	3	1	7212.81	33.5	0	0	56	1	0	0	1	1	1	1	0	1	0	0	0	0	28.43	0	0	246
1999-2000	7550	1	1	3820.4	33.5	0	1	82	0	0	0	0	2	0	0	0	1	1	1	0	0	32.71	1	0	198
1999-2000	7552	1	8	7270.12	33.8	0	1	64	0	0	0	0	2	0	1	1	1	1	0	0	0	43.28	1	0	159
1999-2000	7553	1	7	4921.73	34.1	0	1	69	0	0	0	0	1	1	0	0	1	0	0	0	0	29.55	1	0	173
1999-2000	7554	1	3	388.97	33.8	0	1	63	1	1	1	0	1	1	1	0	1	0	0	0	0	28.6	0	0	238
1999-2000	7562	3	1	7724.6	34.7	0	0	51	0	0	0	0	2	1	0	0	1	0	0	0	0	34.94	0	0	241
1999-2000	7567	2	12	3078.59	32.9	1	0	56	0	1	2	0	0	0	2	1	1	0	0	0	0	24.53	1	1	203
1999-2000	7571	2	13	370.203	34.5	0	1	79	0	1	1	1	0	0	0	0	2	1	1	0	0	19.27	1	0	98
1999-2000	7576	1	4	638.63	32.5	1	1	75	0	1	1	0	0	1	1	0	1	0	0	0	0	22.96	1	0	145
1999-2000	7577	2	7	1462.19	31.7	1	1	64	0	1	2	0	2	1	0	0	1	1	1	0	0	42.92	1	1	7
1999-2000	7578	2	13	266.903	34.1	0	1	71	1	1	1	0	1	1	1	0	1	0	1	0	0	28.21	1	0	143
1999-2000	7581	1	2	3001.49	32.7	1	1	84	0	1	3	0	1	0	0	0	1	0	1	1	0	26.71	0	0	232
1999-2000	7582	2	8	5477.41	33.1	0	1	62	1	1	3	1	0	1	0	0	1	0	0	0	1	21.82	0	0	244
1999-2000	7587	2	3	352.701	34.6	0	1	85	1	1	1	0	0	1	1	0	2	0	0	0	0	20.54	1	0	32
1999-2000	7598	1	1	6348.97	33.8	0	1	76	0	0	0	1	2	0	0	0	1	1	1	0	0	35.59	1	0	104
1999-2000	7620	2	1	6174.24	33.3	0	1	64	1	0	0	0	1	1	0	0	1	0	0	0	0	29.99	0	0	237
1999-2000	7626	1	4	660.371	34	0	1	65	0	1	1	0	2	0	1	0	2	0	0	0	0	41.57	1	0	168
1999-2000	7636	1	12	1425.48	35.7	0	0	48	1	1	1	0	2	1	0	1	1	0	0	0	0	35.97	0	0	239
1999-2000	7639	1	9	9268.1	33.9	0	0	21	0	0	0	0	2	1	0	0	1	0	0	0	0	37.23	0	0	229
1999-2000	7652	1	7	3671.67	33.4	0	0	34	0	1	2	1	2	1	0	0	1	0	0	0	0	38.4	0	0	245
1999-2000	7657	3	1	4851.48	33.5	0	1	66	0	0	0	0	0	1	1	0	1	0	0	0	0	24.38	0	0	241
1999-2000	7659	2	3	2194.83	33.2	0	1	82	1	0	0	0	0	1	1	0	1	0	1	0	0	24.57	1	0	132
1999-2000	7687	1	4	1811.49	34.2	0	0	42	1	1	1	0	2	1	2	0	1	0	0	0	0	33.58	0	0	247
1999-2000	7696	1	4	1486.33	33.3	0	0	56	0	1	1	0	1	1	2	1	1	0	1	0	0	27.81	1	0	85
1999-2000	7701	1	6	3834.05	32.9	1	1	77	1	0	0	0	1	1	0	0	1	0	0	0	0	27.98	0	0	235
1999-2000	7713	2	9	4311.11	33.5	0	1	62	0	1	3	0	1	0	0	1	1	0	0	0	0	28.23	0	0	239
1999-2000	7718	1	4	745.517	33.9	0	1	71	0	1	1	0	0	1	2	0	2	0	0	0	0	17.33	1	0	71
1999-2000	7744	1	10	2197.49	33.3	0	0	37	0	1	1	0	0	1	0	0	2	0	0	0	0	21.86	0	0	248
1999-2000	7751	1	10	486.212	34.5	0	1	62	1	1	1	0	1	1	0	0	2	0	0	0	0	28.9	1	0	148
1999-2000	7758	1	1	3820.4	34.4	0	1	85	0	0	0	1	1	0	0	0	1	0	1	0	0	25.84	1	0	126
1999-2000	7761	2	10	339.714	34.8	0	1	69	0	1	1	0	0	1	0	1	1	0	0	0	0	19.56	1	1	120
1999-2000	7764	1	8	5351.15	34.2	0	1	78	0	0	0	0	0	1	0	0	2	0	0	0	0	22.52	1	0	142
1999-2000	7767	2	7	5149.02	32.8	1	1	72	0	1	3	0	2	1	0	0	1	0	0	0	1	31.48	1	0	59
1999-2000	7780	2	2	4763.48	33.3	0	0	20	1	1	2	1	0	0	0	0	1	0	0	0	0	24.21	0	0	246
1999-2000	7782	2	11	5226.94	33.6	0	1	75	1	0	0	1	1	1	0	0	1	0	1	0	0	26.3	1	1	115
1999-2000	7797	1	8	5387.65	34.8	0	1	60	0	0	0	1	2	1	0	0	1	0	0	0	0	37.52	0	0	240
1999-2000	7804	1	7	1963.64	33.6	0	1	71	0	1	2	0	1	0	0	0	1	1	1	0	0	26.63	1	0	125
1999-2000	7808	2	9	2454.75	33.8	0	0	36	1	1	2	1	1	1	0	0	1	0	0	0	0	28.52	0	0	239
1999-2000	7809	2	1	7312.75	33.3	0	1	71	0	0	0	0	2	1	0	0	1	0	1	0	0	32.5	1	1	98
1999-2000	7810	1	11	11741.4	34.3	0	0	29	1	1	3	1	0	0	0	0	1	0	0	0	0	23.91	1	0	235
1999-2000	7816	2	12	6512.85	33.7	0	1	68	1	0	0	0	1	1	0	0	1	0	1	0	0	25.27	1	0	179
1999-2000	7823	1	5	1938.8	31.6	1	1	67	1	1	2	0	1	1	0	1	1	1	0	0	0	25.31	1	1	109
1999-2000	7831	2	1	6756.56	35.3	0	1	61	0	0	0	0	0	1	2	0	1	0	0	1	0	20.54	1	0	97
1999-2000	7836	1	4	490.358	34.7	0	1	71	0	1	1	0	2	0	0	0	2	1	0	0	0	37.77	1	1	94
1999-2000	7843	1	4	367.895	34	0	1	62	1	1	1	0	1	1	1	1	2	0	1	0	0	28.03	0	0	249
1999-2000	7848	2	4	2366.41	33.2	0	1	83	0	0	0	0	2	1	0	1	2	0	0	0	0	30.24	1	0	201
1999-2000	7849	2	12	3536.19	31.5	1	0	49	0	1	2	0	2	0	0	0	1	0	0	0	1	41.94	0	0	243
1999-2000	7861	2	3	537.343	33.3	0	1	77	0	1	1	0	2	0	0	1	2	0	0	0	0	31.54	1	0	80
1999-2000	7868	1	6	1583.7	33.8	0	0	41	1	1	1	0	2	1	1	0	1	0	1	0	0	35.1	0	0	235
1999-2000	7877	1	4	405.711	32.5	1	1	65	0	1	1	0	1	0	0	1	1	0	1	0	0	26.96	1	0	165
1999-2000	7886	1	13	290.111	33.3	0	1	68	0	1	1	0	2	0	1	0	1	0	0	0	0	35.34	1	1	21
1999-2000	7898	1	7	3694.22	34.2	0	1	84	0	0	0	0	1	0	1	0	1	0	0	0	0	26.19	1	0	97
1999-2000	7918	2	1	5346.24	34	0	1	73	1	0	0	1	2	1	1	0	1	0	0	0	0	31.46	1	0	67
1999-2000	7925	1	4	422.103	32.7	1	1	69	0	1	1	0	1	0	0	1	1	1	1	0	0	25.09	1	0	20
1999-2000	7926	2	3	461.878	33.8	0	1	67	0	1	1	0	1	1	0	0	1	0	0	0	0	29.52	0	0	248
1999-2000	7927	1	2	7200.63	34.1	0	1	77	0	0	0	0	0	1	1	0	1	0	0	0	0	23.94	1	1	238
1999-2000	7936	1	8	3645.37	33.6	0	1	82	0	0	0	0	2	0	0	1	1	1	0	0	0	35.82	1	1	63
1999-2000	7939	2	12	927.943	33.8	0	1	64	1	1	1	1	2	1	1	0	1	0	0	0	0	36.71	1	0	195
1999-2000	7947	2	12	1413.84	33.3	0	1	63	1	1	2	1	2	0	1	0	1	1	0	0	0	31.39	0	0	242
1999-2000	7951	2	9	9788.82	33.8	0	0	46	0	1	3	0	2	1	0	1	1	0	1	0	0	30.78	0	0	238
1999-2000	7960	1	11	3604.29	34.6	0	0	22	1	1	1	0	2	1	2	0	1	0	0	0	0	34.42	0	0	247
1999-2000	7975	2	1	4560.04	33.5	0	1	79	1	0	0	0	2	1	2	0	2	0	0	0	0	32.77	1	0	93
1999-2000	7979	1	9	4022.47	33.3	0	0	56	0	1	2	0	2	1	0	0	2	0	0	0	1	30.38	0	0	230
1999-2000	7982	1	5	6460.62	34.1	0	1	72	1	0	0	1	1	1	2	0	1	0	0	1	0	27.54	1	0	88
1999-2000	7985	2	6	2195.21	34.7	0	1	81	1	0	0	0	1	1	1	0	1	0	1	0	1	29.07	1	1	146
1999-2000	7993	1	7	3778.69	33.2	0	1	70	1	0	0	1	1	1	1	0	1	0	0	0	0	25.08	1	0	28
1999-2000	8000	1	11	1813.55	34.1	0	0	42	1	1	1	0	1	1	1	1	1	0	0	0	0	25.8	0	0	245
1999-2000	8003	1	3	406.237	35	0	1	68	0	1	1	0	1	0	0	0	1	0	0	0	0	29.29	0	0	238
1999-2000	8006	2	1	6174.24	33.6	0	1	68	1	0	0	0	1	0	1	1	2	0	0	0	0	29.24	0	0	236
1999-2000	8012	2	1	3954.84	34.4	0	0	59	1	0	0	0	2	1	1	1	1	0	1	0	0	37.6	1	1	90
1999-2000	8017	2	9	1440.66	34	0	1	78	1	1	3	0	2	1	2	1	1	0	1	0	0	30.56	0	0	239
1999-2000	8018	2	13	2606.19	33.3	0	0	37	1	1	1	1	2	1	0	0	1	0	0	0	0	34.06	0	0	244
1999-2000	8020	1	8	5745.51	33.8	0	1	65	1	0	0	1	0	1	0	0	1	0	0	0	0	23.08	1	0	249
1999-2000	8027	1	12	2903.28	34.8	0	0	37	1	1	1	0	1	0	0	0	1	0	0	0	0	28.79	0	0	242
1999-2000	8028	1	3	389.169	33.5	0	1	84	0	1	1	0	0	0	0	0	1	0	1	0	0	22.31	1	0	167
1999-2000	8039	2	5	6531.8	34.9	0	1	73	0	0	0	0	1	0	1	0	1	0	0	0	0	27.19	1	0	213
1999-2000	8040	1	7	2298.75	33.3	0	1	73	0	1	2	0	2	0	0	0	1	1	0	0	0	30.98	0	0	245
1999-2000	8056	2	3	278.121	33.8	0	1	64	0	1	1	0	2	0	1	0	2	0	0	0	0	33	1	0	214
1999-2000	8062	1	7	1345.95	32.5	1	1	66	1	1	2	1	1	1	0	0	1	0	0	0	0	28.73	0	0	246
1999-2000	8078	2	5	2027.16	33.7	0	1	74	0	1	2	0	1	0	0	0	1	1	0	0	0	27.55	0	0	242
1999-2000	8081	2	1	8748.29	34	0	0	50	1	0	0	0	1	1	1	0	1	0	0	0	0	29.54	0	0	237
1999-2000	8093	1	11	7794.94	33.3	0	1	60	1	0	0	0	2	1	1	0	1	0	0	0	0	33.89	1	1	177
1999-2000	8095	2	6	284.273	33.6	0	1	68	0	1	1	1	2	0	0	0	1	0	1	0	0	30.1	1	0	143
1999-2000	8096	2	7	2463.89	34.3	0	0	56	1	1	2	1	1	1	1	1	2	0	0	0	0	28.11	0	0	246
1999-2000	8099	1	7	5260.43	33.5	0	1	68	1	0	0	1	2	1	0	0	1	0	0	0	0	31.96	1	1	57
1999-2000	8100	2	9	4046.29	35.3	0	1	65	0	1	3	0	0	1	1	0	1	0	0	0	0	23.28	0	0	239
1999-2000	8113	2	5	1963.64	33.6	0	1	82	0	1	2	0	0	0	1	0	1	0	0	0	0	24.6	1	1	19
1999-2000	8118	2	6	5745.51	33.3	0	1	62	1	0	0	1	0	1	0	0	1	0	0	0	0	24.73	0	0	246
1999-2000	8119	2	5	6000.12	34.2	0	1	60	0	0	0	0	2	1	0	1	1	0	0	0	0	30.33	1	0	194
1999-2000	8148	1	4	1811.49	34.4	0	0	41	1	1	1	0	1	1	2	0	1	0	0	0	0	25.95	0	0	246
1999-2000	8155	1	4	478.973	34.1	0	1	77	0	1	1	0	1	0	1	0	1	0	1	0	1	28.05	1	0	72
1999-2000	8157	1	12	7136.85	34	0	1	60	1	0	0	1	2	1	1	0	2	0	0	0	0	32.63	0	0	242
1999-2000	8168	2	7	1855.91	34.1	0	1	81	1	0	0	1	0	1	1	0	1	1	1	0	0	18.58	1	0	46
1999-2000	8169	2	7	7532.51	33.8	0	0	59	1	1	3	1	2	1	1	1	2	0	0	0	0	36.29	1	0	82
1999-2000	8171	1	9	4022.47	33.3	0	0	44	0	1	2	1	2	1	2	0	1	1	0	0	0	35.54	1	1	164
1999-2000	8177	2	13	1182.43	33.8	0	0	55	0	1	1	0	2	0	0	0	2	0	0	0	0	30.06	0	0	244
1999-2000	8185	1	7	4868.83	33.6	0	1	70	0	0	0	1	1	0	0	0	1	0	0	0	0	28.7	0	0	245
1999-2000	8186	2	8	3778.69	34	0	1	74	1	0	0	0	2	1	1	0	1	0	0	0	0	32.65	1	0	153
1999-2000	8189	1	6	705.112	33.9	0	1	60	0	1	1	0	1	1	0	0	1	0	0	0	0	26.6	0	0	229
1999-2000	8219	2	11	6410.67	32.6	1	1	68	1	0	0	0	1	1	1	0	1	0	0	0	0	26.38	1	1	149
1999-2000	8230	1	7	3061.22	34.1	0	1	83	0	0	0	1	0	0	0	0	1	0	1	1	0	19.54	1	0	105
1999-2000	8235	2	1	6348.18	33.5	0	1	63	1	0	0	0	2	0	1	1	2	0	0	0	0	30.4	1	1	198
1999-2000	8241	2	7	2494.63	34	0	0	52	0	1	3	1	2	1	0	0	2	0	0	0	0	30.73	0	0	231
1999-2000	8248	1	7	1403.65	32.5	1	1	67	1	1	2	0	2	0	1	0	1	0	0	0	0	31.48	1	0	175
1999-2000	8257	2	4	4330.51	34.6	0	0	43	1	0	0	1	1	1	0	0	1	0	0	0	0	26.44	0	0	238
1999-2000	8261	1	13	280.79	34.6	0	1	61	0	1	1	0	1	1	1	0	2	0	0	0	0	28.14	1	0	167
1999-2000	8277	1	8	5025.45	33.8	0	1	77	0	0	0	0	2	0	0	1	1	1	0	0	0	37.35	1	1	164
1999-2000	8285	1	6	2183.04	33.3	0	1	61	0	1	2	0	2	0	0	0	1	1	0	0	0	30.08	0	0	229
1999-2000	8289	2	7	4304.32	33.2	0	1	76	1	1	3	0	1	1	1	1	1	0	1	0	0	27.93	1	0	112
1999-2000	8299	2	2	329.948	34	0	1	73	1	1	1	0	2	1	0	0	1	0	1	0	0	30.49	1	0	225
1999-2000	8322	1	8	8935.88	34.6	0	0	28	1	0	0	1	0	0	2	0	1	0	1	0	1	24.22	0	0	244
1999-2000	8337	1	1	3820.4	36.1	0	1	84	0	0	0	0	0	0	0	0	1	1	0	0	0	24.05	1	0	82
1999-2000	8353	1	6	607.306	33.6	0	1	70	1	1	1	0	2	0	1	0	1	0	0	0	0	30.41	1	0	100
1999-2000	8365	1	4	503.262	34.2	0	1	70	0	1	1	0	2	1	0	0	1	0	0	0	0	31.13	1	0	196
1999-2000	8376	2	5	5699.73	33.7	0	1	71	0	0	0	0	0	1	1	0	1	0	0	0	0	24.74	1	0	4
1999-2000	8382	1	11	13291.5	32.6	1	0	59	1	0	0	0	0	1	1	0	1	0	0	0	0	24.73	1	0	140
1999-2000	8384	1	12	12406.6	34.3	0	0	42	0	0	0	0	1	0	0	0	1	0	0	0	0	30	0	0	240
1999-2000	8385	2	2	4897.98	33.4	0	0	30	0	1	2	0	2	0	2	0	1	0	0	0	0	36.13	0	0	246
1999-2000	8388	2	5	1306.95	32.8	1	1	62	1	1	2	0	1	0	2	0	1	0	0	0	0	26.94	1	0	101
1999-2000	8397	3	1	6017.99	33.1	0	1	67	0	0	0	0	2	1	1	0	1	1	0	0	0	30.56	1	1	183
1999-2000	8399	2	13	370.203	33.8	0	1	69	0	1	1	0	0	0	0	0	1	0	1	0	0	22.58	1	0	187
1999-2000	8401	1	1	10830.2	33.8	0	1	71	0	0	0	0	0	1	1	0	1	0	0	0	0	22.57	1	0	161
1999-2000	8403	2	1	9211.44	34.2	0	0	57	1	0	0	0	2	1	1	1	1	1	0	0	0	33.31	0	0	237
1999-2000	8405	2	9	4604.66	32.6	1	1	62	0	1	3	0	2	0	2	1	1	0	0	0	0	49.51	1	0	89
1999-2000	8408	1	12	1389.73	33.4	0	0	54	0	1	1	0	1	1	0	0	1	0	1	0	0	29.38	0	0	240
1999-2000	8412	1	4	757.105	32.8	1	1	62	0	1	1	0	1	1	0	1	1	0	1	0	0	28.83	1	1	233
1999-2000	8424	1	10	6215.21	34.3	0	1	67	0	0	0	0	2	0	2	1	1	0	0	0	0	35.61	1	0	205
1999-2000	8425	3	1	5314.32	33.3	0	1	73	1	0	0	1	1	1	1	0	2	0	1	0	0	29.04	1	0	159
1999-2000	8432	2	4	12675.2	33.5	0	0	45	0	0	0	1	2	1	1	0	1	0	0	0	0	39.19	0	0	237
1999-2000	8434	1	9	4541.72	33.3	0	0	26	1	1	2	1	1	0	0	0	2	0	0	0	0	28.37	0	0	230
1999-2000	8440	1	5	5332.46	33.7	0	1	79	1	0	0	0	0	1	0	0	1	1	0	0	0	21.49	1	1	109
1999-2000	8454	2	12	1344.68	32.3	1	1	60	1	1	2	1	1	1	1	0	1	0	1	0	1	29.64	1	0	166
1999-2000	8455	1	7	3473.28	32.7	1	0	35	1	1	2	0	2	1	0	0	1	0	0	0	0	37.62	0	0	246
1999-2000	8460	1	1	6935.39	34.2	0	1	75	0	0	0	1	1	1	0	0	1	0	0	0	0	25.02	1	0	79
1999-2000	8466	2	9	1140.49	34.6	0	1	85	0	1	3	0	1	0	1	1	1	1	0	0	0	29.04	1	0	157
1999-2000	8470	2	6	297.151	33.9	0	1	67	0	1	1	0	2	0	1	0	1	0	0	0	0	39.12	1	1	183
1999-2000	8481	2	13	1340.92	33.8	0	0	42	1	1	1	1	1	1	0	1	1	0	0	0	0	28.4	0	0	244
1999-2000	8485	1	7	1149.74	33.7	0	1	60	1	1	2	0	1	1	1	1	1	0	0	0	0	29.81	1	1	215
1999-2000	8489	1	4	572.316	34.2	0	1	75	1	1	1	0	1	1	1	1	1	1	1	0	0	25.71	1	0	86
1999-2000	8496	2	6	293.71	33.4	0	1	73	0	1	1	0	2	0	0	1	1	0	1	0	0	32.29	1	0	160
1999-2000	8497	1	13	284.75	32.4	1	1	75	1	1	1	0	2	1	1	1	1	1	1	0	0	31.29	1	0	163
1999-2000	8500	2	7	6974.56	34.8	0	0	40	0	1	3	1	1	0	2	0	2	0	0	0	0	26.85	0	0	246
1999-2000	8501	1	7	2714.1	33.9	0	0	54	1	1	2	0	2	1	1	1	1	0	0	0	0	34.81	0	0	246
1999-2000	8508	2	11	7384.74	34.8	0	1	73	0	0	0	0	2	1	0	0	1	0	1	0	0	31.33	1	0	191
1999-2000	8509	2	7	5570.94	34.2	0	1	74	0	1	3	0	1	0	0	0	1	0	0	0	0	28.49	1	1	214
1999-2000	8511	2	4	994.438	33.4	0	1	73	1	1	2	0	2	1	0	1	1	0	1	0	0	30.78	1	0	63
1999-2000	8512	2	5	1731.64	32.9	1	1	85	0	1	2	0	2	0	0	0	1	0	1	0	0	31.32	1	0	141
1999-2000	8514	2	6	446.541	34.6	0	1	78	0	1	1	0	1	1	0	1	1	0	1	0	0	28.85	1	0	37
1999-2000	8518	1	3	260.982	33.5	0	1	67	1	1	1	0	2	1	0	0	2	0	0	0	0	30.31	0	0	238
1999-2000	8532	2	11	6489.73	32.3	1	1	73	0	0	0	0	1	0	0	1	1	1	1	0	0	27.62	1	0	80
1999-2000	8539	1	8	7761.57	33.3	0	0	55	0	1	3	0	1	1	0	0	1	0	0	0	0	26.98	0	0	241
1999-2000	8548	2	8	1283.65	32.4	1	1	81	1	1	2	0	1	0	0	0	1	0	1	0	0	25.45	1	0	124
1999-2000	8572	1	11	6155.34	32.5	1	1	72	1	0	0	0	2	1	0	1	1	0	0	0	1	41.46	1	0	100
1999-2000	8606	1	1	4848.65	34	0	1	78	1	0	0	0	2	1	1	0	1	0	0	0	0	32.16	1	0	57
1999-2000	8607	2	7	6565.02	34.2	0	1	61	1	0	0	1	0	1	2	0	1	0	0	0	0	22.21	0	0	246
1999-2000	8610	2	13	6071.37	34.2	0	1	74	0	0	0	1	2	0	0	0	1	0	0	0	0	34.72	1	1	172
1999-2000	8619	1	1	10487.1	34	0	0	38	0	0	0	1	2	1	2	0	1	0	0	0	0	37.55	0	0	242
1999-2000	8620	2	10	2474.74	34.5	0	1	64	0	1	2	0	2	1	0	1	1	0	0	0	0	30.3	1	0	97
1999-2000	8625	2	12	11043.7	32.6	1	0	38	1	0	0	0	1	1	0	0	2	0	0	0	0	28.19	0	0	243
1999-2000	8628	1	10	4155.41	33.7	0	1	85	0	0	0	0	0	0	0	0	1	0	1	0	0	22.94	1	0	89
1999-2000	8629	2	6	1105.56	33.8	0	0	47	0	1	1	0	0	1	0	0	1	0	0	0	0	23.23	0	0	233
1999-2000	8639	2	5	3695.33	33.5	0	0	45	0	1	2	0	2	0	2	0	1	0	0	1	0	37.53	0	0	241
1999-2000	8645	1	3	476.435	33.8	0	1	61	1	1	1	0	2	1	1	1	1	0	0	0	0	34.85	0	0	238
1999-2000	8650	2	12	3887.87	33.2	0	0	28	1	1	2	0	0	1	0	0	2	0	1	0	0	22.03	0	0	237
1999-2000	8674	2	11	1612.24	33.2	0	1	60	1	1	2	0	1	0	2	0	2	0	0	0	0	28.4	1	0	181
1999-2000	8687	1	10	1167.09	32.7	1	0	48	0	1	1	0	2	1	0	0	1	0	0	0	0	32.86	0	0	247
1999-2000	8688	3	1	8312.17	34.3	0	0	56	0	0	0	0	2	1	1	0	1	1	0	0	0	38.36	1	0	217
1999-2000	8698	1	11	9301.47	33	1	1	67	0	0	0	0	2	1	1	1	1	0	1	0	0	44.25	1	0	224
1999-2000	8708	1	10	1515.08	33.9	0	0	43	1	1	1	0	1	1	2	0	2	0	0	0	0	26.17	1	0	187
1999-2000	8710	2	8	3004.68	32.7	1	0	50	1	1	2	1	1	1	1	0	1	0	0	0	0	29.16	0	0	245
1999-2000	8715	1	9	2288.04	33.8	0	1	68	0	1	2	0	2	0	0	0	2	1	0	0	0	33.84	1	1	163
1999-2000	8717	2	13	370.203	34.2	0	1	63	0	1	1	0	0	1	0	0	1	0	0	0	0	24.89	1	0	236
1999-2000	8727	1	4	604.476	33.6	0	1	81	1	1	1	0	2	1	1	0	2	0	1	0	0	32.74	1	0	155
1999-2000	8734	2	13	536.056	33.3	0	1	77	0	1	1	0	1	0	0	0	1	0	0	0	0	26.82	1	0	34
1999-2000	8736	2	1	9148.75	35	0	0	29	0	0	0	0	2	1	2	0	1	0	0	0	0	38.58	1	0	204
1999-2000	8737	2	1	5939.44	34.4	0	1	65	0	0	0	1	2	1	2	0	1	1	0	0	0	31.16	1	0	169
1999-2000	8748	1	10	9450.68	33.3	0	0	51	0	1	1	1	2	1	0	0	1	0	1	0	0	33.61	1	0	26
1999-2000	8759	2	1	4648	34.6	0	1	76	1	0	0	0	0	1	0	0	1	0	0	0	0	23.81	1	1	213
1999-2000	8765	2	6	2153.64	33.5	0	1	80	1	0	0	1	0	0	1	0	1	0	0	0	0	22.75	1	0	231
1999-2000	8769	1	13	512.234	33.1	0	1	64	1	1	1	1	2	1	1	1	1	0	0	0	0	36.15	1	1	235
1999-2000	8784	2	6	374.795	33	1	1	68	0	1	1	0	2	1	0	0	1	0	0	0	0	38.06	0	0	245
1999-2000	8786	2	6	11381.8	32.8	1	1	76	0	0	0	0	2	1	1	0	1	0	1	1	0	30.24	1	0	142
1999-2000	8797	2	7	2815.36	32	1	0	44	1	1	2	0	0	0	2	0	2	1	0	0	1	19.38	1	0	59
1999-2000	8798	2	1	6494.68	34	0	1	76	0	0	0	1	0	1	0	0	1	0	0	0	1	20.53	1	0	91
1999-2000	8807	2	5	2314.13	33.9	0	1	75	1	0	0	0	2	1	1	1	1	1	0	0	0	33.97	1	1	120
1999-2000	8814	1	10	325.492	34.2	0	1	78	1	1	1	0	1	1	1	0	1	1	0	0	0	25.79	1	1	144
1999-2000	8816	2	12	9414.2	33.8	0	0	27	1	0	0	1	2	1	0	0	1	0	0	0	0	38.44	0	0	243
1999-2000	8819	1	7	8257.77	33.5	0	0	51	0	0	0	1	2	0	0	0	1	0	0	0	0	40.88	0	0	246
1999-2000	8820	2	5	372.612	34.4	0	1	61	0	1	1	0	1	0	0	0	1	0	0	0	0	27.5	0	0	242
1999-2000	8821	2	8	3469.73	33.4	0	0	48	0	1	2	0	2	1	0	0	1	0	0	0	0	33	0	0	246
1999-2000	8823	2	6	1357.56	33.8	0	0	42	1	1	1	1	0	1	1	0	1	0	0	0	0	23.84	1	1	87
1999-2000	8829	3	1	5129.04	32.8	1	1	60	1	1	3	0	1	1	0	0	1	0	1	0	0	27.79	0	0	241
1999-2000	8831	2	6	2427.69	33.3	0	0	31	1	1	1	0	2	1	0	0	1	0	0	0	0	32.16	0	0	232
1999-2000	8848	1	11	11629.4	34.7	0	0	57	1	0	0	1	1	1	1	0	2	0	0	0	0	26.51	0	0	248
1999-2000	8852	2	6	328.44	33.8	0	1	67	1	1	1	0	2	1	1	1	1	0	0	0	0	38.5	0	0	244
1999-2000	8854	2	3	1536.35	34.3	0	1	78	1	1	2	0	1	1	0	0	1	0	0	0	0	29.41	1	0	75
1999-2000	8856	1	1	2257.05	34.3	0	1	82	1	0	0	1	0	0	0	0	2	0	1	0	0	18.69	1	0	74
1999-2000	8861	1	7	1916.48	33.6	0	1	61	0	1	2	0	2	0	1	1	1	0	1	0	0	40.69	1	0	131
1999-2000	8869	2	6	6565.02	33.5	0	1	60	1	0	0	1	1	1	1	0	1	0	0	0	0	26.39	0	0	232
1999-2000	8881	2	9	922.909	32.5	1	1	72	1	1	2	0	2	1	0	1	1	1	1	0	0	31.31	1	0	66
1999-2000	8908	1	1	6826.92	33.6	0	1	64	1	0	0	0	1	0	2	0	1	1	0	1	0	25.4	1	1	175
1999-2000	8910	1	11	884.97	33.1	0	1	62	1	1	2	1	0	1	1	0	1	0	0	0	1	16.88	1	0	64
1999-2000	8918	1	4	1639.03	34.5	0	0	59	0	1	1	0	1	1	0	0	1	0	0	0	0	26.44	0	0	248
1999-2000	8920	2	12	3536.19	33.4	0	0	40	0	1	2	1	2	1	0	0	2	0	0	0	0	30.37	0	0	243
1999-2000	8921	2	6	6348.97	35.4	0	1	74	0	0	0	0	1	1	0	1	1	0	0	0	0	28.31	1	1	188
1999-2000	8939	2	12	5655.63	32.3	1	1	64	1	0	0	0	1	0	0	1	1	1	0	0	0	25.93	1	1	112
1999-2000	8943	1	1	3069.6	34.5	0	1	85	0	0	0	0	0	0	0	0	1	0	1	0	0	24.15	1	0	130
1999-2000	8944	1	2	6432.26	31.2	1	1	77	1	0	0	0	2	1	1	0	1	0	1	0	1	30.41	1	0	58
1999-2000	8947	2	2	394.186	34	0	1	74	0	1	1	0	2	1	0	1	1	1	1	0	0	47.4	1	0	109
1999-2000	8950	2	11	10449.2	33.5	0	0	57	1	0	0	0	0	0	2	0	2	0	0	0	0	19.26	1	0	81
1999-2000	8952	2	10	5172.62	34.2	0	0	31	1	1	2	0	2	0	2	0	1	0	0	0	0	34.98	0	0	235
1999-2000	8953	1	4	2752.27	34.1	0	1	85	1	0	0	0	1	1	0	0	1	1	1	0	0	26.21	1	0	80
1999-2000	8959	1	6	1471.15	34.8	0	0	53	0	1	1	0	0	0	0	0	1	0	0	0	0	24	0	0	229
1999-2000	8968	1	2	8133.34	33.5	0	1	65	0	0	0	0	2	1	1	0	1	0	0	0	0	33.18	0	0	232
1999-2000	8969	1	10	9256.04	34	0	0	55	1	0	0	1	1	1	0	0	1	1	0	0	0	28.6	1	0	173
1999-2000	8971	1	12	290.663	36.1	0	1	61	1	1	1	0	2	1	1	1	1	1	0	0	0	31.66	1	0	116
1999-2000	8992	1	11	1413.17	34	0	1	60	1	1	2	0	2	1	1	1	1	0	1	0	1	38.11	1	0	76
1999-2000	8996	2	8	6215.76	33.3	0	1	71	0	0	0	1	1	1	0	1	1	0	0	0	0	29.49	1	0	240
1999-2000	9000	2	1	6323.66	34.5	0	1	64	1	0	0	1	1	1	1	0	2	0	0	0	0	26.99	0	0	236
1999-2000	9025	1	4	1879.38	34.2	0	0	44	1	1	1	1	2	0	1	0	2	0	0	0	0	32.88	0	0	246
1999-2000	9031	1	7	2423.91	32.3	1	0	40	1	1	2	0	2	1	0	1	2	0	1	0	0	58.13	1	0	100
1999-2000	9037	1	13	293.51	34.1	0	1	64	0	1	1	0	2	0	1	1	1	1	1	0	0	35.1	1	0	128
1999-2000	9040	1	12	836.663	34.9	0	1	68	0	1	1	0	2	0	0	1	1	0	1	0	0	31.04	0	0	240
1999-2000	9047	1	2	9578.83	32.8	1	1	68	1	0	0	0	1	1	1	1	2	0	1	0	0	29.64	0	0	232
1999-2000	9048	1	11	12165.9	34.3	0	0	59	0	0	0	0	2	1	0	0	1	0	0	0	0	31.93	0	0	231
1999-2000	9053	2	9	2494.63	33.3	0	0	47	0	1	2	0	1	0	0	0	1	0	1	0	0	26.1	0	0	239
1999-2000	9056	1	11	5655.63	33.1	0	1	69	1	0	0	0	0	1	1	0	1	1	1	1	0	20.41	1	1	121
1999-2000	9064	1	1	6312.13	34.2	0	1	67	0	0	0	0	2	0	0	0	1	0	1	0	0	33.44	0	0	232
1999-2000	9070	2	3	2883	33.1	0	0	32	1	1	1	0	1	1	0	0	1	0	0	0	0	27.76	0	0	248
1999-2000	9077	2	13	311.968	34.2	0	1	64	0	1	1	0	1	1	0	0	1	0	0	0	0	27.46	0	0	243
1999-2000	9090	1	12	3744.67	33.8	0	1	81	0	0	0	1	0	1	2	0	1	0	1	0	0	21.57	1	0	45
1999-2000	9101	2	5	10225.9	33.7	0	0	25	1	0	0	1	2	0	0	0	1	0	0	0	0	34.92	1	0	195
1999-2000	9103	2	13	1893.54	34.9	0	0	29	0	1	1	0	0	0	0	0	2	0	0	0	0	21.04	0	0	243
1999-2000	9106	1	12	5555.56	33.3	0	1	72	1	0	0	1	0	1	0	0	1	0	0	0	0	23.13	1	0	230
1999-2000	9113	2	10	2117.55	35.1	0	1	84	0	1	2	0	1	0	0	1	1	0	1	1	0	28.37	1	1	33
1999-2000	9117	2	7	3198.27	33.8	0	0	56	0	1	2	0	1	1	0	0	2	0	0	0	0	29.78	0	0	231
1999-2000	9128	2	6	4626.5	35	0	1	78	1	0	0	1	0	0	1	0	2	0	1	0	0	23.41	1	1	232
1999-2000	9130	2	8	4024.43	32.2	1	0	37	0	1	2	0	2	0	0	0	1	0	1	0	0	46.67	0	0	245
1999-2000	9136	2	5	13230.9	34.4	0	0	32	0	0	0	1	1	1	1	0	1	0	0	0	0	28.25	0	0	241
1999-2000	9149	2	1	5608.66	33.2	0	1	77	1	0	0	1	2	1	1	0	1	1	0	0	0	30.7	1	0	37
1999-2000	9152	2	13	532.936	33.2	0	1	64	1	1	1	0	1	0	0	0	1	0	0	0	0	26.56	0	0	244
1999-2000	9154	2	7	5598.3	34.3	0	1	60	0	1	3	0	2	0	2	0	1	0	0	0	0	35.3	0	0	246
1999-2000	9172	2	5	1599.16	32.8	1	1	75	0	1	2	1	1	0	1	1	1	1	1	1	1	28.65	1	0	10
1999-2000	9173	1	12	5555.56	34.1	0	1	74	1	0	0	1	2	1	1	0	1	0	0	0	0	33.73	1	0	87
1999-2000	9177	1	6	5147.32	33.2	0	1	72	1	0	0	0	0	1	1	0	1	1	1	0	1	22.55	1	1	8
1999-2000	9187	2	4	3339.83	34.2	0	0	54	1	1	2	1	2	1	2	1	1	0	0	0	0	30.51	0	0	237
1999-2000	9194	1	7	1481.71	33	1	1	81	0	1	2	0	2	1	1	1	1	0	1	0	0	36.24	1	0	71
1999-2000	9197	1	1	9461.26	32.8	1	0	26	0	0	0	1	1	1	0	0	1	0	0	0	1	27.57	0	0	233
1999-2000	9199	2	13	223.861	36.3	0	1	64	1	1	1	0	1	1	1	1	1	1	1	0	0	25.66	1	1	67
1999-2000	9207	1	6	359.201	34.3	0	1	66	1	1	1	0	2	1	1	0	1	0	0	0	0	33.3	1	0	1
1999-2000	9210	1	5	7892.05	33.3	0	1	68	0	0	0	1	2	1	0	0	1	0	0	0	0	35.4	0	0	235
1999-2000	9219	2	5	9909.73	34.1	0	0	52	0	0	0	1	2	0	0	1	1	0	0	0	0	40.72	0	0	239
1999-2000	9231	2	2	2026.25	33.9	0	0	39	0	1	1	0	2	1	1	0	1	0	1	0	0	33.06	0	0	241
1999-2000	9232	2	11	6898.86	34.1	0	1	66	1	0	0	1	0	0	2	0	1	0	1	0	0	21.9	1	0	94
1999-2000	9234	1	3	510.281	33.2	0	1	74	0	1	1	0	1	1	1	1	1	0	1	0	1	26.31	1	0	75
1999-2000	9240	1	10	5289.19	33.5	0	1	74	1	0	0	0	1	1	2	0	1	0	1	0	0	25.33	1	0	112
1999-2000	9243	1	11	3041.89	34	0	1	85	1	0	0	0	2	1	1	0	1	1	1	0	0	35.03	1	1	20
1999-2000	9244	1	13	322.247	33.1	0	1	75	0	1	1	0	1	0	0	0	1	0	0	0	0	25.7	0	0	233
1999-2000	9246	3	1	5188.75	34.7	0	1	78	1	0	0	1	2	1	0	0	2	0	0	0	0	32.37	1	0	122
1999-2000	9247	1	3	533.153	34.8	0	1	62	1	1	1	0	2	1	0	1	1	1	1	0	0	39.99	1	0	196
1999-2000	9248	2	6	3342.14	33.8	0	0	56	1	1	2	0	0	1	1	0	2	0	1	0	0	21.71	1	1	37
1999-2000	9254	3	1	5808.47	33.4	0	1	65	1	0	0	1	2	1	0	1	1	1	1	0	0	30.61	1	1	144
1999-2000	9256	2	1	9940.47	33.8	0	0	53	0	0	0	1	2	1	1	0	1	0	0	0	0	40.76	0	0	236
1999-2000	9267	2	6	504.694	34.4	0	1	62	1	1	1	1	2	1	2	0	1	0	0	0	0	38.58	0	0	244
1999-2000	9268	1	1	7172.75	33.7	0	1	60	1	0	0	0	1	1	1	0	1	1	0	0	0	26.03	1	0	207
1999-2000	9286	2	12	6314.88	34.2	0	1	76	0	0	0	0	0	1	0	0	1	1	1	0	0	23.49	1	0	90
1999-2000	9303	2	12	1738.17	33	1	1	74	0	1	2	0	2	0	1	0	1	0	0	0	0	31.47	1	0	220
1999-2000	9326	2	11	2437.44	31.6	1	1	85	1	0	0	1	1	1	0	0	1	0	0	0	0	29.13	1	1	86
1999-2000	9331	2	7	1942	32.4	1	1	73	0	1	2	0	2	0	0	1	2	0	0	0	1	35.91	1	0	89
1999-2000	9332	2	13	9751.19	34	0	0	55	1	0	0	1	2	1	1	0	1	0	1	0	0	34.35	0	0	235
1999-2000	9339	2	5	9909.73	33.8	0	0	56	0	0	0	1	2	0	0	1	1	0	0	0	0	31.23	1	0	191
1999-2000	9343	1	12	3087.67	35	0	0	36	1	1	1	0	2	1	1	0	1	0	0	0	0	36.59	0	0	242
1999-2000	9344	1	7	1637.1	33.3	0	1	78	0	1	2	0	2	0	0	1	2	1	1	0	0	36.28	1	1	128
1999-2000	9347	2	7	1462.19	32.3	1	1	83	0	1	2	0	1	0	0	1	1	0	1	0	0	28.68	1	0	224
1999-2000	9349	2	6	2650.53	34.2	0	0	34	1	1	1	0	2	0	1	0	1	0	0	0	0	32.28	0	0	232
1999-2000	9353	2	2	13897.6	34.2	0	0	32	1	0	0	0	2	1	2	0	1	0	0	0	0	32.93	0	0	246
1999-2000	9358	1	3	671.015	33.3	0	1	62	0	1	1	0	2	1	0	1	1	0	1	0	1	45.91	1	0	34
1999-2000	9367	2	5	3177.28	34.3	0	0	53	1	1	2	1	1	1	0	0	1	0	0	0	0	29.19	1	0	231
1999-2000	9369	1	4	361.418	32.9	1	1	74	0	1	1	0	1	1	0	1	1	1	0	0	0	27.04	1	0	139
1999-2000	9370	1	12	7652.87	35.7	0	1	71	0	1	3	0	1	1	1	1	1	0	1	0	0	26.42	1	0	220
1999-2000	9377	1	9	4728.57	33.3	0	0	28	0	1	2	0	2	0	0	0	1	0	0	0	0	53.01	0	0	230
1999-2000	9381	2	1	9098.71	34.7	0	0	51	1	0	0	0	2	1	2	1	1	0	0	0	0	30.4	1	0	230
1999-2000	9390	2	8	3960.12	32.9	1	0	38	0	1	2	1	0	1	0	0	1	0	0	0	0	23	0	0	245
1999-2000	9392	2	8	11496.5	33.3	0	0	45	1	0	0	1	1	1	1	0	1	0	0	0	0	25.56	0	0	244
1999-2000	9399	2	1	6348.18	34.9	0	1	60	1	0	0	1	1	1	1	0	1	0	0	0	0	29.48	1	0	121
1999-2000	9405	1	6	12984.1	31.7	1	0	46	1	0	0	0	2	1	2	0	1	0	1	0	0	35.96	1	0	68
1999-2000	9412	1	11	2901.17	33.9	0	0	39	0	1	1	1	2	0	2	0	1	0	1	0	0	31.5	0	0	230
1999-2000	9423	1	6	628.634	34.2	0	1	60	1	1	1	0	2	1	1	0	1	1	0	0	0	31.59	1	1	38
1999-2000	9424	1	12	544.603	33.9	0	1	66	0	1	1	0	2	0	1	1	1	0	0	0	0	30.19	1	1	202
1999-2000	9426	1	6	409.537	33.7	0	1	73	0	1	1	0	0	0	0	0	1	0	0	0	0	22.58	1	1	203
1999-2000	9429	1	12	666.937	34.8	0	1	75	1	1	1	0	1	1	1	0	1	0	1	0	0	27.22	0	0	242
1999-2000	9446	1	7	2050.96	33.4	0	1	85	1	0	0	0	1	1	0	0	2	0	1	0	0	25.64	1	0	50
1999-2000	9451	2	11	4329.25	32.5	1	0	46	0	1	2	0	2	0	2	0	1	0	0	0	0	39.02	0	0	231
1999-2000	9452	2	3	4734.66	34	0	1	79	1	0	0	0	0	0	1	0	1	0	1	0	0	23.49	1	0	79
1999-2000	9459	2	13	312.375	33.8	0	1	61	1	1	1	0	2	1	1	0	1	0	0	0	0	30.08	0	0	244
1999-2000	9463	1	4	385.264	33	1	1	73	1	1	1	0	0	1	1	1	1	0	1	0	1	22.62	1	1	113
1999-2000	9466	2	5	3080.75	32.5	1	0	43	1	1	2	0	1	0	2	0	1	0	0	0	0	27.47	0	0	242
1999-2000	9467	2	1	3694.22	34.6	0	1	84	0	0	0	0	0	0	2	0	1	1	1	1	0	19.09	1	0	30
1999-2000	9470	1	10	14219.2	33.9	0	0	42	0	0	0	0	2	0	0	0	1	0	1	0	0	30.76	0	0	248
1999-2000	9477	1	8	5369.68	34.2	0	1	66	0	0	0	1	2	1	0	0	1	0	0	0	0	33.23	0	0	242
1999-2000	9483	2	1	9952	34.3	0	0	51	0	0	0	1	1	1	0	1	1	1	1	0	0	28.01	1	0	164
1999-2000	9494	2	1	6174.24	34.2	0	1	61	1	0	0	0	2	1	0	0	1	0	0	0	0	34.44	1	0	215
1999-2000	9511	2	1	9811.66	33.6	0	0	52	0	0	0	0	0	1	2	0	1	0	0	0	0	24.38	0	0	237
1999-2000	9512	3	1	3834.05	33.6	0	1	70	1	0	0	1	1	1	1	0	2	0	0	0	0	26.25	1	0	214
1999-2000	9516	2	2	2497.54	35	0	0	25	0	1	1	0	2	1	0	0	1	0	1	0	0	42.44	0	0	245
1999-2000	9518	2	3	3614.85	33.8	0	0	52	1	0	0	1	0	0	1	0	2	0	0	0	0	23.84	0	0	248
1999-2000	9519	3	1	7195.71	33.8	0	1	66	1	0	0	0	2	1	1	0	1	0	0	0	0	35.32	0	0	241
1999-2000	9530	1	4	365.105	34.2	0	1	80	1	1	1	1	1	1	1	0	1	0	0	0	0	29.01	1	1	217
1999-2000	9535	2	11	7674.08	32.6	1	1	60	0	0	0	0	2	1	0	0	1	0	1	0	0	31.5	0	0	229
1999-2000	9536	2	6	1470.61	34.1	0	0	43	1	1	1	1	0	1	1	0	1	0	0	0	0	24.17	0	0	232
1999-2000	9544	1	5	5984.19	34.6	0	1	77	1	0	0	1	0	1	0	0	1	1	1	0	0	21.82	1	1	220
1999-2000	9548	1	11	4368.57	35	0	0	50	1	0	0	0	2	1	2	0	1	0	0	0	0	34.21	1	0	32
1999-2000	9581	1	4	679.012	33.7	0	1	60	1	1	1	0	1	0	1	1	1	0	0	0	0	25.81	0	0	247
1999-2000	9599	2	2	269.642	33.1	0	1	66	1	1	1	0	2	1	0	0	1	0	0	0	0	35.7	1	0	82
1999-2000	9625	1	4	379.746	32.9	1	1	70	0	1	1	0	2	1	0	0	1	1	0	0	0	30.06	0	0	248
1999-2000	9636	2	11	1694.36	32	1	1	74	1	1	2	0	2	1	1	1	1	1	1	0	1	36.25	1	0	176
1999-2000	9648	2	5	1800.8	32.8	1	1	74	0	1	2	0	2	1	0	0	1	0	1	0	0	31.3	1	1	181
1999-2000	9650	1	8	1305.92	32.8	1	1	60	1	1	2	0	1	1	1	1	1	0	0	0	0	28.63	0	0	240
1999-2000	9667	1	8	3894.71	32.8	1	0	39	1	1	2	1	1	0	0	0	1	0	0	0	0	28.39	0	0	242
1999-2000	9675	2	2	13140.5	34.8	0	0	35	1	0	0	0	1	1	0	0	1	0	0	0	0	26.91	0	0	246
1999-2000	9677	1	7	8726.75	34.5	0	0	40	0	0	0	1	1	0	2	0	2	0	0	0	0	25.09	0	0	246
1999-2000	9685	1	13	1240.93	33.3	0	0	44	1	1	1	0	1	1	0	0	1	0	1	0	0	26.8	0	0	236
1999-2000	9696	1	6	2463.77	33.3	0	1	81	0	0	0	0	2	1	0	0	1	0	1	0	0	34.73	1	0	165
1999-2000	9703	2	8	8818.58	33.4	0	0	55	0	0	0	1	2	1	1	0	1	0	0	0	0	33.61	0	0	245
1999-2000	9704	1	4	3255.29	34.2	0	0	39	1	1	1	0	2	0	2	0	1	0	1	0	0	31.35	0	0	247
1999-2000	9715	2	6	351.244	34.5	0	1	60	0	1	1	0	0	0	2	0	1	0	0	0	0	24.51	0	0	233
1999-2000	9719	2	10	7612.15	33.2	0	1	67	1	0	0	0	2	1	0	0	2	0	0	0	0	31.53	0	0	235
1999-2000	9720	2	3	1151.89	34.4	0	0	54	0	1	1	0	2	1	0	0	2	0	0	0	0	31.81	0	0	248
1999-2000	9728	1	7	4905.31	33.8	0	1	69	0	0	0	1	1	0	0	0	1	0	0	0	0	27.92	0	0	245
1999-2000	9730	1	8	2521.07	33.7	0	1	80	0	0	0	1	0	0	0	0	1	0	1	0	0	21.89	1	0	128
1999-2000	9731	2	3	2194.83	34	0	1	83	1	0	0	0	0	1	0	0	2	0	1	0	1	21.17	1	0	83
1999-2000	9735	1	5	5031.98	32.9	1	1	65	1	0	0	1	0	1	1	0	1	0	0	0	0	24.16	1	0	187
1999-2000	9749	2	3	299.131	34.4	0	1	71	1	1	1	0	0	0	0	1	2	0	1	0	0	23.78	0	0	249
1999-2000	9756	1	11	3383.22	32.8	1	1	72	1	0	0	0	2	1	1	1	1	1	0	0	0	32.52	1	0	147
1999-2000	9767	2	3	13987.9	34.4	0	0	47	0	0	0	0	1	1	1	0	1	0	0	0	0	28.63	0	0	248
1999-2000	9771	1	10	6354.28	34.3	0	1	65	1	0	0	0	1	1	1	0	1	0	0	0	0	28.74	0	0	248
1999-2000	9774	3	1	2574.32	33.9	0	1	80	0	0	0	1	2	1	0	0	1	0	0	0	0	32.2	1	1	119
1999-2000	9775	1	11	16098.4	33.5	0	0	41	1	0	0	0	1	1	2	0	1	0	0	0	0	28.13	0	0	230
1999-2000	9779	2	13	1195.57	33.2	0	0	43	1	1	1	1	2	1	0	1	1	0	1	0	0	37.31	0	0	244
1999-2000	9790	1	12	5314.32	34.7	0	1	76	1	0	0	1	2	1	2	0	1	0	0	0	0	31.2	1	0	235
1999-2000	9793	2	11	1694.36	32.5	1	1	61	1	1	2	1	0	1	2	0	1	0	1	0	0	22.2	1	0	57
1999-2000	9798	1	7	15595.2	32.3	1	0	38	1	1	3	1	1	1	1	0	1	0	0	0	0	25.31	0	0	245
1999-2000	9803	1	13	2803.8	33.3	0	0	46	0	1	3	0	2	1	2	1	1	0	0	0	0	33.95	0	0	245
1999-2000	9809	2	5	3886.49	32.7	1	1	80	1	0	0	0	0	0	1	0	1	0	1	0	0	24.12	1	1	52
1999-2000	9813	2	6	6264.23	33.8	0	1	63	1	0	0	0	1	1	1	0	1	0	0	0	0	29.94	0	0	234
1999-2000	9816	2	6	1551.4	35.2	0	0	50	1	1	1	0	2	1	2	1	1	0	0	0	0	36.52	1	0	103
1999-2000	9817	2	13	10421.3	34.2	0	0	54	0	0	0	0	2	1	1	0	1	0	1	0	0	36.62	0	0	237
1999-2000	9822	2	9	3357.33	34.1	0	1	71	1	0	0	1	1	1	0	0	1	1	0	0	0	25.44	0	0	239
1999-2000	9826	2	6	7216.05	34.2	0	1	75	0	0	0	0	0	0	0	0	2	1	1	0	0	21.09	1	0	63
1999-2000	9828	1	7	2027.16	32.8	1	1	68	0	1	2	0	2	0	2	0	1	0	0	0	0	30.51	0	0	245
1999-2000	9837	1	13	305.998	32.4	1	1	61	1	1	1	1	1	1	0	0	1	0	0	0	0	29.49	0	0	232
1999-2000	9861	1	12	870.656	33.4	0	1	60	0	1	1	0	0	1	1	0	2	0	1	1	0	20.83	0	0	240
1999-2000	9862	2	2	6886.23	33.8	0	1	67	1	0	0	0	1	1	1	0	1	0	0	0	0	29.48	0	0	246
1999-2000	9872	1	7	8640.09	33.3	0	1	60	1	0	0	1	1	1	1	0	1	0	0	0	0	26.29	0	0	245
1999-2000	9878	2	2	275.131	33.7	0	1	72	1	1	1	0	1	1	0	0	1	0	0	0	0	27.28	1	0	71
1999-2000	9881	2	2	10648	33.8	0	0	25	1	0	0	1	2	0	2	0	2	0	0	0	0	30.7	0	0	246
1999-2000	9892	2	6	360.162	33.5	0	1	81	0	1	1	0	1	0	0	1	1	1	1	0	0	26.61	1	0	60
1999-2000	9894	1	11	4294.39	33.2	0	1	83	0	0	0	0	1	0	0	0	1	0	1	0	0	26.15	1	1	207
1999-2000	9895	2	1	12959.1	34.8	0	0	48	1	0	0	0	2	0	0	0	1	0	1	0	0	41.89	1	0	82
1999-2000	9908	1	1	4257.46	34.1	0	1	85	1	0	0	1	1	0	1	0	1	1	1	0	0	25.7	1	1	98
1999-2000	9912	2	9	4294.71	31.7	1	1	71	0	1	3	0	2	1	0	0	2	0	1	0	1	31.91	1	1	203
1999-2000	9925	2	6	496.151	34.9	0	1	77	1	1	1	0	2	0	1	1	1	0	0	0	0	33.72	1	0	179
1999-2000	9931	1	3	385.043	34.1	0	1	62	0	1	1	0	2	0	0	1	1	0	1	0	0	36.19	1	0	242
1999-2000	9956	2	12	3562.55	33.1	0	0	46	0	1	2	0	2	0	0	0	1	1	1	0	0	42.94	0	0	238
2001-2002	9968	2	20	3958.49	33.7	0	1	84	0	0	0	0	0	0	1	0	2	1	0	0	1	24.62	1	0	108
2001-2002	9972	1	26	12689.7	34.3	0	0	44	1	0	0	0	2	1	1	0	1	0	0	0	0	33.84	1	1	214
2001-2002	9979	2	22	9006.28	33	1	1	60	1	1	3	1	0	1	1	0	1	0	0	0	0	22.33	0	0	217
2001-2002	9980	1	23	15629	34	0	1	85	0	0	0	0	2	0	0	0	1	1	1	0	1	38.64	1	0	66
2001-2002	9999	1	16	3862.29	33.4	0	0	28	1	1	2	0	1	1	2	0	2	0	0	0	0	25.2	0	0	227
2001-2002	10005	2	26	2803.59	34.2	0	0	39	0	1	2	1	2	1	2	1	1	0	1	0	0	32.12	0	0	228
2001-2002	10007	2	27	913.533	34.3	0	1	63	0	1	1	0	1	1	0	1	1	0	1	0	0	26.57	1	0	67
2001-2002	10013	2	25	1361.25	35.2	0	0	58	1	1	1	0	1	0	2	0	1	0	0	0	0	29.52	0	0	209
2001-2002	10014	1	18	6388.5	33.9	0	1	62	0	0	0	0	0	0	1	0	1	0	0	0	0	22.36	0	0	215
2001-2002	10021	1	26	3138.6	32.5	1	0	44	1	1	2	0	2	0	2	1	1	0	0	0	0	35.18	1	0	24
2001-2002	10037	1	18	3161.41	33.2	0	1	85	0	0	0	0	2	0	0	0	1	0	1	0	0	37.39	1	1	32
2001-2002	10040	1	21	1290.91	33.8	0	1	76	0	1	2	0	2	0	1	0	2	0	0	0	1	47.88	1	0	88
2001-2002	10044	1	27	10179.4	34.2	0	0	28	1	0	0	0	1	0	2	0	1	0	0	0	0	25.26	1	0	129
2001-2002	10050	2	21	3535.81	34.2	0	1	72	1	0	0	0	1	1	1	0	2	0	0	0	0	29.94	1	0	145
2001-2002	10057	1	19	9735.52	35.2	0	0	58	0	0	0	0	2	1	1	0	1	0	1	0	0	32.73	0	0	219
2001-2002	10072	2	25	2075.93	33.8	0	0	30	0	1	1	0	0	1	0	0	1	0	0	0	0	24.79	0	0	210
2001-2002	10075	1	27	13161	35	0	0	46	1	0	0	0	1	1	2	1	1	0	1	0	0	27.73	1	0	81
2001-2002	10090	1	21	2812.55	34.2	0	0	57	0	1	2	1	2	0	0	0	1	1	0	0	0	46.69	0	0	205
2001-2002	10096	1	19	6810.43	33.8	0	1	60	0	0	0	0	1	1	1	0	1	0	0	0	0	26.24	0	0	212
2001-2002	10101	1	20	911.68	34.3	0	1	68	1	1	2	1	1	0	2	1	2	0	0	0	0	26.44	1	0	112
2001-2002	10102	1	16	1442.55	31.9	1	1	63	1	1	2	0	1	1	1	1	1	0	1	0	0	29.37	0	0	227
2001-2002	10104	2	22	7603.17	34	0	0	51	0	0	0	0	2	1	0	1	1	1	0	0	0	33.29	0	0	218
2001-2002	10106	1	15	404.81	34	0	1	70	1	1	1	0	1	1	0	1	1	1	1	0	0	26.5	1	1	185
2001-2002	10114	2	15	6934.67	34.7	0	1	79	0	0	0	0	2	0	1	0	2	0	1	0	0	40.39	1	0	100
2001-2002	10133	2	16	3544.61	34.7	0	1	84	1	0	0	1	1	0	0	0	1	0	0	0	0	28.34	1	0	74
2001-2002	10142	1	16	2146.5	32.3	1	1	84	0	1	2	0	2	0	0	0	1	0	1	0	0	35.27	1	1	74
2001-2002	10146	1	15	5213.84	34.2	0	1	70	1	0	0	1	2	1	1	0	1	0	0	0	0	34.52	0	0	226
2001-2002	10150	2	27	23390.8	34.7	0	0	21	0	1	3	1	2	1	0	0	1	0	0	0	0	37.74	1	0	100
2001-2002	10153	2	16	12308.2	34.7	0	0	21	1	0	0	1	2	0	0	0	1	0	0	0	0	30.65	0	0	206
2001-2002	10165	1	23	4059.65	34	0	1	75	1	0	0	0	0	1	0	0	1	1	0	0	0	23.63	0	0	225
2001-2002	10166	1	23	11220.9	33.3	0	0	48	1	0	0	0	1	0	0	0	1	0	0	0	0	25.59	0	0	225
2001-2002	10181	1	22	1353.25	35.1	0	0	41	0	1	1	0	2	1	0	0	1	0	0	0	0	31.08	0	0	220
2001-2002	10189	2	14	5461.62	34.3	0	0	44	0	1	3	1	1	0	0	0	1	0	0	0	0	27.18	0	0	224
2001-2002	10203	2	15	12118.2	33.8	0	0	48	1	0	0	1	1	1	0	0	1	0	0	0	0	27.24	0	0	219
2001-2002	10205	1	27	4347.86	35.1	0	1	67	1	0	0	0	0	1	1	0	1	0	0	1	0	23.99	1	0	25
2001-2002	10207	2	19	8613.97	31.7	1	1	66	0	0	0	1	2	1	1	0	2	0	0	0	1	42.03	0	0	223
2001-2002	10251	2	23	9941.3	33.3	0	0	36	0	0	0	1	0	1	0	0	1	0	0	0	0	20.49	0	0	206
2001-2002	10255	2	23	6940.63	34	0	1	64	1	0	0	0	1	1	1	0	1	0	0	0	0	29.99	0	0	206
2001-2002	10261	1	18	11553.3	33.8	0	0	47	1	1	3	1	1	1	0	0	1	0	0	0	0	28.8	0	0	216
2001-2002	10271	2	19	14119.5	34.4	0	0	34	1	0	0	1	0	1	0	0	2	0	0	0	0	23.41	0	0	223
2001-2002	10295	2	23	1896.46	33.9	0	0	48	0	1	1	0	2	1	1	1	1	1	0	0	0	36.52	0	0	206
2001-2002	10306	1	14	9131.89	33.5	0	0	59	1	0	0	1	1	1	0	0	2	0	0	0	0	26	0	0	214
2001-2002	10311	2	19	6216.48	35	0	1	76	1	0	0	1	1	1	0	1	1	0	1	0	0	25.52	1	0	87
2001-2002	10317	1	22	7862.21	33.7	0	0	51	1	0	0	1	2	1	0	0	1	0	0	0	0	30.8	0	0	220
2001-2002	10320	1	21	4768.12	33.1	0	1	62	0	0	0	1	2	1	1	0	1	0	0	0	0	33.66	1	0	121
2001-2002	10321	2	27	10047	34.6	0	0	52	1	0	0	1	1	1	1	1	1	0	0	0	0	27.86	0	0	212
2001-2002	10323	1	24	1635.84	34.5	0	1	74	0	1	2	0	2	0	0	1	1	0	1	0	1	30.74	0	0	212
2001-2002	10324	2	21	11819.9	33.8	0	0	57	0	0	0	1	1	1	0	0	1	0	1	0	0	29.64	0	0	210
2001-2002	10326	1	22	510.041	33.4	0	1	72	0	1	1	0	1	0	0	1	1	0	0	0	0	28.92	1	0	138
2001-2002	10330	2	15	935.315	34	0	1	71	0	1	1	0	1	0	1	0	1	0	0	0	0	28.29	0	0	219
2001-2002	10332	1	26	7007.7	33.9	0	1	62	1	0	0	0	0	1	2	1	1	0	1	0	0	23.87	1	0	74
2001-2002	10347	2	15	1998.41	35.2	0	0	49	0	1	3	1	2	1	1	0	1	0	0	0	0	37.05	0	0	218
2001-2002	10348	1	16	1708.95	32.9	1	1	65	1	1	2	0	2	1	1	1	1	1	1	0	1	40.73	1	0	79
2001-2002	10357	2	25	3540.22	33.8	0	0	52	0	1	2	0	0	0	2	0	1	0	0	0	0	20.19	1	1	38
2001-2002	10373	1	21	1350.31	33.1	0	1	61	0	1	2	0	1	0	1	0	1	0	1	0	0	28.94	1	0	50
2001-2002	10374	1	17	2634.99	33.3	0	1	81	0	0	0	0	1	0	1	0	1	0	0	0	0	27.44	1	0	62
2001-2002	10375	1	16	4526.56	34.2	0	1	75	1	0	0	1	0	1	1	0	1	0	1	0	0	22.27	1	1	76
2001-2002	10377	1	21	6463.27	33.8	0	1	66	0	0	0	1	1	0	0	1	1	0	1	0	0	28.66	1	0	110
2001-2002	10378	1	28	2315.56	34.7	0	0	39	1	1	1	1	0	0	1	0	1	0	0	0	0	21.5	0	0	208
2001-2002	10380	1	25	2666.91	33.2	0	0	34	1	1	1	1	2	1	0	0	2	0	0	0	0	30.9	0	0	207
2001-2002	10388	1	20	6782.29	34.1	0	0	59	0	0	0	1	2	0	0	1	1	0	0	0	0	49.59	0	0	226
2001-2002	10391	1	26	7118.32	33.7	0	1	72	0	0	0	1	2	1	0	0	1	1	1	0	0	34.44	1	0	148
2001-2002	10393	1	22	2795.22	32.8	1	1	84	0	0	0	0	0	0	1	0	1	0	1	1	0	20.71	1	0	16
2001-2002	10396	2	22	8364.04	32.8	1	1	60	0	0	0	0	2	1	0	0	1	0	0	0	0	42.35	1	0	53
2001-2002	10409	1	21	5106.35	32.7	1	0	38	1	1	3	1	2	1	0	0	1	0	1	0	0	31.12	0	0	205
2001-2002	10411	1	27	1763.78	32.4	1	1	85	0	1	2	1	2	0	0	0	1	0	0	0	0	33.55	1	0	186
2001-2002	10413	1	26	12718.9	34.7	0	0	41	0	0	0	0	0	1	2	0	1	0	0	0	0	23.36	0	0	208
2001-2002	10429	2	17	1664.76	34.2	0	0	50	1	1	1	0	1	1	1	0	1	0	0	0	0	29.1	0	0	211
2001-2002	10436	2	25	3151.11	32.9	1	0	52	1	1	2	0	2	0	1	0	2	0	0	0	0	32.5	0	0	211
2001-2002	10437	1	22	2104.41	34.4	0	1	74	1	0	0	0	0	1	2	0	1	1	1	0	0	19.32	1	0	76
2001-2002	10440	2	20	4099.82	32.9	1	0	46	1	1	2	0	0	0	2	0	2	0	1	0	1	24.17	0	0	224
2001-2002	10447	1	19	6171.3	35	0	1	60	1	0	0	1	2	1	1	0	2	0	0	0	0	30.13	0	0	218
2001-2002	10448	1	27	9536.68	33.8	0	1	78	0	0	0	0	0	1	0	1	1	1	1	0	0	22.76	1	0	211
2001-2002	10449	1	18	2862.38	32.4	1	0	51	1	1	2	0	1	1	1	0	1	0	0	0	0	27	0	0	217
2001-2002	10451	1	18	3344.05	34.2	0	0	35	0	1	2	0	2	1	0	1	1	0	0	0	0	40.68	0	0	216
2001-2002	10453	2	24	7370.07	34	0	1	70	0	1	3	0	2	1	0	0	1	0	0	0	0	34.06	1	0	147
2001-2002	10454	1	17	2272.56	33.3	0	1	83	0	0	0	1	1	0	0	0	1	0	1	0	1	28.1	1	0	103
2001-2002	10471	2	23	10142.1	34.5	0	0	28	1	0	0	1	0	1	0	0	2	0	0	0	0	23.94	0	0	206
2001-2002	10476	1	26	13103.9	34.4	0	0	31	0	0	0	1	1	0	2	0	1	0	0	0	0	27.66	0	0	221
2001-2002	10479	1	19	1861.29	34	0	0	42	0	1	1	1	2	1	1	0	1	0	0	0	1	38.39	0	0	223
2001-2002	10488	2	23	1930.95	34	0	0	46	1	1	1	0	1	1	0	1	1	0	1	0	0	27.7	0	0	207
2001-2002	10494	2	19	5331.5	36.4	0	1	78	1	0	0	1	1	1	1	1	1	1	0	0	0	26.33	1	0	2
2001-2002	10509	2	28	1223.38	33.7	0	0	47	0	1	1	0	2	1	0	0	1	0	0	0	0	31.05	0	0	214
2001-2002	10514	1	15	11731.8	33.2	0	0	49	0	0	0	0	1	1	2	0	1	0	0	0	0	27.87	0	0	226
2001-2002	10517	1	20	1126.62	32.7	1	1	63	0	1	2	0	2	0	0	0	2	1	0	0	1	36.74	0	0	226
2001-2002	10518	2	14	4825.05	34.3	0	1	63	0	1	3	0	1	0	1	0	1	0	1	0	0	25.29	1	0	59
2001-2002	10519	1	26	2346.2	35	0	1	82	1	1	1	0	0	1	0	0	2	0	0	0	0	21.37	1	0	112
2001-2002	10522	1	23	3948.42	34.2	0	1	73	1	0	0	0	2	1	1	0	1	1	1	0	1	31.09	1	0	85
2001-2002	10524	1	20	874.203	34.5	0	1	70	1	1	2	0	1	1	1	0	1	0	0	0	0	28.61	0	0	226
2001-2002	10529	1	15	455.264	33.8	0	1	61	0	1	1	0	1	1	0	0	1	0	0	0	0	29.73	0	0	226
2001-2002	10537	2	17	1407.22	33.9	0	1	75	1	1	2	1	2	1	1	1	1	0	0	0	0	32.53	1	0	130
2001-2002	10539	1	15	6575.94	32.5	1	1	73	0	1	3	0	0	0	0	1	1	0	0	0	0	24.8	0	0	226
2001-2002	10561	2	24	9953.09	33.8	0	0	26	1	0	0	1	0	0	2	0	1	0	0	0	0	20.33	0	0	213
2001-2002	10574	2	26	9286.49	34.4	0	0	39	1	0	0	0	0	0	2	0	1	0	0	0	0	20.91	0	0	228
2001-2002	10576	1	23	5830.24	34	0	1	72	0	0	0	0	2	0	1	1	1	0	0	0	0	33.03	1	0	188
2001-2002	10577	2	15	2713.16	34.4	0	1	81	1	0	0	1	1	1	0	0	1	0	1	0	0	26.06	1	0	122
2001-2002	10581	2	24	5550.28	35	0	0	40	0	0	0	1	1	1	2	0	2	0	0	0	0	25.5	0	0	213
2001-2002	10582	1	17	3324.97	31.5	1	0	44	0	1	3	0	2	0	0	0	2	0	0	1	0	34.17	0	0	218
2001-2002	10585	2	20	4814.65	32.5	1	0	31	0	1	2	0	2	1	0	0	2	0	0	0	0	37.62	0	0	223
2001-2002	10586	2	21	7744.56	34.2	0	0	53	1	0	0	1	1	1	1	0	1	0	0	0	0	25.75	0	0	210
2001-2002	10593	1	17	2245.27	33.2	0	0	37	0	1	1	0	2	1	2	0	1	0	0	0	0	33.02	0	0	216
2001-2002	10597	2	27	945.612	33.8	0	1	75	1	1	1	0	0	0	0	1	1	0	1	0	0	24.79	1	0	55
2001-2002	10619	2	26	8110.95	33.8	0	0	37	0	0	0	0	2	0	2	0	1	0	0	0	0	31.99	1	0	92
2001-2002	10620	1	16	4526.56	32.7	1	1	71	1	0	0	1	0	1	2	0	1	0	0	0	0	23.32	1	1	98
2001-2002	10625	2	25	353.373	32.5	1	1	73	0	1	1	0	0	0	0	0	1	1	1	0	0	22.59	1	0	200
2001-2002	10638	1	16	7070.23	32.8	1	1	69	1	0	0	1	0	1	0	1	1	0	1	0	0	24.8	0	0	227
2001-2002	10659	2	28	2965.66	34	0	0	40	1	1	2	0	1	0	2	1	2	0	1	0	0	29.76	1	0	113
2001-2002	10663	1	23	9800.4	33.3	0	0	56	0	0	0	0	2	0	2	0	1	0	1	0	0	45.92	0	0	225
2001-2002	10669	1	27	2996.07	33.8	0	0	55	1	1	2	0	0	0	2	0	1	0	0	0	0	23.37	0	0	221
2001-2002	10670	2	18	1962.77	32.8	1	1	79	0	1	2	1	1	0	0	0	1	0	1	0	0	25.15	1	0	161
2001-2002	10679	2	17	1342.11	33.9	0	0	50	1	1	1	0	1	1	1	0	1	0	0	0	0	25.79	0	0	211
2001-2002	10682	1	25	1383.86	33.7	0	1	62	1	1	2	1	2	1	0	0	1	1	1	0	0	30.15	0	0	208
2001-2002	10704	2	27	810.749	34.5	0	1	76	1	1	1	0	0	1	0	0	1	0	1	0	0	21.97	1	0	110
2001-2002	10705	2	23	12499.7	34.8	0	0	46	1	0	0	0	1	1	2	1	1	0	0	0	0	26.97	1	0	72
2001-2002	10720	1	19	6244.5	34.4	0	1	67	1	0	0	0	2	0	1	0	1	0	1	0	0	34.5	0	0	219
2001-2002	10725	2	25	1944.21	31.6	1	1	67	0	1	2	0	1	1	0	1	1	0	0	0	1	29.73	0	0	209
2001-2002	10734	2	27	8414.03	34	0	0	43	1	0	0	1	2	1	0	0	1	0	0	0	0	30.78	0	0	212
2001-2002	10735	1	16	3551.21	34.4	0	0	52	1	0	0	0	2	0	2	0	1	1	0	0	0	31.46	1	0	162
2001-2002	10738	1	26	2769.81	35.5	0	1	83	0	0	0	1	0	0	0	0	1	0	1	0	0	23.9	1	1	87
2001-2002	10773	1	20	668.629	34	0	1	76	1	1	1	0	1	1	1	0	1	1	0	0	0	28.7	0	0	226
2001-2002	10775	2	16	2826.91	33.6	0	1	77	0	1	2	0	1	0	0	0	1	1	1	0	0	28.36	1	0	65
2001-2002	10777	1	17	2272.56	32.8	1	1	85	0	0	0	1	0	0	0	0	2	1	1	0	0	19.03	1	1	96
2001-2002	10781	2	20	4758.41	33	1	1	75	1	0	0	1	2	1	1	1	1	0	1	0	0	33.72	1	0	78
2001-2002	10782	1	21	2485.59	34.2	0	0	53	1	1	2	0	0	0	2	0	2	0	0	0	0	22.48	1	0	156
2001-2002	10797	1	14	2098.79	32.3	1	1	65	0	1	3	1	1	1	0	0	1	0	0	0	1	29.98	0	0	215
2001-2002	10802	1	21	3614.29	33	1	1	72	1	0	0	1	0	0	1	0	1	0	0	0	0	24.48	1	0	192
2001-2002	10804	1	23	10829.1	33.9	0	0	46	1	0	0	0	1	0	0	0	1	0	0	0	0	27.3	0	0	225
2001-2002	10821	1	23	8343.91	33.4	0	0	52	0	0	0	0	1	1	1	0	1	0	0	0	0	28.19	0	0	225
2001-2002	10829	1	14	2987.84	34	0	0	40	1	1	2	1	2	1	1	1	1	0	0	0	1	39.4	0	0	214
2001-2002	10840	1	26	11567.7	34.1	0	0	31	1	0	0	0	0	1	0	0	1	0	0	0	0	24.47	0	0	221
2001-2002	10844	2	20	4658.08	33.1	0	0	53	0	1	2	0	2	0	2	1	1	1	1	0	0	34.13	1	1	175
2001-2002	10861	1	18	11417.7	34.6	0	0	47	0	0	0	1	2	1	0	0	1	0	0	0	0	34.94	1	0	86
2001-2002	10871	2	22	2527.72	34.3	0	0	52	1	1	1	0	0	1	0	0	1	0	0	0	0	23.58	0	0	217
2001-2002	10874	2	22	4024.68	33.9	0	1	81	0	0	0	0	2	0	1	0	1	1	1	0	0	30.9	1	0	104
2001-2002	10886	1	22	5574.64	33.7	0	1	68	0	0	0	0	2	0	1	1	1	0	0	0	0	32.17	0	0	220
2001-2002	10887	1	16	2907.33	33.5	0	0	38	0	1	1	0	0	0	2	0	2	0	0	0	0	17.26	0	0	223
2001-2002	10895	2	26	8605.53	33.8	0	0	36	1	0	0	1	1	1	2	0	1	0	0	0	0	25.85	1	1	114
2001-2002	10901	2	28	1351.21	33.3	0	1	72	1	1	2	1	0	0	2	0	2	0	0	0	0	20.06	1	0	64
2001-2002	10903	2	25	471.163	33.6	0	1	66	0	1	1	0	1	1	0	1	1	0	0	0	0	29.34	1	0	195
2001-2002	10913	1	27	1909.91	33.2	0	1	64	0	1	2	0	2	0	0	0	1	0	0	0	0	31.17	0	0	222
2001-2002	10917	1	26	5976.03	34.2	0	1	73	0	0	0	0	2	1	0	0	1	1	0	0	0	33.21	1	0	204
2001-2002	10926	1	16	6108.81	33.5	0	1	73	0	0	0	0	2	1	0	0	1	0	1	0	0	32.99	0	0	223
2001-2002	10928	2	23	4829.35	34.9	0	1	73	1	0	0	0	1	1	1	0	1	0	0	0	0	29.76	1	0	92
2001-2002	10929	1	27	1634.24	34.7	0	1	68	0	1	2	0	2	0	0	0	1	1	1	0	0	30.59	0	0	222
2001-2002	10936	1	28	603.076	33.9	0	1	77	0	1	1	0	2	0	1	0	2	0	0	0	0	30.99	1	1	8
2001-2002	10962	1	14	1688.5	33.8	0	1	66	1	1	2	0	2	1	1	1	1	0	1	0	0	33.26	1	0	167
2001-2002	10964	1	16	12813.3	33.3	0	0	47	0	0	0	1	2	1	0	0	1	0	0	0	0	40.6	1	0	157
2001-2002	10988	2	17	258.974	34	0	1	68	1	1	1	0	1	1	0	0	1	0	0	0	0	26.21	0	0	211
2001-2002	10999	1	27	1634.24	33.6	0	1	71	0	1	2	0	1	1	0	1	1	0	1	0	1	26.6	1	1	106
2001-2002	11004	1	28	5568.24	34.1	0	1	66	1	0	0	1	2	1	1	1	2	0	1	0	0	31.31	1	0	170
2001-2002	11006	1	26	11115	33.3	0	0	32	1	0	0	0	2	1	2	0	1	0	0	0	0	31.17	0	0	221
2001-2002	11014	1	16	4211.44	33.8	0	0	41	1	0	0	0	2	1	2	0	1	1	0	0	0	30.17	1	0	201
2001-2002	11017	2	20	4554.75	32.3	1	0	48	0	1	2	1	2	1	2	0	2	1	0	0	0	46.55	1	0	133
2001-2002	11021	1	26	3251.28	32	1	0	55	1	0	0	1	2	0	1	0	2	1	0	0	0	39.35	1	0	99
2001-2002	11028	2	26	3472.9	33.8	0	1	70	1	0	0	0	0	0	0	0	2	0	0	0	0	22.85	1	1	127
2001-2002	11035	2	27	9902.19	34.5	0	0	43	0	0	0	1	1	1	2	0	2	0	0	0	0	25.39	0	0	212
2001-2002	11052	2	27	3862.78	34.2	0	0	56	1	0	0	1	0	1	1	0	2	0	0	0	0	18.8	1	0	54
2001-2002	11063	1	27	3605.21	32.6	1	1	82	0	0	0	1	0	0	0	0	1	0	0	0	0	19.34	1	0	64
2001-2002	11070	2	18	8631.57	33.9	0	1	67	0	0	0	0	1	0	1	0	1	0	1	0	0	27.39	1	0	68
2001-2002	11082	1	22	9631.75	33.6	0	0	38	1	0	0	0	1	1	2	0	1	0	1	0	0	28.9	0	0	220
2001-2002	11092	2	19	7718.25	35	0	1	66	1	0	0	1	1	1	0	0	1	0	1	0	0	27.25	1	0	31
2001-2002	11097	2	15	1851.5	34.2	0	1	62	0	1	2	0	1	1	0	0	1	0	0	0	0	27.12	0	0	219
2001-2002	11098	1	24	1711.11	33.6	0	1	62	0	1	2	1	2	0	0	1	1	0	0	0	0	35.47	0	0	211
2001-2002	11102	2	16	5298.99	34.2	0	0	49	0	1	2	0	1	0	2	0	1	0	1	0	0	29.48	1	0	34
2001-2002	11110	1	20	2169.24	33.8	0	0	45	1	1	2	0	2	0	2	0	2	0	0	0	0	30.04	1	0	104
2001-2002	11126	1	21	3044.04	34.4	0	0	36	1	1	2	1	0	0	0	0	2	0	1	0	1	24.49	1	1	190
2001-2002	11134	1	22	5094.19	33.2	0	1	62	1	0	0	1	2	1	0	0	1	0	1	0	0	31.96	0	0	211
2001-2002	11135	1	20	1369.24	34.5	0	1	73	0	1	2	0	2	0	0	0	1	0	0	0	0	31.06	1	0	116
2001-2002	11138	1	20	4130.33	34.7	0	1	77	0	0	0	1	2	0	0	0	1	0	0	0	0	30.02	1	0	194
2001-2002	11142	2	15	1872.85	33.2	0	0	50	1	1	1	0	1	0	2	0	1	1	1	0	0	26.26	1	0	166
2001-2002	11148	1	21	7100.95	34.5	0	0	52	1	0	0	1	1	0	2	1	1	0	1	0	0	29	1	0	198
2001-2002	11154	1	14	3809.64	33.3	0	0	46	0	1	2	0	2	1	1	0	1	0	0	0	0	37.71	0	0	215
2001-2002	11160	2	14	1667.87	32.9	1	1	61	1	1	2	0	1	1	2	0	1	0	0	0	0	28.76	0	0	224
2001-2002	11162	1	19	3903.59	34.1	0	0	42	0	1	2	1	2	0	0	0	1	0	0	0	0	34.23	0	0	219
2001-2002	11163	1	27	3557.02	33.5	0	0	45	0	1	2	0	2	1	0	0	1	0	1	0	1	34.22	0	0	221
2001-2002	11165	1	24	1323.75	32.1	1	1	71	1	1	2	0	1	1	1	0	1	0	0	0	0	29.01	0	0	212
2001-2002	11178	2	15	810.749	34.2	0	1	68	1	1	1	0	1	1	1	0	2	1	0	0	0	26.22	0	0	218
2001-2002	11189	2	22	5498.33	33.8	0	1	75	0	0	0	0	1	0	1	1	1	0	0	1	1	27.48	1	0	27
2001-2002	11199	1	24	3058.56	34	0	0	40	0	1	2	0	0	0	2	0	1	1	0	0	1	18.14	0	0	207
2001-2002	11216	1	14	2615.71	34.7	0	1	85	0	0	0	1	2	0	0	0	2	0	1	0	0	30.79	1	0	184
2001-2002	11227	2	14	3648.65	33.8	0	0	47	1	1	2	1	2	1	0	0	1	0	0	0	0	37.47	0	0	224
2001-2002	11230	2	22	2227	30.7	1	0	42	0	1	1	1	2	0	0	1	1	0	1	0	1	35.74	0	0	217
2001-2002	11232	2	27	6601.02	35.7	0	0	57	0	0	0	1	2	0	1	0	1	0	0	0	0	30.88	0	0	212
2001-2002	11251	2	15	6796.83	34.5	0	1	67	1	0	0	1	0	1	2	0	1	0	1	0	0	22.78	1	0	168
2001-2002	11258	2	25	4215.9	33.2	0	0	28	0	1	2	1	2	0	1	0	1	0	0	0	0	45.36	0	0	208
2001-2002	11275	2	17	484.127	33.2	0	1	62	0	1	1	0	1	1	0	0	2	0	0	0	0	29.83	0	0	211
2001-2002	11277	1	21	3614.29	33.8	0	1	74	1	0	0	1	1	1	0	0	1	0	0	0	0	28.41	1	0	155
2001-2002	11278	1	20	2301.59	33.7	0	0	51	1	1	3	0	1	0	2	1	1	0	1	0	0	26.63	0	0	225
2001-2002	11279	1	15	2383.83	33.3	0	0	31	1	1	1	0	1	0	2	0	1	0	0	0	0	29.73	0	0	226
2001-2002	11285	2	23	4334.59	34.3	0	1	77	0	0	0	0	0	0	1	0	1	0	1	0	0	19.87	1	0	210
2001-2002	11289	2	22	6872.51	34.5	0	0	40	0	0	0	1	0	0	2	0	2	0	0	0	0	21.99	0	0	216
2001-2002	11293	2	23	1432.06	33.3	0	1	85	1	0	0	0	1	1	1	0	1	0	1	0	0	26.64	1	0	36
2001-2002	11297	2	17	468.572	34.5	0	1	61	0	1	1	0	1	0	0	1	1	0	0	0	0	28.04	0	0	211
2001-2002	11304	1	16	8787.06	34.4	0	0	29	1	0	0	1	0	1	0	0	1	0	0	0	0	24.86	0	0	224
2001-2002	11309	1	18	12383.6	32.6	1	0	49	1	0	0	1	2	0	1	1	2	0	1	0	0	64.16	1	1	83
2001-2002	11311	1	16	1721.54	32.8	1	1	68	1	1	2	0	0	0	2	0	2	1	0	0	0	18.02	1	0	86
2001-2002	11331	1	22	10095.1	34.9	0	0	41	0	0	0	0	2	1	2	0	1	0	0	0	0	36.02	0	0	220
2001-2002	11345	2	18	2601.18	32	1	1	62	0	1	2	1	2	0	0	0	1	0	0	0	0	39.29	0	0	213
2001-2002	11353	1	16	3660.79	33.1	0	0	47	1	1	2	0	1	1	2	0	1	0	0	0	0	26.11	0	0	222
2001-2002	11354	1	24	2952.44	32.4	1	0	41	0	1	2	0	0	0	0	0	1	0	1	0	1	20.92	0	0	212
2001-2002	11356	1	17	2272.56	34.3	0	1	85	0	0	0	1	0	0	0	0	1	0	1	0	0	23.3	1	1	109
2001-2002	11384	2	16	8575.48	34.5	0	1	69	0	1	3	0	1	0	2	1	1	0	0	0	0	26.06	0	0	206
2001-2002	11385	1	22	5065.32	33.4	0	1	77	0	0	0	1	1	1	0	0	1	0	1	0	0	26.75	1	0	169
2001-2002	11386	1	28	508.872	34.2	0	1	68	1	1	1	1	1	0	1	1	1	0	0	0	0	28.83	0	0	208
2001-2002	11389	1	27	3833.94	33.3	0	1	65	1	0	0	1	0	1	2	0	2	0	0	0	0	19.16	1	0	157
2001-2002	11394	2	24	12746.3	34.8	0	0	48	0	0	0	0	2	1	0	0	1	0	0	0	0	35.41	0	0	214
2001-2002	11402	1	19	6091.62	34.2	0	1	77	0	0	0	1	1	0	1	1	1	1	0	0	0	28.29	0	0	219
2001-2002	11403	1	25	373.29	34.2	0	1	64	1	1	1	0	1	1	0	1	1	0	0	0	0	26.33	1	1	182
2001-2002	11409	2	16	2083.54	33.3	0	1	62	1	1	2	1	2	1	1	0	1	0	1	0	1	30.03	0	0	206
2001-2002	11412	1	24	1269.33	32.7	1	1	68	1	1	2	0	0	1	1	1	1	0	1	0	0	24.53	1	1	219
2001-2002	11420	1	14	3783.05	34.4	0	0	50	0	1	2	1	2	0	0	0	1	0	0	0	0	32.33	0	0	215
2001-2002	11422	1	23	7302.04	35.3	0	0	52	0	1	3	1	2	1	2	0	2	0	0	0	0	31.54	0	0	225
2001-2002	11423	2	15	717.331	34.7	0	1	64	0	1	1	1	2	1	0	0	1	0	1	0	0	33.27	0	0	218
2001-2002	11426	1	16	1442.55	32.8	1	1	75	1	1	2	0	1	1	1	0	1	0	0	0	0	25.45	1	0	31
2001-2002	11429	1	14	3913.36	33.8	0	1	71	1	0	0	1	2	1	0	1	1	1	1	0	0	34.01	0	0	215
2001-2002	11434	2	15	5821.85	33.2	0	1	75	0	0	0	0	2	1	1	0	1	0	1	1	0	36.08	1	0	208
2001-2002	11443	1	26	1905.03	34.5	0	1	60	0	1	2	0	2	1	1	0	1	1	0	0	0	31.74	0	0	220
2001-2002	11468	2	28	3009.83	34.3	0	0	36	1	1	2	1	1	1	0	0	1	0	1	0	0	26.14	0	0	215
2001-2002	11485	2	20	9234.15	34.8	0	1	66	0	0	0	0	0	0	0	0	1	0	0	0	0	24.01	1	0	195
2001-2002	11490	1	28	1669.77	34.8	0	1	61	0	1	2	0	2	0	0	0	1	0	0	0	0	31.36	0	0	208
2001-2002	11496	2	24	6786.13	35.1	0	1	71	0	0	0	0	0	0	0	1	1	0	0	0	0	21.11	0	0	213
2001-2002	11502	2	14	5827.07	35.1	0	1	77	0	0	0	1	1	1	1	0	1	0	1	0	0	25.01	0	0	224
2001-2002	11507	2	17	403.322	34	0	1	85	1	1	1	0	0	0	2	1	1	0	1	0	0	22.78	1	0	86
2001-2002	11511	1	22	5620.92	34.4	0	1	75	0	0	0	1	1	0	1	1	1	0	0	0	0	26.79	1	0	148
2001-2002	11525	2	21	3521.12	33.1	0	1	74	1	0	0	0	1	1	1	0	1	0	1	0	0	27.37	1	1	72
2001-2002	11526	2	16	5259.29	34.2	0	0	24	0	1	2	1	2	1	0	0	1	0	0	0	0	32.97	0	0	206
2001-2002	11527	1	22	7555.05	33.7	0	0	50	1	0	0	1	2	1	1	0	1	0	0	0	0	30.74	0	0	220
2001-2002	11537	1	18	1826.25	33.8	0	1	61	0	1	2	0	2	0	0	0	1	1	0	0	0	32.54	0	0	217
2001-2002	11543	1	27	1140.01	33.7	0	1	75	1	1	2	0	2	1	2	0	2	0	1	0	0	36.77	1	0	38
2001-2002	11544	1	25	6688.82	34.3	0	1	79	0	0	0	1	2	0	0	1	1	1	1	0	0	34.68	1	0	127
2001-2002	11549	1	19	2251.96	32.9	1	1	82	1	0	0	1	0	1	1	0	2	1	1	0	0	20.84	1	0	50
2001-2002	11552	2	18	1690.66	32.1	1	1	61	1	1	2	0	1	1	1	1	1	0	1	0	1	26.91	0	0	212
2001-2002	11557	1	17	2374.54	33	1	1	81	0	0	0	0	0	0	1	0	1	1	0	0	0	17.74	1	1	47
2001-2002	11565	2	21	2215.19	34.2	0	1	82	1	0	0	0	2	1	0	0	1	1	1	1	0	32.57	1	0	51
2001-2002	11572	2	15	736.14	34.3	0	1	85	0	1	1	0	1	1	1	1	2	0	0	1	0	27.45	1	0	122
2001-2002	11574	2	25	12705.5	33.7	0	0	47	1	0	0	1	1	0	2	0	2	0	0	0	0	25.67	0	0	209
2001-2002	11578	2	27	2012.42	34.1	0	0	55	0	1	1	0	1	1	0	0	1	0	0	0	0	28.15	0	0	212
2001-2002	11579	1	14	9186.33	34.3	0	0	55	1	0	0	1	2	0	0	1	1	0	0	0	0	40.19	1	0	102
2001-2002	11586	2	24	1625.27	34	0	1	68	1	1	2	0	1	1	0	1	1	0	0	0	0	27.25	1	1	204
2001-2002	11592	1	27	3516.15	34.8	0	0	55	0	1	2	0	1	0	0	0	1	0	0	0	0	27.52	1	0	79
2001-2002	11607	1	18	4255.24	33.2	0	1	72	1	0	0	0	1	1	1	1	1	0	0	1	0	28.23	1	0	201
2001-2002	11608	1	14	1726.89	33.1	0	1	78	0	1	2	0	1	0	1	1	1	0	0	1	0	25.14	1	0	80
2001-2002	11614	1	24	5782.65	34.5	0	1	67	0	0	0	1	0	0	1	0	2	0	0	0	0	23.75	0	0	212
2001-2002	11625	2	15	4059.65	34.8	0	1	78	1	0	0	1	1	1	0	0	1	1	0	0	0	29.95	1	0	47
2001-2002	11630	2	20	3956.71	34.5	0	0	42	1	1	2	1	1	1	2	0	1	0	0	0	0	27.97	1	0	96
2001-2002	11638	2	21	9391.32	34.6	0	0	45	1	0	0	1	2	1	0	0	1	0	0	0	0	30.34	0	0	210
2001-2002	11640	1	22	4884.11	34.3	0	1	62	0	0	0	0	1	1	1	0	1	0	0	0	0	25.64	0	0	220
2001-2002	11660	1	22	10520.7	35	0	0	41	1	0	0	1	1	1	2	0	1	0	0	0	0	29.92	0	0	220
2001-2002	11662	1	28	3160.64	34.8	0	0	51	1	1	3	0	0	1	2	0	1	0	0	0	0	21.48	0	0	208
2001-2002	11663	2	28	3215.06	34.3	0	0	53	1	1	2	1	2	0	0	0	1	0	0	0	0	30.34	0	0	214
2001-2002	11664	2	27	905.809	34.7	0	1	61	1	1	1	0	1	0	1	1	1	0	0	0	0	25.74	1	0	68
2001-2002	11672	2	19	7736.9	34.5	0	1	71	0	0	0	0	2	1	0	1	1	1	1	0	0	33.99	1	0	75
2001-2002	11676	2	26	2282.47	33.6	0	1	85	0	0	0	1	0	0	0	0	2	0	0	0	0	22.91	1	1	55
2001-2002	11679	1	27	2099.81	34.7	0	0	45	1	1	2	0	2	0	2	1	1	0	0	0	0	30.27	0	0	220
2001-2002	11685	1	28	5600.02	34.2	0	1	61	0	0	0	1	2	1	0	0	1	0	1	0	0	30.84	1	1	184
2001-2002	11695	1	23	9127.6	35.5	0	0	23	1	0	0	1	0	1	0	0	2	0	0	0	0	23.57	0	0	225
2001-2002	11696	2	15	5821.85	33.7	0	1	75	0	0	0	1	0	1	0	0	1	0	1	0	0	22.76	1	0	93
2001-2002	11702	1	21	5291.11	35.6	0	1	63	0	0	0	1	2	0	0	0	1	0	0	0	0	36.42	0	0	205
2001-2002	11708	2	24	3904.59	34	0	0	26	1	1	2	1	2	1	0	0	1	0	0	0	0	33.8	0	0	213
2001-2002	11711	1	14	4023.6	34.8	0	1	74	1	0	0	1	1	1	2	0	2	0	1	0	0	25.96	1	0	54
2001-2002	11742	2	28	1145.46	35.7	0	0	53	1	1	1	0	2	1	0	0	1	0	0	0	0	32	0	0	214
2001-2002	11747	2	17	440.095	33.4	0	1	77	1	1	1	0	1	0	0	0	1	0	0	0	0	28.52	1	1	32
2001-2002	11756	1	27	1180.04	33.2	0	1	63	1	1	2	1	2	1	1	1	1	1	1	0	0	37.46	1	0	184
2001-2002	11763	1	20	2812.57	34	0	0	26	0	1	2	1	2	0	2	1	1	0	0	0	0	30.02	0	0	226
2001-2002	11769	1	19	2165.57	33.5	0	1	81	1	0	0	1	1	1	1	0	1	0	0	1	0	27.34	1	0	167
2001-2002	11782	1	14	8349.6	35	0	0	32	0	0	0	1	2	1	2	0	1	0	0	0	0	34.51	0	0	214
2001-2002	11789	2	19	6869.63	36	0	1	79	0	0	0	0	0	0	0	0	1	0	1	0	0	23.4	1	1	91
2001-2002	11791	1	16	4270.7	33.2	0	0	32	0	1	2	0	0	0	2	0	1	1	1	0	1	19.66	1	1	90
2001-2002	11812	1	15	6846.3	34.3	0	1	71	0	0	0	1	2	1	0	0	1	0	0	0	0	33.71	0	0	226
2001-2002	11816	1	24	11797	33.2	0	0	39	1	0	0	1	2	1	0	0	1	0	0	0	0	32.78	0	0	209
2001-2002	11817	2	17	419.962	34.5	0	1	68	0	1	1	0	1	0	1	0	1	0	1	0	0	29.89	0	0	211
2001-2002	11818	1	19	13563.2	34.2	0	0	49	0	0	0	1	2	0	0	0	1	0	0	0	0	32.57	0	0	212
2001-2002	11820	1	18	2881.97	32.8	1	0	58	1	1	2	0	2	1	1	0	1	1	1	0	0	44.11	1	0	187
2001-2002	11826	1	27	2165.79	32.8	1	1	69	0	1	2	0	2	0	0	0	1	0	0	0	0	35.95	1	0	101
2001-2002	11828	1	26	15629	33.9	0	1	84	0	0	0	1	0	1	0	0	1	0	1	0	0	24.44	1	0	125
2001-2002	11833	2	23	4334.59	33.5	0	1	77	0	0	0	1	0	1	0	0	1	0	0	0	0	24.6	1	0	46
2001-2002	11838	1	19	6137.26	33.8	0	1	65	0	0	0	0	1	1	0	0	1	0	0	0	0	29.33	0	0	218
2001-2002	11867	2	14	3064.53	34.1	0	1	82	0	0	0	0	1	1	0	0	1	0	0	0	0	29.83	1	0	154
2001-2002	11869	1	19	3077.33	33.8	0	1	83	0	0	0	1	0	0	0	0	1	1	1	0	0	24.69	1	0	48
2001-2002	11876	1	18	3595.99	33.8	0	1	82	0	0	0	0	0	0	0	1	1	0	1	0	1	23.38	1	0	132
2001-2002	11893	2	15	4276.66	33.7	0	1	70	1	0	0	1	1	1	0	0	1	0	0	0	1	29.87	1	1	125
2001-2002	11906	2	23	6748.37	36.2	0	1	70	0	1	3	0	2	0	1	0	1	0	0	0	0	30.03	0	0	207
2001-2002	11919	1	23	8841.13	34.7	0	1	78	0	0	0	0	1	0	1	1	1	1	0	0	0	26.85	1	0	116
2001-2002	11926	1	19	5135.82	34.1	0	1	78	1	0	0	0	1	1	0	1	1	1	1	0	0	27.31	1	1	68
2001-2002	11931	2	25	3640.95	33	1	1	65	1	0	0	0	2	0	1	1	1	0	0	0	0	38.71	1	0	125
2001-2002	11933	1	23	2344.58	33.8	0	1	79	1	0	0	0	0	1	0	0	1	1	1	0	0	20.7	1	0	71
2001-2002	11937	2	25	3876.34	33.4	0	0	34	1	1	2	0	0	1	0	0	1	0	0	0	0	19.94	0	0	209
2001-2002	11939	1	14	1487.48	35.1	0	1	67	1	1	2	0	0	0	0	0	2	0	0	0	0	24.06	1	1	102
2001-2002	11944	2	18	9317.08	34	0	0	35	1	0	0	0	1	0	0	0	1	0	0	0	0	26.05	0	0	213
2001-2002	11948	2	17	1616.76	34.5	0	1	71	1	1	3	1	0	1	0	0	1	1	0	0	0	23.7	0	0	211
2001-2002	11950	1	23	2945.29	34.4	0	1	85	0	0	0	0	1	1	0	0	1	0	1	0	0	29.2	1	0	128
2001-2002	11953	1	16	1604.63	31.6	1	1	62	1	1	2	1	2	1	1	0	1	0	0	0	0	35.31	0	0	227
2001-2002	11955	1	24	3519.58	33.3	0	0	44	0	1	2	1	2	0	0	1	1	0	1	0	0	42.11	1	1	98
2001-2002	11959	1	26	8161.31	35.2	0	1	67	0	0	0	0	2	0	2	0	1	0	0	0	0	46.48	1	1	165
2001-2002	11960	1	19	6126.33	34.1	0	1	60	1	0	0	1	1	1	1	0	1	0	0	0	0	27.84	0	0	219
2001-2002	11961	2	24	1512.41	32.5	1	1	69	1	1	2	1	2	1	1	1	1	0	1	0	1	42.44	1	1	71
2001-2002	11966	1	22	10095.1	35	0	0	45	0	0	0	0	2	0	1	0	1	0	0	0	0	42.85	0	0	220
2001-2002	11968	2	19	10550.3	34.3	0	0	53	0	0	0	1	2	1	0	0	1	1	0	0	0	34.92	0	0	223
2001-2002	11972	1	23	2979.98	34.7	0	1	85	0	0	0	0	1	1	0	0	1	0	1	0	0	28.83	1	1	48
2001-2002	11975	1	17	512.865	33.9	0	1	66	0	1	1	0	0	1	2	0	1	0	0	0	0	23.09	0	0	218
2001-2002	11979	1	24	5680.57	33.5	0	1	63	0	0	0	1	0	1	1	0	1	1	0	0	0	24.39	0	0	211
2001-2002	11982	1	15	292.627	33.7	0	1	68	1	1	1	0	1	0	0	1	1	0	0	0	0	29.85	0	0	226
2001-2002	11987	1	22	1802.13	33.3	0	0	46	1	1	1	0	2	1	1	1	1	0	0	0	0	30.5	0	0	220
2001-2002	11995	1	16	3913.36	34.2	0	1	79	1	0	0	0	1	0	1	0	1	1	0	0	0	27.08	1	1	112
2001-2002	12002	1	15	7080.73	33.5	0	1	67	0	0	0	1	2	0	1	0	1	0	0	1	0	38.18	0	0	226
2001-2002	12007	1	17	4515.09	34.5	0	1	70	0	0	0	1	2	1	1	0	1	0	0	0	0	32.22	1	1	205
2001-2002	12017	1	15	733.458	33.6	0	1	81	0	1	1	1	1	0	0	0	1	0	0	0	0	27.48	1	0	99
2001-2002	12026	1	19	1720.94	33.8	0	0	53	0	1	1	0	2	1	0	0	1	0	0	0	0	32.97	0	0	218
2001-2002	12028	2	21	5522.73	32.9	1	1	60	1	0	0	1	2	1	1	0	2	1	1	0	0	32.2	0	0	211
2001-2002	12045	1	26	4039.3	33.2	0	0	36	0	1	2	0	2	1	0	1	1	0	1	0	0	38.97	0	0	221
2001-2002	12046	2	22	2365.06	34.8	0	1	73	1	0	0	0	1	0	2	0	2	1	1	0	0	26.04	1	1	30
2001-2002	12052	2	25	3151.11	32.5	1	0	44	1	1	2	1	1	0	0	0	1	0	1	0	1	26.51	1	0	20
2001-2002	12064	2	23	6389.55	34.4	0	1	62	1	1	3	1	1	1	1	1	1	0	0	0	0	28.9	0	0	207
2001-2002	12067	1	28	287.315	33.4	0	1	62	1	1	1	0	1	0	0	0	1	1	0	0	1	28.97	0	0	208
2001-2002	12085	1	21	3614.29	34.4	0	1	74	1	0	0	1	0	1	0	0	1	0	0	0	0	24.6	0	0	205
2001-2002	12124	2	28	343.064	33.3	0	1	73	0	1	1	0	1	1	0	0	1	0	0	0	0	28.87	0	0	215
2001-2002	12131	1	14	1726.89	34	0	1	60	0	1	2	1	1	0	0	1	1	0	1	0	0	27.55	1	0	136
2001-2002	12138	2	15	1529.25	33.4	0	1	64	1	1	2	0	2	1	0	1	2	1	1	0	0	42.48	1	0	142
2001-2002	12144	1	22	1644.93	34.7	0	0	43	1	1	1	0	0	1	1	0	1	0	0	0	0	24.46	0	0	219
2001-2002	12146	2	15	1594.81	32.7	1	1	60	1	1	2	1	1	1	1	1	1	0	0	0	0	28.7	0	0	218
2001-2002	12148	1	28	1434.75	32.9	1	0	45	0	1	1	0	2	1	0	0	1	0	1	0	0	39.06	0	0	208
2001-2002	12151	1	19	11278.5	35.1	0	0	37	0	0	0	1	2	1	2	0	1	0	0	0	0	37.57	0	0	218
2001-2002	12153	1	27	3319.56	34.2	0	1	85	0	0	0	0	1	0	0	0	1	0	1	0	0	28.54	1	1	92
2001-2002	12166	2	23	10603	34.2	0	0	59	1	0	0	0	2	1	0	0	1	0	0	0	0	32.04	1	0	111
2001-2002	12175	1	26	7118.32	33.2	0	1	76	0	0	0	0	2	0	0	0	1	1	1	1	0	36.2	1	0	214
2001-2002	12177	2	23	7042.74	33.3	0	1	69	0	0	0	0	0	0	0	0	1	0	0	0	0	20.45	0	0	207
2001-2002	12181	2	20	2782.77	33.7	0	1	60	0	1	2	0	2	0	2	0	2	1	0	0	0	30.09	0	0	224
2001-2002	12194	2	15	2766.35	34.1	0	0	38	0	1	1	0	1	1	0	0	1	0	0	0	0	28.36	0	0	217
2001-2002	12208	2	20	3323.27	33.9	0	1	84	0	0	0	0	0	1	2	0	1	0	1	0	0	21.99	1	0	107
2001-2002	12210	2	23	7042.74	34.2	0	1	60	0	0	0	0	1	1	0	0	1	0	0	0	0	29.99	1	0	116
2001-2002	12217	1	23	2972.34	33.8	0	1	84	0	0	0	0	0	0	0	0	1	0	1	0	1	24.08	1	0	83
2001-2002	12220	1	27	2343.19	33.6	0	0	40	0	1	2	1	1	1	1	0	1	0	0	0	1	29.87	0	0	222
2001-2002	12242	2	25	2134.57	32.6	1	0	26	0	1	1	1	2	1	0	0	2	0	1	0	0	37.42	0	0	208
2001-2002	12246	2	23	3343.29	33.8	0	1	85	0	0	0	1	0	1	0	0	1	0	1	0	0	20.01	1	0	20
2001-2002	12256	1	22	5533.18	33.6	0	1	71	0	0	0	0	2	0	0	0	1	0	0	0	0	30.79	0	0	220
2001-2002	12264	1	21	2707.56	34.2	0	1	76	1	0	0	1	2	1	1	0	1	1	1	0	0	30.68	1	0	103
2001-2002	12265	1	23	2143.09	33.7	0	1	84	1	0	0	0	2	1	1	1	1	0	0	0	0	30.17	1	1	125
2001-2002	12268	1	24	2996.43	32.3	1	0	50	1	1	2	0	2	1	1	0	1	0	0	0	0	32.42	0	0	211
2001-2002	12276	1	27	1763.78	34	0	1	69	0	1	2	0	1	0	1	0	1	0	1	0	0	26.17	1	0	200
2001-2002	12281	2	24	9367.83	34.2	0	0	37	1	0	0	1	2	1	0	0	1	0	0	0	0	32.55	0	0	213
2001-2002	12294	2	18	4371.29	33.8	0	0	55	0	1	3	0	1	0	2	0	1	1	0	1	0	28.53	0	0	213
2001-2002	12297	2	26	6837.34	34.2	0	0	56	1	0	0	0	2	1	1	0	1	0	0	0	0	34.53	1	1	204
2001-2002	12319	2	17	1418.87	34	0	0	47	0	1	1	0	2	1	2	0	1	1	0	0	0	31.83	0	0	211
2001-2002	12322	1	18	3275.46	32.3	1	0	57	0	1	2	1	2	1	0	1	1	0	0	1	0	41.94	0	0	216
2001-2002	12326	1	23	3948.42	33.8	0	1	70	1	0	0	0	2	1	1	0	1	0	0	0	0	37.49	0	0	225
2001-2002	12334	1	19	10002.9	33.9	0	0	54	0	0	0	1	1	0	0	0	1	0	0	0	0	27.09	0	0	219
2001-2002	12352	2	28	356.615	33.7	0	1	60	1	1	1	0	2	1	2	0	1	0	0	0	0	30.95	1	0	203
2001-2002	12361	2	17	10669.9	33.5	0	0	40	0	0	0	0	2	0	0	0	1	0	0	0	0	48.45	0	0	211
2001-2002	12370	1	23	18887.7	34.2	0	0	25	0	0	0	0	1	0	2	0	1	0	0	0	0	29.83	0	0	225
2001-2002	12371	2	26	1047.16	33.7	0	1	62	1	1	2	0	2	0	1	1	1	0	0	0	0	32.85	1	1	145
2001-2002	12381	2	17	617.781	34.1	0	1	62	0	1	1	0	2	0	1	0	1	0	0	0	0	42.68	0	0	211
2001-2002	12403	2	28	1100.64	34.8	0	0	47	0	1	1	1	2	1	2	1	1	1	1	0	0	54.65	1	0	110
2001-2002	12404	2	20	8789.72	34.1	0	1	65	1	0	0	0	2	0	1	1	1	0	1	0	0	42.2	1	1	55
2001-2002	12413	1	26	3595.99	34.3	0	1	85	0	0	0	1	0	0	0	0	1	0	1	0	0	23.38	1	1	48
2001-2002	12418	1	28	2058.52	33	1	1	80	1	1	3	0	0	1	1	0	1	1	0	1	0	24.23	1	1	14
2001-2002	12424	1	15	9941.3	33.5	0	0	33	0	0	0	0	1	1	0	0	2	0	0	0	0	27.49	0	0	226
2001-2002	12426	1	14	1487.48	33.9	0	1	65	1	1	2	1	2	1	0	1	1	1	1	0	0	37.81	1	1	170
2001-2002	12442	1	28	327.972	33.1	0	1	74	0	1	1	0	2	1	0	0	1	0	0	0	0	35.9	1	0	191
2001-2002	12443	2	15	432.659	35	0	1	69	0	1	1	1	0	0	1	1	1	0	1	0	0	19.76	1	0	23
2001-2002	12451	1	22	7862.21	33.2	0	0	57	1	0	0	1	1	1	0	0	1	0	0	0	0	28.58	0	0	220
2001-2002	12468	1	14	4130.77	32.5	1	0	45	0	1	2	1	2	0	0	1	2	0	0	0	1	35.21	1	0	162
2001-2002	12480	2	27	744.979	35	0	1	66	0	1	3	1	0	0	0	1	2	0	0	0	0	24.98	0	0	211
2001-2002	12484	1	24	5973.48	33.6	0	1	62	1	1	3	1	1	1	2	0	1	0	0	0	0	29.12	1	0	143
2001-2002	12485	1	27	1360.49	31.5	1	1	75	1	1	2	0	2	0	0	1	2	0	0	1	1	37.13	1	0	137
2001-2002	12491	1	23	11677.1	33.8	0	0	49	1	0	0	1	1	1	1	0	1	0	0	0	0	28.35	0	0	224
2001-2002	12492	2	19	6154.22	34.3	0	1	75	1	0	0	0	1	1	0	0	1	0	0	0	0	28.62	1	0	15
2001-2002	12503	1	22	2021.64	34.2	0	1	85	1	0	0	1	0	1	0	0	1	0	1	0	0	23.88	1	0	25
2001-2002	12506	2	23	3067.22	34.3	0	0	25	1	1	1	0	0	0	2	0	2	0	0	0	0	21.63	0	0	207
2001-2002	12511	1	22	5094.19	32.7	1	1	69	1	0	0	1	2	0	1	0	1	0	1	1	0	30.14	1	0	41
2001-2002	12512	1	14	2615.71	34.7	0	1	83	0	0	0	1	0	0	1	0	1	1	1	0	0	19.2	1	0	76
2001-2002	12514	2	26	2235.13	32.6	1	0	40	1	1	2	0	1	1	0	0	2	0	0	0	0	27.51	0	0	228
2001-2002	12546	1	26	2378.31	33.6	0	1	71	1	0	0	0	2	1	0	0	1	1	0	0	0	38.03	1	1	151
2001-2002	12550	1	26	3098.54	33.7	0	0	48	1	1	2	1	2	1	2	0	1	0	0	0	0	50.41	1	0	58
2001-2002	12572	2	18	7205.32	34.6	0	1	65	1	0	0	1	1	1	1	0	1	0	0	0	0	27.05	0	0	221
2001-2002	12578	2	19	5481.7	34.8	0	1	73	1	0	0	1	1	1	1	0	2	0	0	0	0	28.84	1	0	169
2001-2002	12587	1	20	2340.74	32.8	1	0	32	1	1	2	0	0	0	2	0	1	0	0	0	0	23.55	0	0	225
2001-2002	12591	2	23	7474.2	34.8	0	0	36	1	1	3	1	1	1	0	0	1	0	0	0	0	25.93	0	0	206
2001-2002	12610	2	19	7177.89	35.3	0	1	70	0	0	0	0	1	1	0	0	1	0	1	0	0	29.95	0	0	227
2001-2002	12611	1	27	9676.93	35.9	0	0	22	1	0	0	0	1	0	1	0	1	0	0	0	0	25.95	0	0	222
2001-2002	12617	1	27	4304.31	34.4	0	1	65	1	0	0	1	2	1	1	1	2	0	0	1	0	39.94	1	0	87
2001-2002	12619	1	17	1444.64	33	1	0	44	0	1	1	1	2	1	2	0	2	0	0	0	0	36.58	0	0	217
2001-2002	12620	2	25	10861	35	0	0	37	1	0	0	1	1	0	1	0	1	0	0	0	0	28.03	0	0	209
2001-2002	12622	2	17	702.858	33.4	0	1	62	0	1	1	1	1	0	0	0	1	0	0	0	0	28.7	0	0	211
2001-2002	12624	1	17	356.417	33.7	0	1	70	1	1	1	1	2	1	1	0	1	0	1	0	0	30.54	0	0	217
2001-2002	12632	2	20	6319.05	33.6	0	1	75	0	0	0	1	0	0	1	0	1	0	0	0	0	22.71	1	1	185
2001-2002	12640	2	25	4024.93	33.8	0	0	35	1	1	2	0	2	0	0	0	1	0	0	0	1	41.23	0	0	208
2001-2002	12641	2	27	810.749	33.9	0	1	72	1	1	1	0	0	0	2	0	1	1	0	0	1	23.19	1	1	104
2001-2002	12651	1	16	2270.46	33.3	0	1	60	0	1	3	0	0	0	0	1	1	0	0	0	0	23.76	0	0	227
2001-2002	12652	1	22	645.066	34.2	0	1	60	0	1	1	0	2	0	1	0	1	0	0	0	0	31.98	0	0	220
2001-2002	12655	1	27	1350.31	34.2	0	1	70	0	1	2	0	1	1	0	0	1	0	0	0	0	25.57	0	0	221
2001-2002	12657	2	19	11266.7	34.8	0	0	56	0	0	0	1	2	1	0	0	2	0	0	0	0	34.63	0	0	226
2001-2002	12664	1	21	3560.57	34.3	0	0	48	0	1	2	0	1	0	0	1	1	0	1	0	0	26.03	0	0	205
2001-2002	12665	2	17	1345.09	34	0	0	51	0	1	1	0	1	1	2	0	1	0	0	0	0	27.33	1	0	122
2001-2002	12667	1	20	2133.99	33.6	0	0	52	1	1	2	0	0	0	1	0	1	0	0	0	0	23.67	0	0	226
2001-2002	12668	1	27	5716.37	33.6	0	0	53	0	0	0	0	1	1	1	0	1	1	0	1	0	28.77	1	0	35
2001-2002	12676	1	16	1942.76	32.9	1	1	85	0	1	2	0	2	0	0	0	2	0	1	0	1	30.5	1	0	74
2001-2002	12678	2	26	2802.79	34.3	0	0	45	0	1	2	0	1	1	2	0	1	1	1	0	0	27.54	1	0	155
2001-2002	12680	2	22	5666.64	33.9	0	0	53	0	0	0	0	2	0	2	1	1	0	1	0	0	32.13	0	0	217
2001-2002	12681	1	18	1128.35	32.4	1	1	64	1	1	2	1	2	1	0	1	1	1	1	0	0	38.01	1	0	136
2001-2002	12693	2	20	4952.63	33.5	0	0	48	1	0	0	0	2	0	2	0	1	0	0	0	0	34.78	1	0	144
2001-2002	12696	2	20	4406.33	34.7	0	1	66	1	0	0	0	1	1	0	1	1	0	0	0	0	27.37	1	0	80
2001-2002	12697	1	14	3200.77	34.5	0	0	59	1	1	2	0	0	0	0	1	1	0	1	0	1	23.31	1	0	24
2001-2002	12699	1	16	12218.8	34.4	0	0	45	1	0	0	0	1	1	2	0	1	0	0	0	0	27.93	0	0	227
2001-2002	12702	1	24	3843.08	34	0	0	51	0	1	2	0	2	0	2	0	2	1	0	0	0	32.12	1	1	12
2001-2002	12706	2	23	12610.7	35.2	0	0	40	1	0	0	1	1	0	0	0	1	0	0	0	0	25.61	0	0	207
2001-2002	12708	2	19	3104.29	33.5	0	1	85	0	0	0	0	1	0	0	0	2	0	1	0	0	26.87	1	0	78
2001-2002	12723	1	18	6875.08	33.7	0	1	67	0	0	0	0	2	0	1	1	1	0	0	0	0	40.64	1	0	221
2001-2002	12745	2	17	3487.33	34.6	0	1	75	1	0	0	0	1	0	1	1	1	1	1	0	0	27.88	0	0	211
2001-2002	12748	2	25	1333.6	34.9	0	0	42	1	1	1	0	1	1	0	1	1	0	1	0	0	28.97	0	0	209
2001-2002	12758	2	18	4284.53	35.5	0	0	55	0	1	2	0	1	1	1	0	1	0	0	0	0	28.9	0	0	213
2001-2002	12767	2	14	6841.75	34.3	0	1	62	0	0	0	0	1	1	1	0	2	0	0	0	0	27.28	0	0	224
2001-2002	12770	1	27	13169.1	35.2	0	0	45	0	0	0	0	2	1	0	0	1	0	1	0	0	32.88	0	0	222
2001-2002	12803	1	27	5136.89	34.8	0	1	79	1	0	0	1	2	1	1	0	2	1	1	0	0	30.13	1	0	150
2001-2002	12807	1	25	1343.76	33.2	0	1	78	1	1	2	0	1	1	1	0	1	0	0	0	0	29.93	1	0	78
2001-2002	12810	1	17	3495.76	33.3	0	1	71	1	0	0	1	2	0	0	1	1	0	1	0	0	34.19	1	0	200
2001-2002	12816	1	16	3822.85	32.3	1	0	30	0	1	2	0	2	1	0	0	1	0	0	0	0	34.79	0	0	227
2001-2002	12817	2	23	4966.8	34.5	0	1	69	0	0	0	0	1	1	1	1	1	0	0	1	0	26.49	1	1	64
2001-2002	12828	2	20	1836.52	33.5	0	1	70	1	0	0	0	1	1	0	0	1	0	0	1	0	27.99	1	0	196
2001-2002	12834	2	22	1352.09	34.5	0	1	70	0	1	1	0	1	0	1	1	1	1	1	0	0	27.56	0	0	217
2001-2002	12838	1	24	1911.77	31.8	1	1	64	0	1	2	1	0	1	0	0	1	0	0	0	0	24.73	0	0	211
2001-2002	12851	1	21	10396.1	34.3	0	0	46	1	0	0	1	2	0	0	0	1	0	0	0	0	35.65	0	0	205
2001-2002	12858	1	21	4732.66	33.6	0	1	76	0	0	0	0	1	1	1	0	1	0	0	0	0	29.2	1	1	56
2001-2002	12859	2	20	4996.1	34.1	0	0	46	1	0	0	0	2	1	2	0	1	0	0	0	0	40.4	0	0	224
2001-2002	12868	1	22	3581.59	34	0	0	37	1	1	1	1	2	1	0	0	1	0	0	0	0	32.45	0	0	220
2001-2002	12874	2	24	3158.85	33.8	0	1	85	0	0	0	1	1	0	0	0	1	0	1	0	0	26.8	1	0	100
2001-2002	12880	1	15	4592.64	33.8	0	1	77	1	0	0	0	0	1	0	1	2	0	1	0	0	22.59	1	0	40
2001-2002	12884	1	21	9989.93	33.6	0	0	41	1	0	0	1	2	1	0	0	1	0	1	0	0	30.4	1	1	183
2001-2002	12885	1	21	10402.5	32.8	1	0	47	0	1	3	1	1	1	0	0	1	0	0	0	0	26.92	0	0	205
2001-2002	12890	1	27	5490.71	34.5	0	0	58	0	0	0	0	1	0	1	0	1	0	0	1	0	25.64	0	0	222
2001-2002	12891	2	18	3700.17	32.9	1	1	84	0	0	0	0	2	0	0	0	1	1	1	0	0	32.69	1	1	24
2001-2002	12896	2	19	6921.1	33.5	0	1	68	0	0	0	1	2	0	0	0	1	0	0	0	0	30.33	0	0	223
2001-2002	12901	2	19	4644.08	33.1	0	1	76	1	0	0	0	1	0	1	0	1	0	0	0	0	29.83	1	0	91
2001-2002	12907	1	27	3560.57	34.2	0	0	41	0	1	2	0	2	0	0	0	2	1	0	0	0	65.41	0	0	222
2001-2002	12920	1	23	9887.05	33.7	0	0	35	1	0	0	0	0	1	2	0	1	0	0	0	0	24.69	0	0	225
2001-2002	12930	2	17	9744.2	34.7	0	0	41	1	0	0	0	2	0	2	0	1	1	0	0	0	37.88	0	0	211
2001-2002	12945	2	24	6952.81	34.8	0	1	62	0	0	0	0	2	0	0	0	1	0	1	0	0	31.36	0	0	214
2001-2002	12947	1	28	457.418	34.4	0	1	72	0	1	1	0	0	0	0	1	1	0	1	0	1	24.56	0	0	208
2001-2002	12953	2	25	9128.57	33.3	0	0	50	1	1	3	1	1	1	0	1	2	0	0	0	0	25.32	0	0	208
2001-2002	12957	2	19	12444.7	33.9	0	0	38	0	0	0	1	2	1	0	0	1	0	0	0	0	31.8	0	0	223
2001-2002	12960	1	26	9276.03	34.7	0	0	53	0	0	0	1	2	1	2	0	2	0	0	0	0	33.19	0	0	220
2001-2002	12965	1	23	5346.12	34.5	0	1	60	1	0	0	0	2	1	2	0	1	0	0	0	0	33.12	0	0	224
2001-2002	12979	1	16	1759.48	32.8	1	1	62	1	1	2	0	1	1	1	1	2	0	0	0	0	28.96	0	0	227
2001-2002	12981	2	24	1872.39	34.4	0	0	56	1	1	1	1	1	1	2	1	1	1	1	0	0	26.59	1	0	59
2001-2002	12994	1	16	4647.12	32.8	1	0	54	0	1	2	0	2	0	1	0	1	0	0	0	0	30.05	0	0	227
2001-2002	13000	1	15	3940.49	33.4	0	1	76	1	0	0	0	1	1	1	0	1	0	1	1	0	25.74	1	0	48
2001-2002	13001	1	16	5068.92	33.1	0	0	37	1	0	0	1	1	0	0	0	2	0	0	0	0	28.25	0	0	225
2001-2002	13023	1	21	9038.94	35.8	0	0	30	0	0	0	1	0	1	2	0	2	0	0	0	0	24.28	0	0	205
2001-2002	13044	1	14	2018.19	33.8	0	1	85	0	1	2	0	1	0	1	0	1	0	0	0	0	29.99	1	0	141
2001-2002	13048	2	21	2401.74	33.5	0	1	83	0	0	0	1	0	0	2	0	1	1	0	0	0	18.02	1	0	121
2001-2002	13056	2	20	944.943	33.3	0	1	70	0	1	1	0	2	1	0	1	1	0	0	0	0	31.4	1	0	58
2001-2002	13059	1	20	2067.57	32.8	1	0	43	1	1	2	0	2	1	1	1	1	1	0	0	0	36.09	0	0	226
2001-2002	13062	1	22	2400.43	34	0	0	32	0	1	1	1	1	0	0	0	1	0	0	0	0	27.27	0	0	220
2001-2002	13066	2	27	814.013	34.9	0	1	66	0	1	1	0	2	1	0	0	1	0	0	0	0	35.34	0	0	212
2001-2002	13069	2	25	2279.66	33.3	0	1	85	1	0	0	1	0	0	1	1	1	0	1	0	0	24.99	1	1	47
2001-2002	13086	1	27	941.945	34.2	0	1	74	1	1	2	0	0	1	1	1	2	1	0	0	1	23.9	1	0	62
2001-2002	13093	2	26	2919.25	33.1	0	0	38	1	1	2	0	2	0	1	0	1	0	0	0	0	35.6	0	0	228
2001-2002	13097	1	15	1493.2	33.6	0	0	50	0	1	1	0	2	0	2	1	1	0	1	0	0	42.99	0	0	226
2001-2002	13100	1	23	7801.54	34.3	0	0	55	1	0	0	1	2	1	1	0	1	1	0	0	0	33.46	1	0	216
2001-2002	13109	1	17	5153.44	33.1	0	1	76	0	0	0	1	1	0	1	0	1	0	0	0	0	27.4	1	1	104
2001-2002	13123	2	21	9544.38	33.6	0	0	43	1	0	0	0	2	1	2	0	2	0	0	0	0	31.17	0	0	210
2001-2002	13139	2	27	14570.1	34.4	0	0	44	0	0	0	1	1	1	1	0	2	0	0	0	0	29.9	0	0	211
2001-2002	13142	2	22	2164.67	34.7	0	1	70	1	0	0	0	1	0	1	1	1	0	0	0	0	27.31	1	0	54
2001-2002	13146	2	25	477.762	33.8	0	1	65	0	1	1	0	2	1	0	0	1	0	0	0	0	44.22	0	0	209
2001-2002	13149	1	21	13135.5	34.7	0	0	41	0	0	0	0	1	1	2	0	1	1	0	0	0	28.31	0	0	205
2001-2002	13167	1	20	3154.3	34.3	0	1	79	1	1	3	0	1	1	1	0	1	0	1	0	0	26.37	1	0	60
2001-2002	13171	2	19	3470.37	33.2	0	1	81	0	0	0	1	1	1	0	1	1	0	0	0	0	28.69	1	0	162
2001-2002	13202	1	25	9504.28	33.3	0	0	53	1	0	0	1	1	0	0	0	1	1	0	0	0	25.08	0	0	207
2001-2002	13205	1	16	7959.28	33.8	0	1	68	0	0	0	1	0	1	0	0	1	0	0	0	0	24.93	0	0	227
2001-2002	13207	1	19	5819.81	34	0	0	50	0	0	0	0	2	0	1	0	1	0	0	0	0	33.2	1	0	50
2001-2002	13208	1	26	9550.79	34.3	0	0	54	0	0	0	1	0	1	0	0	2	0	0	0	0	22.11	0	0	213
2001-2002	13215	1	19	10136.2	33.9	0	0	59	0	0	0	0	2	1	1	0	1	0	0	0	0	30.08	0	0	219
2001-2002	13219	1	14	3247.07	32.7	1	0	39	1	1	2	1	2	1	0	0	1	0	0	0	0	32.53	0	0	214
2001-2002	13227	2	28	1534.32	35	0	0	46	1	1	1	0	1	1	1	0	1	0	0	0	0	26.26	0	0	214
2001-2002	13235	2	23	10441.1	34	0	0	52	1	0	0	0	1	1	1	0	1	1	0	0	0	27.61	0	0	206
2001-2002	13237	2	20	4599.97	32.9	1	0	43	0	1	2	1	2	0	0	1	1	0	0	0	1	30.33	0	0	227
2001-2002	13241	1	24	1635.84	33.3	0	1	66	0	1	2	1	1	1	0	0	1	0	0	0	0	28.7	0	0	211
2001-2002	13242	2	26	3025.23	33.3	0	0	44	0	1	2	0	2	0	2	0	2	0	1	0	1	31.78	1	0	178
2001-2002	13248	2	15	5172.47	34.1	0	0	54	0	0	0	1	2	0	0	0	1	0	1	0	0	33.73	0	0	217
2001-2002	13254	2	26	1346.97	33.7	0	1	62	0	1	2	1	1	1	0	0	1	0	0	0	0	28.83	0	0	228
2001-2002	13260	2	27	10181.1	34.8	0	0	56	1	1	3	0	1	1	1	0	1	0	0	0	0	25.31	0	0	212
2001-2002	13273	1	15	1512.31	33.7	0	1	66	1	1	2	1	0	0	1	0	2	0	1	0	1	24.21	0	0	226
2001-2002	13280	2	18	9194.31	34.8	0	0	35	1	0	0	0	0	0	0	0	1	0	0	0	0	22.22	0	0	212
2001-2002	13284	1	27	7190.03	34.7	0	1	64	0	0	0	0	2	0	0	0	1	0	1	0	0	34.27	0	0	222
2001-2002	13297	1	16	12584.5	34.3	0	0	46	0	0	0	1	2	1	0	1	1	0	0	0	0	44.76	0	0	227
2001-2002	13344	2	14	12178.2	34	0	0	45	1	0	0	1	2	1	1	0	1	0	0	0	0	31.36	0	0	224
2001-2002	13356	2	14	5648.04	35	0	0	47	0	0	0	0	2	0	0	0	1	0	0	0	0	38.28	0	0	224
2001-2002	13357	2	25	2656.12	33.4	0	0	26	1	1	1	1	0	0	2	0	2	0	0	0	0	22.41	0	0	209
2001-2002	13366	1	22	4411.03	32.5	1	1	70	1	0	0	1	1	1	1	0	1	1	1	0	0	28.82	1	1	111
2001-2002	13370	1	14	3255.5	34.2	0	1	83	0	0	0	0	2	0	0	1	1	0	1	0	1	38.14	1	0	22
2001-2002	13385	2	27	950.648	33.8	0	1	63	0	1	1	0	1	0	2	1	1	0	1	0	0	29.49	0	0	212
2001-2002	13388	2	18	3894.73	33.3	0	0	31	1	1	2	0	1	1	0	0	1	0	0	0	0	28.76	0	0	213
2001-2002	13404	2	25	549.801	34.7	0	1	64	1	1	1	0	1	1	1	0	1	0	0	0	0	29.11	0	0	208
2001-2002	13406	2	16	3530.92	34.2	0	1	85	1	0	0	1	0	1	1	0	2	0	1	0	0	24.14	1	0	68
2001-2002	13426	1	27	3207.11	34.5	0	0	50	1	0	0	0	1	0	2	0	2	0	0	1	0	27.8	1	0	156
2001-2002	13431	2	28	1062.55	35.2	0	0	51	0	1	1	1	1	1	0	0	1	0	0	0	0	29.82	0	0	214
2001-2002	13463	2	14	1838	33.4	0	1	80	1	0	0	0	1	1	1	0	1	0	1	0	0	28.41	1	0	123
2001-2002	13471	2	19	7840.88	36.2	0	1	76	0	0	0	1	1	1	0	1	1	0	1	0	0	28.94	1	1	157
2001-2002	13477	1	25	5654.21	33.5	0	0	41	1	0	0	0	2	1	1	0	1	1	0	0	0	31.27	0	0	208
2001-2002	13478	2	15	1594.81	32.8	1	1	66	1	1	2	0	1	1	1	1	1	0	1	0	0	26.95	1	1	72
2001-2002	13482	2	26	7218.68	34.3	0	0	26	1	0	0	0	2	1	2	0	1	0	0	0	0	33.57	0	0	228
2001-2002	13488	2	27	2723.66	35	0	1	70	1	1	3	0	1	0	2	0	1	0	0	0	0	26.96	1	0	159
2001-2002	13490	1	28	1360.92	33.3	0	1	71	1	1	2	1	1	1	0	0	1	1	1	0	0	25.84	0	0	220
2001-2002	13502	1	21	2999.16	34.6	0	0	51	1	1	2	1	1	1	2	0	1	0	0	0	0	26.21	0	0	205
2001-2002	13507	1	23	8251.03	33.3	0	0	57	1	0	0	1	1	1	0	0	1	1	0	0	0	29.74	0	0	224
2001-2002	13510	1	19	6704.13	35.3	0	1	68	0	0	0	0	1	1	0	1	1	0	1	0	0	28.74	1	1	87
2001-2002	13511	1	27	2071.56	33.7	0	1	80	1	0	0	1	1	0	1	0	1	1	1	0	0	26.3	1	0	84
2001-2002	13545	1	28	354.452	33.2	0	1	81	0	1	1	0	1	0	1	0	1	0	1	0	0	25.15	1	0	129
2001-2002	13560	2	16	10637.4	34.2	0	1	65	0	0	0	0	2	1	0	0	1	1	1	0	0	34.34	0	0	226
2001-2002	13562	1	23	2685.42	33.2	0	1	80	0	0	0	1	1	0	1	1	1	1	0	0	0	27.3	1	0	152
2001-2002	13575	2	17	2030.63	33.2	0	0	35	0	1	1	0	2	1	0	1	2	0	0	0	0	33.38	1	0	80
2001-2002	13583	2	17	5736.57	34.5	0	1	69	0	0	0	1	2	1	1	0	1	0	0	0	0	33.44	0	0	211
2001-2002	13587	2	26	1095.12	33.4	0	1	81	1	1	2	0	2	0	1	0	1	0	1	0	0	32.73	1	0	24
2001-2002	13593	1	17	7579.9	34.3	0	0	50	1	0	0	1	2	1	0	1	1	0	0	0	0	32.07	0	0	218
2001-2002	13601	1	20	2077.79	32.7	1	0	49	1	1	2	0	2	0	2	1	1	1	0	0	0	33.52	1	1	104
2001-2002	13611	1	16	5579.47	34.2	0	0	42	0	0	0	1	2	1	2	1	1	0	0	0	0	47.54	0	0	227
2001-2002	13618	1	16	3635.26	32	1	0	52	0	1	2	0	2	0	0	0	2	0	1	0	0	38.45	0	0	227
2001-2002	13620	1	23	5452.14	34.4	0	1	73	0	0	0	0	1	1	0	0	1	0	0	0	0	28.38	1	0	202
2001-2002	13629	2	16	9909.94	34.2	0	1	64	0	0	0	1	1	0	0	0	1	0	0	0	0	28.56	0	0	206
2001-2002	13643	1	24	1193.63	34.3	0	1	70	1	1	2	0	2	1	0	1	1	0	0	0	0	30.65	1	0	147
2001-2002	13651	1	24	3149.72	33.5	0	0	48	1	1	2	0	2	0	1	0	1	1	0	0	0	31.34	0	0	211
2001-2002	13652	2	26	2778.03	34.6	0	0	23	0	1	2	0	2	0	2	0	1	0	0	0	0	47.89	0	0	227
2001-2002	13654	2	17	1566.31	34.5	0	0	45	1	1	1	0	1	1	1	0	1	0	0	0	0	25.86	0	0	211
2001-2002	13660	1	22	3047.99	34.3	0	1	81	0	0	0	1	1	0	1	0	1	0	0	0	0	26.31	1	0	115
2001-2002	13665	2	19	4378.42	33.6	0	1	62	1	1	3	0	0	1	1	0	1	0	1	0	0	20.48	0	0	223
2001-2002	13682	1	26	9550.79	33.5	0	0	58	0	0	0	0	2	1	0	0	1	0	0	0	0	30.53	0	0	226
2001-2002	13690	2	26	2357.78	35.2	0	0	37	0	1	1	0	2	1	0	0	1	0	0	0	0	30.23	0	0	228
2001-2002	13692	2	15	1529.25	33.8	0	1	65	1	1	2	1	2	1	1	1	2	0	0	0	0	31.62	0	0	219
2001-2002	13702	1	21	941.945	34.1	0	1	69	1	1	2	1	1	1	1	0	1	1	0	0	1	29.82	0	0	205
2001-2002	13715	1	16	2574.66	31.5	1	1	60	0	1	2	0	2	1	1	1	1	1	1	0	0	32.85	0	0	227
2001-2002	13716	1	23	8495.67	34.1	0	0	52	0	0	0	0	2	1	0	0	1	0	0	0	0	31	0	0	225
2001-2002	13721	1	27	2993.5	33.9	0	0	41	1	1	2	0	2	1	0	0	1	0	0	0	0	31.17	0	0	222
2001-2002	13730	2	14	4691.52	32.5	1	1	77	1	0	0	1	1	0	1	0	1	0	1	1	0	26.44	1	1	77
2001-2002	13735	1	17	356.417	33.3	0	1	85	1	1	1	1	1	1	0	0	2	0	0	0	0	27.66	1	0	120
2001-2002	13746	1	17	2138.35	32.6	1	1	80	1	0	0	1	1	1	0	0	1	0	0	0	0	25.61	1	0	167
2001-2002	13749	1	16	1673.42	33.2	0	1	75	1	1	2	0	1	0	1	1	2	0	0	0	0	25.3	1	0	29
2001-2002	13751	1	17	454.944	33.4	0	1	71	0	1	1	1	2	0	1	1	1	1	1	0	0	36.49	1	0	148
2001-2002	13754	1	18	8750.25	34	0	0	54	1	0	0	0	1	1	2	0	1	0	0	0	0	27.5	0	0	217
2001-2002	13765	2	22	9665.6	33.8	0	1	69	0	0	0	1	0	1	0	0	1	0	0	0	0	22.25	0	0	217
2001-2002	13767	1	19	1978.21	34.2	0	0	47	1	1	3	1	2	1	0	1	1	0	1	0	0	35.8	0	0	219
2001-2002	13769	1	14	3386.34	33.7	0	0	42	0	1	2	0	2	1	2	0	2	0	0	0	0	31.52	0	0	214
2001-2002	13770	2	25	1376.83	32.9	1	1	61	1	1	2	0	1	0	1	1	1	1	0	1	0	28.24	1	0	115
2001-2002	13782	2	18	6171.75	34	0	1	75	0	0	0	1	1	0	0	0	1	0	0	0	0	27.15	0	0	213
2001-2002	13783	1	14	2132.07	34	0	1	68	0	1	2	1	1	0	0	0	1	0	0	0	0	29.72	0	0	215
2001-2002	13788	2	22	12004.7	34.8	0	0	22	1	0	0	1	2	0	0	0	1	0	0	0	0	40.16	0	0	216
2001-2002	13795	1	27	3516.15	35.3	0	0	57	0	1	2	1	0	1	0	1	2	0	1	0	0	24.88	0	0	222
2001-2002	13799	1	16	3652.96	33.7	0	0	34	1	1	2	0	1	1	1	0	1	0	0	0	0	29.37	0	0	227
2001-2002	13804	2	22	3491.88	33.7	0	1	84	1	0	0	0	0	1	1	0	1	1	0	1	0	24.49	1	0	58
2001-2002	13814	2	20	7752.34	33.7	0	1	65	0	0	0	0	2	1	0	0	1	0	0	0	0	34.2	1	0	182
2001-2002	13815	1	26	8515.69	33.5	0	0	57	1	0	0	0	2	1	2	1	1	1	0	1	0	40.94	1	0	154
2001-2002	13817	2	16	8440.22	32.8	1	1	75	0	0	0	0	2	0	0	1	1	0	1	0	0	37.31	0	0	206
2001-2002	13826	2	26	7643.97	33.8	0	0	58	0	0	0	1	2	1	1	0	1	0	0	0	0	34.66	0	0	228
2001-2002	13833	1	15	409.07	33.2	0	1	81	1	1	1	0	1	1	1	1	1	0	1	0	0	26.11	1	0	116
2001-2002	13837	1	17	9718.68	33	1	0	43	0	0	0	0	2	1	0	0	1	0	0	0	0	30.12	0	0	218
2001-2002	13838	2	14	1476.92	35.2	0	1	82	1	0	0	0	1	1	0	1	1	1	1	0	0	28.49	1	1	117
2001-2002	13856	1	22	5237.69	33.8	0	1	66	1	0	0	1	1	1	0	0	1	0	1	0	0	28.66	0	0	220
2001-2002	13867	2	27	862.15	34.9	0	1	81	1	1	1	0	1	0	2	1	1	0	1	0	0	27.88	1	0	58
2001-2002	13869	1	28	1271.57	32.8	1	0	46	0	1	1	0	2	1	1	0	1	0	0	0	1	38.89	0	0	208
2001-2002	13876	1	22	496.963	35.2	0	1	60	1	1	1	1	1	1	0	1	1	0	0	0	0	29.53	0	0	220
2001-2002	13883	2	19	7136.56	33.8	0	1	77	0	0	0	1	0	0	0	0	1	0	0	0	0	22.1	1	0	193
2001-2002	13888	2	24	2095.07	34	0	0	59	0	1	1	1	2	1	0	0	2	0	0	0	0	33.56	1	0	108
2001-2002	13898	1	21	7662.95	34.9	0	0	55	0	0	0	1	1	1	0	0	1	0	0	0	0	28.8	0	0	205
[truncated: 13,155 more rows]

## Sheet: after PSM
Year	seqn	sdmvpsu	sdmvstra	nhs_wt	mchc	mchc1	age1	age	sex	eth1	eth	edu	bmi1	bmi	mar	smoke1	smoke	DM	Hyperlipidemia	CVD	CKD	COPD	Anemia	BMI	eligstat.x	全因	心血管	随访	Y.use	X.use	pExpose	pNoExpose	pAssign	pMin
1999-2000	46	2	5	1731.64	31	1	1	85	0	1	2	0	0	0	0	0	1	1	1	1	1	0	0	23.79	Eligible	1	1	22	1	1	0.402608	0.597392	0.402608	0.402608
1999-2000	173	2	12	2758.4	32.9	1	1	82	0	0	0	1	0	1	0	0	0	1	1	0	1	0	0	26.35	Eligible	0	0	243	0	1	0.0934109	0.906589	0.0934109	0.0934109
1999-2000	190	1	7	1199.02	32	1	1	65	1	1	2	1	0	0	1	0	1	0	2	0	0	0	1	22.82	Eligible	0	0	245	0	1	0.515533	0.484467	0.515533	0.484467
1999-2000	239	3	1	6914.46	33	1	1	69	0	0	0	1	0	1	1	0	1	0	1	1	0	0	0	28.31	Eligible	1	0	138	1	1	0.0870585	0.912942	0.0870585	0.0870585
1999-2000	351	1	5	3600.61	32.8	1	1	70	1	1	3	0	0	1	1	0	1	0	1	1	0	0	0	26.98	Eligible	1	0	214	1	1	0.13333	0.86667	0.13333	0.13333
1999-2000	372	2	6	4427.63	32.7	1	1	70	1	0	0	1	0	0	1	1	2	0	1	0	1	1	0	17.81	Eligible	1	0	24	1	1	0.0806867	0.919313	0.0806867	0.0806867
1999-2000	386	2	1	3387.86	32.3	1	1	85	0	0	0	0	0	1	1	0	0	0	1	0	1	1	0	26.76	Eligible	1	1	45	1	1	0.110981	0.889019	0.110981	0.110981
1999-2000	421	2	4	1029.36	32.8	1	1	70	1	1	2	0	0	1	1	0	0	0	1	1	1	0	0	27.94	Eligible	1	1	228	1	1	0.3203	0.6797	0.3203	0.3203
1999-2000	439	1	7	3490.08	32.5	1	0	30	1	1	2	1	1	2	0	0	1	0	2	0	0	0	0	30.53	Eligible	0	0	245	0	1	0.258864	0.741136	0.258864	0.258864
1999-2000	472	2	5	3775.4	32.8	1	0	44	0	1	2	1	0	0	0	1	2	0	2	0	0	0	0	21.15	Eligible	0	0	241	0	1	0.249794	0.750206	0.249794	0.249794
1999-2000	505	1	7	1361.06	32.8	1	1	60	1	1	2	1	1	2	0	0	1	0	2	0	0	0	0	41.43	Eligible	0	0	245	0	1	0.290874	0.709126	0.290874	0.290874
1999-2000	593	1	1	11582	32.1	1	0	35	1	0	0	0	1	2	1	0	1	0	1	0	0	0	0	36.96	Eligible	0	0	232	0	1	0.0708616	0.929138	0.0708616	0.0708616
1999-2000	620	2	11	2210.76	31.8	1	1	62	0	1	2	0	0	1	0	0	0	0	1	0	1	0	0	25.11	Eligible	1	0	25	1	1	0.303985	0.696015	0.303985	0.303985
1999-2000	686	2	2	11715	32.6	1	0	39	1	0	0	1	0	0	1	0	1	0	1	0	0	0	0	23.9	Eligible	0	0	246	0	1	0.0677406	0.932259	0.0677406	0.0677406
1999-2000	781	2	11	4324.94	32.6	1	0	43	0	1	2	0	1	2	1	0	0	0	1	0	1	0	0	32.48	Eligible	0	0	231	0	1	0.326289	0.673711	0.326289	0.326289
1999-2000	787	2	5	1599.16	32.3	1	1	79	0	1	2	0	0	1	0	0	0	1	1	0	1	0	1	28.33	Eligible	1	1	51	1	1	0.559456	0.440544	0.559456	0.440544
1999-2000	804	3	1	7473.81	32.8	1	0	50	1	1	3	1	0	1	1	0	1	0	1	0	0	0	0	26.46	Eligible	0	0	241	0	1	0.106171	0.893829	0.106171	0.106171
1999-2000	812	1	7	3176.65	32.5	1	0	56	0	1	2	1	1	2	1	0	0	0	1	0	0	0	0	37.67	Eligible	0	0	244	0	1	0.311921	0.688079	0.311921	0.311921
1999-2000	821	2	3	3597.21	32.6	1	0	47	1	1	2	0	0	1	0	0	0	0	1	0	0	0	0	29.2	Eligible	0	0	236	0	1	0.244275	0.755725	0.244275	0.244275
1999-2000	858	1	11	2463.89	33	1	0	50	1	1	2	0	0	1	1	0	1	0	1	0	1	0	0	29.93	Eligible	1	0	17	1	1	0.27543	0.72457	0.27543	0.27543
1999-2000	920	2	7	6627.77	32.9	1	0	56	0	1	3	0	1	2	0	0	0	0	1	0	1	0	1	30.61	Eligible	0	0	231	0	1	0.302022	0.697978	0.302022	0.302022
1999-2000	943	1	11	3096.57	32.6	1	1	78	1	0	0	1	0	1	0	0	1	1	1	1	1	0	0	25.61	Eligible	1	0	121	1	1	0.0899188	0.910081	0.0899188	0.0899188
1999-2000	968	2	11	1389.81	32.1	1	1	72	1	1	2	0	0	0	1	0	1	1	2	0	0	0	0	23.92	Eligible	1	0	56	1	1	0.336659	0.663341	0.336659	0.336659
1999-2000	976	2	4	2402.18	32.8	1	0	41	1	1	2	1	1	2	0	0	0	0	1	0	0	0	0	34.74	Eligible	0	0	236	0	1	0.258498	0.741502	0.258498	0.258498
1999-2000	981	2	3	7384.74	32.7	1	1	79	0	0	0	0	0	1	0	0	0	0	1	1	0	0	0	27.07	Eligible	1	1	79	1	1	0.0905627	0.909437	0.0905627	0.0905627
1999-2000	987	2	6	260.212	32.8	1	1	66	1	1	1	0	0	1	1	1	2	0	1	0	0	0	0	29.31	Eligible	1	0	54	1	1	0.0701493	0.929851	0.0701493	0.0701493
1999-2000	1030	1	7	1916.48	32.8	1	1	69	0	1	2	0	1	2	0	0	1	1	1	0	0	0	0	38.51	Eligible	1	1	153	1	1	0.342059	0.657941	0.342059	0.342059
1999-2000	1031	1	7	1433.45	33	1	1	65	1	1	2	0	0	0	0	1	2	1	2	0	1	0	0	24.11	Eligible	1	1	126	1	1	0.288535	0.711465	0.288535	0.288535
1999-2000	1046	2	10	3994.58	32.9	1	0	50	1	1	2	0	0	0	1	0	1	0	2	0	0	0	0	21.17	Eligible	0	0	235	0	1	0.294535	0.705465	0.294535	0.294535
1999-2000	1161	1	7	7565.86	33	1	0	57	1	0	0	0	0	1	1	0	1	1	1	1	0	0	0	29.76	Eligible	0	0	244	0	1	0.081522	0.918478	0.081522	0.081522
1999-2000	1173	2	5	1224.48	33	1	1	68	1	1	2	0	1	2	0	0	1	1	1	0	1	0	1	39.03	Eligible	1	0	123	1	1	0.550593	0.449407	0.550593	0.449407
1999-2000	1268	2	3	324.89	32.8	1	1	67	0	1	1	0	0	1	0	0	0	0	1	0	0	0	0	25.43	Eligible	0	0	249	0	1	0.0928484	0.907152	0.0928484	0.0928484
1999-2000	1351	1	4	361.418	32.8	1	1	81	0	1	1	0	0	0	1	0	0	0	1	1	1	0	0	18.73	Eligible	1	0	69	1	1	0.138792	0.861208	0.138792	0.138792
1999-2000	1412	1	11	8252.69	32.8	1	0	43	1	1	3	0	1	2	1	0	0	0	1	0	0	0	0	30.08	Eligible	0	0	231	0	1	0.12206	0.87794	0.12206	0.12206
1999-2000	1517	1	6	677.582	33	1	1	85	0	1	1	0	0	1	0	0	0	0	1	0	1	0	0	27.9	Eligible	1	1	229	1	1	0.109998	0.890002	0.109998	0.109998
1999-2000	1532	3	1	2044.93	32.8	1	1	85	1	0	0	0	0	0	1	0	1	1	1	1	0	1	0	23.63	Eligible	1	0	12	1	1	0.120169	0.879831	0.120169	0.120169
1999-2000	1558	1	7	1971.45	31.6	1	1	68	1	1	2	0	0	0	1	0	1	0	1	0	1	0	0	24.91	Eligible	1	1	185	1	1	0.321783	0.678217	0.321783	0.321783
1999-2000	1566	1	11	9232.3	32.3	1	1	71	0	0	0	1	0	1	0	0	0	0	1	1	0	0	0	25.39	Eligible	1	1	132	1	1	0.0836851	0.916315	0.0836851	0.0836851
1999-2000	1639	1	2	3229.64	32.9	1	0	34	1	1	1	0	1	2	1	0	0	0	2	0	0	0	0	36.52	Eligible	0	0	232	0	1	0.0895824	0.910418	0.0895824	0.0895824
1999-2000	1736	1	11	1440.07	32.7	1	0	48	0	1	1	1	0	1	1	1	2	0	1	0	0	0	0	27.18	Eligible	1	0	73	1	1	0.0693955	0.930605	0.0693955	0.0693955
1999-2000	1815	1	9	4069.23	32.1	1	0	42	0	1	2	1	1	2	0	0	0	0	1	0	0	1	1	57.08	Eligible	1	0	245	1	1	0.533628	0.466372	0.533628	0.466372
1999-2000	1817	1	10	12221.2	32.8	1	1	72	0	0	0	0	0	1	0	0	1	1	1	0	0	0	0	29.8	Eligible	1	0	235	1	1	0.085129	0.914871	0.085129	0.085129
1999-2000	1850	2	10	4508.4	32.8	1	0	44	0	1	2	1	0	1	0	0	0	0	1	0	0	0	1	27.75	Eligible	0	0	235	0	1	0.459654	0.540346	0.459654	0.459654
1999-2000	1858	2	7	2780.46	32.9	1	0	45	1	1	2	0	0	0	1	0	0	0	1	0	0	0	0	23.61	Eligible	0	0	231	0	1	0.276659	0.723341	0.276659	0.276659
1999-2000	1901	1	7	1233.5	32	1	1	73	1	1	2	0	1	2	0	0	1	0	1	0	1	0	0	34.09	Eligible	1	0	152	1	1	0.321604	0.678396	0.321604	0.321604
1999-2000	1906	2	3	6246.15	32.9	1	1	60	0	0	0	0	0	1	1	0	0	1	1	0	1	0	0	25.55	Eligible	1	1	173	1	1	0.0916946	0.908305	0.0916946	0.0916946
1999-2000	1912	1	10	1181.9	32.9	1	0	57	0	1	1	0	0	0	1	0	0	0	2	0	0	1	0	24.84	Eligible	1	0	222	1	1	0.12593	0.87407	0.12593	0.12593
1999-2000	1921	1	5	7765.38	32.7	1	1	66	1	0	0	0	0	1	1	0	1	0	1	0	0	0	0	25.29	Eligible	0	0	235	0	1	0.0718359	0.928164	0.0718359	0.0718359
1999-2000	1978	1	13	248.303	32.7	1	1	67	1	1	1	0	0	1	1	1	2	0	1	0	0	0	0	26.73	Eligible	1	0	234	1	1	0.0704996	0.9295	0.0704996	0.0704996
1999-2000	2008	1	2	4493.49	33	1	0	55	1	1	2	0	0	0	0	0	1	0	2	1	0	0	0	19.98	Eligible	1	0	68	1	1	0.311605	0.688395	0.311605	0.311605
1999-2000	2057	2	11	2458.68	32.2	1	1	83	1	0	0	0	0	0	1	0	1	0	2	0	1	0	0	23.82	Eligible	1	0	155	1	1	0.100682	0.899318	0.100682	0.100682
1999-2000	2061	2	8	4123.42	32.8	1	1	73	1	1	3	0	0	1	1	0	1	0	2	0	0	0	0	26.14	Eligible	0	0	247	0	1	0.129784	0.870216	0.129784	0.129784
1999-2000	2084	1	11	1344.68	31.9	1	1	76	1	1	2	0	0	1	0	0	0	0	1	0	0	0	0	27.92	Eligible	1	0	49	1	1	0.274083	0.725917	0.274083	0.274083
1999-2000	2094	1	6	2813.46	32.9	1	1	61	0	1	3	0	1	2	0	0	1	1	1	0	1	0	0	33.42	Eligible	1	0	150	1	1	0.163517	0.836483	0.163517	0.163517
1999-2000	2102	2	5	2879.36	32.9	1	1	85	0	0	0	1	0	1	0	1	2	0	1	0	0	0	0	27.55	Eligible	1	1	47	1	1	0.0659198	0.93408	0.0659198	0.0659198
1999-2000	2137	2	3	3694.22	32.3	1	1	81	0	0	0	0	1	2	0	0	0	0	1	0	1	0	0	34.18	Eligible	1	1	95	1	1	0.103367	0.896633	0.103367	0.103367
1999-2000	2332	2	12	3769.74	32.8	1	0	23	1	1	2	1	1	2	0	0	0	0	2	0	0	0	0	39.16	Eligible	0	0	243	0	1	0.251708	0.748292	0.251708	0.251708
1999-2000	2451	1	13	1048.34	32.7	1	0	59	0	1	1	0	1	2	0	0	1	0	2	0	0	0	0	35.38	Eligible	0	0	236	0	1	0.108132	0.891868	0.108132	0.108132
1999-2000	2488	2	10	817.622	32.8	1	1	81	1	1	1	0	0	0	1	0	1	0	2	0	0	0	0	24.41	Eligible	1	0	95	1	1	0.109783	0.890217	0.109783	0.109783
1999-2000	2492	2	5	2821.47	32.8	1	0	42	1	1	2	0	0	1	1	0	1	0	1	0	0	0	0	28.08	Eligible	1	0	113	1	1	0.249319	0.750681	0.249319	0.249319
1999-2000	2621	2	5	11324.4	32.7	1	0	32	1	0	0	1	1	2	0	0	1	0	1	0	0	0	0	31.97	Eligible	0	0	242	0	1	0.0637423	0.936258	0.0637423	0.0637423
1999-2000	2653	1	2	13384.2	32.8	1	0	56	0	0	0	1	1	2	1	0	1	0	1	0	0	0	1	39.67	Eligible	0	0	232	0	1	0.185837	0.814163	0.185837	0.185837
1999-2000	2701	2	12	1526.4	32.7	1	1	69	1	1	2	1	1	2	1	0	1	1	1	0	1	0	0	36.74	Eligible	1	0	190	1	1	0.336186	0.663814	0.336186	0.336186
1999-2000	2791	1	2	2859.43	32.4	1	1	67	0	1	2	0	1	2	1	0	0	1	1	0	0	0	0	44.6	Eligible	1	1	170	1	1	0.351786	0.648214	0.351786	0.351786
1999-2000	2927	1	11	9232.3	31.9	1	1	77	0	0	0	0	0	0	0	0	1	0	1	1	0	1	0	20.63	Eligible	1	0	47	1	1	0.115436	0.884564	0.115436	0.115436
1999-2000	2929	1	5	454.107	33	1	1	61	0	1	1	0	0	1	1	1	2	1	1	0	0	0	0	27.74	Eligible	1	0	171	1	1	0.0827665	0.917234	0.0827665	0.0827665
1999-2000	2932	2	3	511.409	32.4	1	1	70	0	1	1	0	0	0	1	0	0	0	1	0	0	0	0	24.61	Eligible	0	0	249	0	1	0.110636	0.889364	0.110636	0.110636
1999-2000	2933	3	1	6245.93	33	1	0	25	1	1	3	0	1	2	0	0	0	0	1	0	1	0	0	33	Eligible	0	0	240	0	1	0.11597	0.88403	0.11597	0.11597
1999-2000	2942	1	10	6816.64	32.4	1	1	65	0	0	0	1	1	2	1	0	0	0	1	0	0	0	0	32.99	Eligible	1	0	166	1	1	0.0888225	0.911178	0.0888225	0.0888225
1999-2000	2947	1	12	660.864	32.8	1	1	75	1	1	1	0	0	1	1	0	1	0	1	0	0	0	0	27.21	Eligible	1	0	142	1	1	0.0902132	0.909787	0.0902132	0.0902132
1999-2000	3045	1	7	2108.12	32.7	1	1	73	0	1	2	0	1	2	0	1	2	0	1	0	0	0	0	38.77	Eligible	1	0	64	1	1	0.281868	0.718132	0.281868	0.281868
1999-2000	3117	1	7	3598.91	33	1	0	37	1	1	2	0	1	2	1	0	1	0	1	0	0	0	0	30.38	Eligible	0	0	245	0	1	0.273359	0.726641	0.273359	0.273359
1999-2000	3122	1	6	5034.85	32.8	1	1	78	0	0	0	0	1	2	1	0	0	0	1	0	1	0	0	30.6	Eligible	1	0	158	1	1	0.106915	0.893085	0.106915	0.106915
1999-2000	3143	1	6	4515.53	32.4	1	0	40	0	1	2	0	1	2	0	0	0	0	1	0	0	0	0	37.54	Eligible	0	0	229	0	1	0.291726	0.708274	0.291726	0.291726
1999-2000	3185	2	8	14992.4	33	1	0	47	0	0	0	0	1	2	1	0	0	0	2	0	0	0	0	35.24	Eligible	0	0	245	0	1	0.0894655	0.910535	0.0894655	0.0894655
1999-2000	3199	1	7	1081.16	32.4	1	1	85	1	1	2	0	0	1	0	0	0	1	2	1	1	0	0	28.25	Eligible	1	1	117	1	1	0.357156	0.642844	0.357156	0.357156
1999-2000	3231	2	4	3177.28	32.8	1	0	49	1	1	2	1	0	1	1	0	0	0	1	0	0	0	0	29.58	Eligible	0	0	237	0	1	0.248145	0.751855	0.248145	0.248145
1999-2000	3245	2	12	5066.15	32.3	1	0	49	0	1	2	0	1	2	0	0	0	1	1	0	1	0	0	34.39	Eligible	1	0	226	1	1	0.338657	0.661343	0.338657	0.338657
1999-2000	3403	2	12	2019.56	32.4	1	1	62	0	1	2	1	1	2	1	0	0	0	1	0	0	0	0	41.82	Eligible	1	0	148	1	1	0.318862	0.681138	0.318862	0.318862
1999-2000	3423	2	5	1829.36	31.5	1	1	61	0	1	2	0	1	2	0	0	0	1	2	0	0	0	1	44.77	Eligible	0	0	241	0	1	0.565244	0.434756	0.565244	0.434756
1999-2000	3446	1	9	2791.96	32.9	1	0	47	1	1	2	1	0	1	0	1	2	0	2	0	0	0	0	26.37	Eligible	0	0	229	0	1	0.207949	0.792051	0.207949	0.207949
1999-2000	3450	2	3	369.587	32.2	1	1	85	0	1	1	0	0	1	0	0	0	1	1	1	1	0	1	25.86	Eligible	1	0	8	1	1	0.267633	0.732367	0.267633	0.267633
1999-2000	3489	1	12	324.005	32.8	1	1	70	0	1	1	0	1	2	1	0	0	0	2	0	0	0	0	34.5	Eligible	0	0	240	0	1	0.119478	0.880522	0.119478	0.119478
1999-2000	3498	2	8	2925.24	31.9	1	0	43	1	1	2	0	1	2	1	0	0	0	2	0	0	0	0	30.12	Eligible	0	0	246	0	1	0.292158	0.707842	0.292158	0.292158
1999-2000	3506	1	4	326.789	33	1	1	76	1	1	1	0	0	0	1	0	1	1	1	0	1	0	1	24.84	Eligible	1	0	80	1	1	0.247488	0.752512	0.247488	0.247488
1999-2000	3547	1	12	714.086	32.8	1	1	69	0	1	1	0	1	2	1	0	1	1	2	0	0	0	0	32.47	Eligible	1	0	161	1	1	0.127279	0.872721	0.127279	0.127279
1999-2000	3583	2	11	5112.48	31.8	1	1	71	1	0	0	0	1	2	1	0	1	0	1	0	1	0	1	33.87	Eligible	1	0	128	1	1	0.199471	0.800529	0.199471	0.199471
1999-2000	3618	2	5	1475.83	32.3	1	1	73	1	1	2	1	1	2	1	0	1	1	1	1	1	0	0	31.28	Eligible	1	0	28	1	1	0.365615	0.634385	0.365615	0.365615
1999-2000	3652	2	8	5583.07	33	1	1	66	1	0	0	0	1	2	1	0	0	0	1	0	0	0	0	33.68	Eligible	1	0	185	1	1	0.0825974	0.917403	0.0825974	0.0825974
1999-2000	3681	2	8	2905.66	33	1	0	50	1	1	2	1	0	1	1	0	0	0	2	0	0	0	0	25.87	Eligible	0	0	245	0	1	0.260675	0.739325	0.260675	0.260675
1999-2000	3737	2	11	1612.24	32.5	1	1	66	1	1	2	0	0	1	1	0	0	0	1	0	1	0	1	28.28	Eligible	1	0	119	1	1	0.50431	0.49569	0.50431	0.49569
1999-2000	3743	1	4	503.262	31.3	1	1	76	0	1	1	0	0	0	0	0	1	1	2	0	1	1	0	20.79	Eligible	0	0	232	0	1	0.1519	0.8481	0.1519	0.1519
1999-2000	3769	1	9	2200.17	33	1	1	80	0	1	2	0	1	2	0	1	2	0	1	0	0	0	0	32.33	Eligible	1	0	185	1	1	0.289522	0.710478	0.289522	0.289522
1999-2000	3797	1	5	5808.47	32.8	1	1	68	1	0	0	1	1	2	1	0	1	0	2	0	0	0	0	37.67	Eligible	0	0	229	0	1	0.0847371	0.915263	0.0847371	0.0847371
1999-2000	3802	2	5	1233.5	32.9	1	1	73	1	1	2	0	0	1	1	0	0	0	1	0	1	0	0	29.72	Eligible	1	0	181	1	1	0.300662	0.699338	0.300662	0.300662
1999-2000	3809	2	5	1475.83	32.7	1	1	83	1	1	2	0	0	1	0	0	1	0	1	1	1	0	1	25.46	Eligible	1	1	34	1	1	0.540537	0.459463	0.540537	0.459463
1999-2000	3815	1	5	1386.77	31	1	0	44	0	1	1	1	1	2	1	0	1	1	1	0	0	0	1	38.17	Eligible	0	0	235	0	1	0.220175	0.779825	0.220175	0.220175
1999-2000	3849	2	5	3583.64	32.8	1	1	85	0	0	0	0	0	1	0	0	1	0	1	0	0	0	0	26.45	Eligible	1	0	66	1	1	0.08453	0.91547	0.08453	0.08453
1999-2000	3886	2	5	1475.83	32.2	1	1	66	1	1	2	1	0	0	1	0	1	1	2	1	1	0	1	19.3	Eligible	1	0	86	1	1	0.585368	0.414632	0.585368	0.414632
1999-2000	3894	1	7	1731.64	32.5	1	1	61	0	1	2	0	1	2	0	0	0	0	2	1	1	0	0	32.47	Eligible	1	0	117	1	1	0.374299	0.625701	0.374299	0.374299
1999-2000	3915	2	8	9258.29	33	1	0	59	0	0	0	1	1	2	1	0	1	0	1	0	0	0	0	32.48	Eligible	0	0	246	0	1	0.0862655	0.913734	0.0862655	0.0862655
1999-2000	3920	1	11	3124.74	32.6	1	1	85	1	0	0	0	0	0	1	0	1	0	2	0	1	1	0	19.68	Eligible	1	0	29	1	1	0.116791	0.883209	0.116791	0.116791
1999-2000	3925	2	9	1511.45	31.6	1	1	64	0	1	3	0	1	2	0	0	1	1	1	1	0	1	0	35.49	Eligible	1	0	23	1	1	0.190811	0.809189	0.190811	0.190811
1999-2000	3949	2	9	2559.48	32.6	1	0	52	0	1	3	0	0	1	1	0	0	0	1	0	0	0	0	29.44	Eligible	0	0	239	0	1	0.124798	0.875202	0.124798	0.124798
1999-2000	3960	1	11	5418.96	32.7	1	1	62	1	0	0	0	1	2	1	0	0	1	1	1	0	0	0	33.92	Eligible	1	1	93	1	1	0.0958856	0.904114	0.0958856	0.0958856
1999-2000	3985	1	13	276.202	32.7	1	1	75	1	1	1	1	0	1	1	0	0	1	2	0	0	0	0	28.33	Eligible	1	1	122	1	1	0.0982571	0.901743	0.0982571	0.0982571
1999-2000	4037	1	11	8500.81	32.5	1	1	79	0	0	0	0	0	0	1	1	2	1	1	0	0	0	0	24.63	Eligible	1	1	178	1	1	0.084459	0.915541	0.084459	0.084459
1999-2000	4058	2	11	2000.91	32.1	1	1	67	0	1	2	1	0	0	1	1	2	0	2	0	0	0	0	21.4	Eligible	1	0	234	1	1	0.28441	0.71559	0.28441	0.28441
1999-2000	4197	1	10	5342.71	32.8	1	1	76	1	0	0	0	1	2	0	0	1	0	1	1	0	0	0	30.03	Eligible	1	0	61	1	1	0.0911387	0.908861	0.0911387	0.0911387
1999-2000	4303	2	13	1285.92	32.2	1	1	78	1	1	2	0	0	0	0	0	1	1	1	0	1	0	0	23.12	Eligible	1	0	114	1	1	0.338849	0.661151	0.338849	0.338849
1999-2000	4333	1	9	1591	32.7	1	1	62	1	1	2	1	1	2	1	0	1	0	1	0	1	0	0	30.97	Eligible	0	0	230	0	1	0.311051	0.688949	0.311051	0.311051
1999-2000	4386	1	5	7583.08	32.8	1	1	61	0	0	0	0	0	1	1	0	0	0	1	0	0	0	0	28.51	Eligible	0	0	231	0	1	0.0789086	0.921091	0.0789086	0.0789086
1999-2000	4390	1	10	2500.73	32.3	1	1	85	1	0	0	0	0	0	1	0	1	0	2	1	1	1	0	24.01	Eligible	1	0	30	1	1	0.128381	0.871619	0.128381	0.128381
1999-2000	4561	1	8	3405.27	32.8	1	1	85	0	0	0	0	0	0	0	0	1	0	1	0	1	0	0	22.32	Eligible	1	0	78	1	1	0.10294	0.89706	0.10294	0.10294
1999-2000	4570	1	7	1403.65	32.4	1	1	70	1	1	2	0	0	1	0	0	0	0	1	0	0	0	0	25.54	Eligible	1	0	124	1	1	0.267734	0.732266	0.267734	0.267734
1999-2000	4574	1	7	1758.98	32.7	1	1	85	1	0	0	0	1	2	1	0	0	0	1	0	1	0	0	30.56	Eligible	1	0	125	1	1	0.0985335	0.901466	0.0985335	0.0985335
1999-2000	4601	1	4	1874.13	33	1	0	48	1	1	1	0	1	2	0	1	2	1	1	0	1	0	0	39.08	Eligible	1	0	192	1	1	0.0821319	0.917868	0.0821319	0.0821319
1999-2000	4685	2	3	323.643	32.9	1	1	78	1	1	1	0	0	1	1	0	0	0	1	1	1	0	1	26.81	Eligible	1	1	234	1	1	0.232147	0.767853	0.232147	0.232147
1999-2000	4688	2	8	2102.24	32.4	1	1	60	0	1	2	0	1	2	0	1	2	1	1	0	0	0	0	46.5	Eligible	0	0	245	0	1	0.283433	0.716567	0.283433	0.283433
1999-2000	4755	2	12	1344.68	32.7	1	1	63	1	1	2	0	1	2	1	0	0	0	1	0	0	0	0	30.74	Eligible	0	0	243	0	1	0.301855	0.698145	0.301855	0.301855
1999-2000	4769	2	5	2704.11	32.9	1	1	85	0	0	0	0	1	2	0	0	0	1	2	1	1	0	0	31.53	Eligible	1	0	99	1	1	0.1309	0.8691	0.1309	0.1309
1999-2000	4772	1	11	16313.3	32.5	1	0	44	1	0	0	0	0	0	1	0	1	0	1	0	0	0	0	24.76	Eligible	1	0	223	1	1	0.0723269	0.927673	0.0723269	0.0723269
1999-2000	4778	1	5	5435.31	33	1	1	75	1	0	0	1	1	2	1	0	1	0	1	0	1	0	0	30.15	Eligible	1	0	19	1	1	0.0902389	0.909761	0.0902389	0.0902389
1999-2000	4781	2	7	2667.36	32.8	1	0	54	1	1	2	1	1	2	1	0	0	0	1	0	0	0	0	30.3	Eligible	0	0	247	0	1	0.282854	0.717146	0.282854	0.282854
1999-2000	4823	1	4	1797.06	33	1	0	59	1	1	1	0	0	1	1	0	1	0	1	1	0	0	0	27.46	Eligible	0	0	247	0	1	0.0920438	0.907956	0.0920438	0.0920438
1999-2000	4830	2	1	2770.38	32.8	1	0	55	0	1	2	0	1	2	0	1	2	1	2	0	0	0	0	39.21	Eligible	1	1	38	1	1	0.290373	0.709627	0.290373	0.290373
1999-2000	4840	2	13	1877.33	32.1	1	1	81	0	1	2	0	0	1	1	0	0	1	1	1	0	0	0	27.61	Eligible	1	1	144	1	1	0.358991	0.641009	0.358991	0.358991
1999-2000	4869	2	11	2000.91	32.2	1	1	63	0	1	2	0	0	1	1	0	0	1	1	0	1	0	1	29.24	Eligible	0	0	231	0	1	0.55157	0.44843	0.55157	0.44843
1999-2000	4940	2	11	7197.17	32.9	1	1	67	1	0	0	0	1	2	1	0	0	0	1	1	0	0	0	30.05	Eligible	0	0	231	0	1	0.0915895	0.908411	0.0915895	0.0915895
1999-2000	4990	1	4	1486.33	32.9	1	0	56	0	1	1	0	0	0	1	1	2	1	1	0	0	0	0	22.29	Eligible	0	0	247	0	1	0.090552	0.909448	0.090552	0.090552
1999-2000	5018	2	7	3663.23	31.2	1	1	66	1	1	3	0	1	2	0	0	0	0	2	0	0	0	1	31.2	Eligible	0	0	247	0	1	0.28009	0.71991	0.28009	0.28009
1999-2000	5073	1	11	16360.7	32.8	1	0	47	1	0	0	0	1	2	1	1	2	0	1	0	0	0	0	31.15	Eligible	0	0	248	0	1	0.0609752	0.939025	0.0609752	0.0609752
1999-2000	5086	1	3	571.728	32.8	1	1	85	0	1	1	1	0	0	0	0	0	0	1	0	1	0	0	19.28	Eligible	1	0	66	1	1	0.118241	0.881759	0.118241	0.118241
1999-2000	5124	1	10	671.854	32.8	1	1	60	1	1	1	0	1	2	0	1	2	0	1	1	1	0	0	40.17	Eligible	0	0	247	0	1	0.089564	0.910436	0.089564	0.089564
1999-2000	5143	2	7	1183.23	32.6	1	1	70	1	1	2	1	1	2	1	0	1	1	1	0	1	0	0	31.63	Eligible	1	0	43	1	1	0.337383	0.662617	0.337383	0.337383
1999-2000	5195	1	4	503.262	32.6	1	1	74	0	1	1	0	1	2	1	0	0	0	1	1	1	0	0	30.67	Eligible	1	1	142	1	1	0.137444	0.862556	0.137444	0.137444
1999-2000	5248	2	1	3967.99	32.5	1	1	67	1	0	0	0	1	2	1	0	1	1	1	1	0	0	0	40.2	Eligible	1	1	198	1	1	0.0982453	0.901755	0.0982453	0.0982453
1999-2000	5305	2	8	4163.27	32.5	1	0	35	0	1	2	0	0	0	0	0	0	0	1	0	0	0	0	20.37	Eligible	0	0	244	0	1	0.280903	0.719097	0.280903	0.280903
1999-2000	5320	2	5	1963.64	32.7	1	1	64	0	1	2	0	0	0	0	0	0	0	1	0	0	0	1	23.7	Eligible	1	0	223	1	1	0.528542	0.471458	0.528542	0.471458
1999-2000	5357	2	13	3918.85	32.3	1	0	29	0	1	3	1	0	1	1	0	0	0	1	0	0	0	0	27.62	Eligible	0	0	243	0	1	0.107682	0.892318	0.107682	0.107682
1999-2000	5448	1	7	2806.59	32.3	1	0	49	1	1	2	1	0	0	1	1	2	0	1	0	1	0	0	24.58	Eligible	0	0	246	0	1	0.24672	0.75328	0.24672	0.24672
1999-2000	5464	2	13	1092.01	32.3	1	0	48	0	1	1	0	1	2	1	0	1	1	1	1	0	0	0	39.23	Eligible	1	0	191	1	1	0.12019	0.87981	0.12019	0.12019
1999-2000	5480	1	8	11516.7	31	1	0	49	1	1	3	1	0	0	0	0	0	0	1	0	1	0	0	19.72	Eligible	1	0	3	1	1	0.122132	0.877868	0.122132	0.122132
1999-2000	5492	1	6	4405.94	32.8	1	0	37	1	1	2	0	0	0	0	0	0	0	1	0	0	0	0	22.99	Eligible	0	0	229	0	1	0.25774	0.74226	0.25774	0.25774
1999-2000	5520	1	2	613.566	32.6	1	1	69	0	1	1	0	0	1	0	0	0	1	1	0	1	0	0	26.61	Eligible	1	1	219	1	1	0.109183	0.890817	0.109183	0.109183
1999-2000	5568	2	4	2571.34	33	1	0	50	0	1	3	0	1	2	0	0	0	0	1	0	0	0	1	32.92	Eligible	0	0	243	0	1	0.276483	0.723517	0.276483	0.276483
1999-2000	5612	1	6	2713.45	32.8	1	1	85	1	0	0	1	0	1	1	0	1	0	1	1	0	0	0	26.26	Eligible	1	1	69	1	1	0.08372	0.91628	0.08372	0.08372
1999-2000	5625	1	11	5418.96	32.7	1	1	60	1	0	0	0	0	0	1	1	2	0	1	1	0	0	0	24.12	Eligible	1	1	2	1	1	0.0702361	0.929764	0.0702361	0.0702361
1999-2000	5674	2	11	2449.19	32.2	1	1	85	1	0	0	1	0	0	1	0	0	0	1	0	1	0	1	23.61	Eligible	1	0	121	1	1	0.200278	0.799722	0.200278	0.200278
1999-2000	5676	2	9	2463.89	32	1	0	50	1	1	2	0	0	1	0	1	2	0	1	0	0	0	0	26.6	Eligible	0	0	244	0	1	0.207787	0.792213	0.207787	0.207787
1999-2000	5689	2	5	1204.91	32.3	1	1	65	1	1	3	1	0	0	0	0	1	1	1	0	1	0	0	19.17	Eligible	1	1	72	1	1	0.140739	0.859261	0.140739	0.140739
1999-2000	5727	1	4	405.711	32.5	1	1	76	0	1	1	0	0	1	0	0	0	1	1	0	1	0	1	29.95	Eligible	1	0	144	1	1	0.238174	0.761826	0.238174	0.238174
1999-2000	5740	2	7	2421.79	32.8	1	0	45	1	1	2	1	1	2	1	0	1	0	1	0	0	0	0	31.7	Eligible	1	0	170	1	1	0.273202	0.726798	0.273202	0.273202
1999-2000	5792	2	5	10123.7	32.8	1	0	52	0	1	3	1	1	2	1	0	0	0	1	0	0	0	0	33.7	Eligible	1	0	202	1	1	0.137049	0.862951	0.137049	0.137049
1999-2000	5941	1	9	4742.86	32.8	1	1	78	1	0	0	0	1	2	1	1	2	1	2	1	1	1	1	34.28	Eligible	1	0	11	1	1	0.235852	0.764148	0.235852	0.235852
1999-2000	5968	2	11	1389.81	32.2	1	1	68	1	1	2	0	1	2	1	0	0	1	1	0	1	0	0	31.16	Eligible	1	1	143	1	1	0.344754	0.655246	0.344754	0.344754
1999-2000	5970	2	11	2458.68	32.8	1	1	82	1	0	0	1	0	1	1	0	0	1	1	1	0	0	0	27.13	Eligible	1	1	182	1	1	0.0885326	0.911467	0.0885326	0.0885326
1999-2000	6039	2	8	12115.1	32.8	1	0	42	1	0	0	1	1	2	0	0	0	1	1	0	1	0	0	48.24	Eligible	1	0	181	1	1	0.0784144	0.921586	0.0784144	0.0784144
1999-2000	6067	2	9	3724.21	32.9	1	0	39	0	1	2	1	1	2	0	1	2	0	1	0	0	0	0	36.84	Eligible	0	0	239	0	1	0.238479	0.761521	0.238479	0.238479
1999-2000	6072	1	2	3324.23	31.6	1	1	83	1	1	3	0	0	1	1	0	0	1	1	0	1	0	0	28.06	Eligible	1	0	79	1	1	0.149233	0.850767	0.149233	0.149233
1999-2000	6082	2	8	5212.48	32.7	1	1	70	0	0	0	1	0	0	0	0	0	0	2	0	1	0	0	21.36	Eligible	1	0	34	1	1	0.0972272	0.902773	0.0972272	0.0972272
1999-2000	6096	2	5	1403.65	33	1	1	70	1	1	2	0	1	2	1	0	0	1	1	0	0	0	0	30.89	Eligible	1	0	212	1	1	0.3266	0.6734	0.3266	0.3266
1999-2000	6147	3	1	3839.75	33	1	1	70	1	0	0	1	0	1	1	1	2	0	1	0	0	0	0	28.32	Eligible	1	0	92	1	1	0.0569909	0.943009	0.0569909	0.0569909
1999-2000	6164	1	10	2708.4	32.8	1	0	33	1	1	1	0	0	1	1	0	0	0	1	0	0	0	0	25.11	Eligible	0	0	247	0	1	0.0733588	0.926641	0.0733588	0.0733588
1999-2000	6247	2	8	1320.57	32.5	1	1	61	1	1	2	0	0	1	1	0	1	0	1	1	0	0	0	27.55	Eligible	0	0	245	0	1	0.29057	0.70943	0.29057	0.29057
1999-2000	6287	1	5	5311.13	32.7	1	0	53	0	1	3	0	1	2	0	0	0	1	1	1	0	0	0	47.82	Eligible	1	1	166	1	1	0.159816	0.840184	0.159816	0.159816
1999-2000	6289	2	12	1942	32.5	1	1	68	0	1	2	0	0	1	1	0	0	0	1	0	1	0	0	29.14	Eligible	0	0	243	0	1	0.322467	0.677533	0.322467	0.322467
1999-2000	6304	1	4	852.246	32.6	1	1	71	0	1	1	0	0	0	1	0	0	0	1	0	1	0	0	24.21	Eligible	1	1	224	1	1	0.120599	0.879401	0.120599	0.120599
1999-2000	6348	1	10	1416.09	32.9	1	0	51	1	1	1	0	1	2	1	0	0	0	2	0	1	0	0	34.23	Eligible	1	0	237	1	1	0.105692	0.894308	0.105692	0.105692
1999-2000	6395	2	4	2700.24	32.9	1	0	59	1	1	2	0	0	0	0	0	0	0	2	0	0	0	1	24.06	Eligible	0	0	238	0	1	0.504933	0.495067	0.504933	0.495067
1999-2000	6414	2	5	1433.45	33	1	1	67	1	1	2	0	1	2	0	0	0	0	2	1	1	0	0	49.73	Eligible	1	0	70	1	1	0.352025	0.647975	0.352025	0.352025
1999-2000	6448	2	9	2160.87	32.3	1	1	80	0	0	0	0	1	2	0	0	1	0	1	0	1	0	0	38.06	Eligible	1	1	190	1	1	0.102884	0.897116	0.102884	0.102884
1999-2000	6556	1	6	1710.58	32.6	1	1	67	1	1	2	1	1	2	1	0	1	1	1	0	1	0	0	37.7	Eligible	0	0	229	0	1	0.333799	0.666201	0.333799	0.333799
1999-2000	6579	2	12	3259.82	32.3	1	0	55	1	0	0	0	1	2	1	0	1	0	1	0	1	0	0	44.96	Eligible	1	1	80	1	1	0.0851591	0.914841	0.0851591	0.0851591
1999-2000	6673	1	10	2183.69	33	1	1	79	0	1	2	0	1	2	0	0	0	1	1	1	1	0	1	39.66	Eligible	1	0	18	1	1	0.622031	0.377969	0.622031	0.377969
1999-2000	6682	1	11	2755.4	32.4	1	1	83	1	0	0	1	0	0	1	0	0	0	1	0	0	0	0	24.46	Eligible	1	0	165	1	1	0.0842225	0.915778	0.0842225	0.0842225
1999-2000	6711	1	8	2736.05	33	1	1	84	0	0	0	1	0	1	0	1	2	0	1	0	1	0	0	25.23	Eligible	1	0	10	1	1	0.0714689	0.928531	0.0714689	0.0714689
1999-2000	6781	1	2	4498.46	32.6	1	0	43	1	1	2	0	0	1	1	0	0	0	1	0	0	0	0	27.68	Eligible	0	0	232	0	1	0.250297	0.749703	0.250297	0.250297
1999-2000	6788	2	4	1666.03	33	1	1	61	0	1	2	1	1	2	0	0	0	0	1	0	0	0	0	30.16	Eligible	0	0	237	0	1	0.306156	0.693844	0.306156	0.306156
1999-2000	6818	2	13	1051.37	32.9	1	0	40	0	1	1	1	0	1	1	0	1	0	1	0	0	0	0	28.6	Eligible	0	0	244	0	1	0.0821313	0.917869	0.0821313	0.0821313
1999-2000	6861	1	9	3610.05	33	1	0	51	1	1	2	0	0	1	1	1	2	1	1	1	1	0	0	29	Eligible	1	1	128	1	1	0.268582	0.731418	0.268582	0.268582
1999-2000	6872	2	5	2117.18	33	1	1	82	1	0	0	0	0	1	1	0	1	1	1	1	1	0	0	29.39	Eligible	1	0	43	1	1	0.100132	0.899868	0.100132	0.100132
1999-2000	6904	1	4	379.746	32.8	1	1	69	0	1	1	0	1	2	1	0	1	0	1	0	0	0	0	33.01	Eligible	0	0	247	0	1	0.112714	0.887286	0.112714	0.112714
1999-2000	6940	1	6	1341.13	32.7	1	0	54	0	1	3	0	1	2	1	0	0	1	1	1	0	1	0	38.59	Eligible	0	0	229	0	1	0.190823	0.809177	0.190823	0.190823
1999-2000	6974	3	1	8088.38	31.8	1	0	50	0	0	0	1	0	0	1	0	0	0	1	0	1	0	1	20.47	Eligible	1	0	32	1	1	0.190987	0.809013	0.190987	0.190987
1999-2000	6976	2	7	1578.09	30.6	1	1	65	0	1	2	1	1	2	0	1	2	0	1	1	1	0	1	40.64	Eligible	1	0	10	1	1	0.519275	0.480725	0.519275	0.480725
1999-2000	7020	1	8	5745.51	32.5	1	1	65	1	0	0	1	1	2	1	0	0	0	1	0	0	0	0	32.22	Eligible	0	0	241	0	1	0.0789589	0.921041	0.0789589	0.0789589
1999-2000	7030	2	4	1186.76	31.5	1	1	69	1	1	2	0	0	1	0	0	0	1	1	1	1	0	0	28.83	Eligible	1	0	182	1	1	0.324281	0.675719	0.324281	0.324281
1999-2000	7106	1	2	12604.3	32.6	1	0	57	1	0	0	0	1	2	1	1	2	0	1	0	0	0	0	30.65	Eligible	1	0	72	1	1	0.0641161	0.935884	0.0641161	0.0641161
1999-2000	7125	1	1	2559.6	31.8	1	1	82	1	0	0	0	0	1	1	0	1	0	1	1	0	0	1	27.25	Eligible	1	0	36	1	1	0.187495	0.812505	0.187495	0.187495
1999-2000	7160	2	11	2203.99	32.6	1	1	81	1	0	0	0	0	0	1	0	1	0	1	0	1	0	0	24.6	Eligible	1	0	79	1	1	0.0943964	0.905604	0.0943964	0.0943964
1999-2000	7237	1	4	400.353	33	1	1	73	1	1	1	0	0	0	1	0	0	1	1	1	1	0	1	24.06	Eligible	1	1	41	1	1	0.264942	0.735058	0.264942	0.264942
1999-2000	7312	1	11	7808.85	32.2	1	1	62	0	0	0	1	0	1	0	0	1	0	1	0	0	0	0	25.84	Eligible	0	0	231	0	1	0.0724792	0.927521	0.0724792	0.0724792
1999-2000	7319	2	9	2025.61	32.9	1	0	42	1	1	2	0	0	1	1	0	0	0	1	0	0	0	0	29.97	Eligible	0	0	239	0	1	0.249293	0.750707	0.249293	0.249293
1999-2000	7378	1	11	8600.93	32.7	1	1	76	0	0	0	0	0	1	0	0	1	0	1	0	0	0	0	25.76	Eligible	1	0	167	1	1	0.0808724	0.919128	0.0808724	0.0808724
1999-2000	7456	1	4	592.416	32.8	1	1	61	1	1	1	0	0	1	1	0	1	1	1	0	0	0	0	28.96	Eligible	0	0	248	0	1	0.0904069	0.909593	0.0904069	0.0904069
1999-2000	7482	2	4	3349.08	32.5	1	0	42	0	1	2	1	1	2	1	0	0	0	1	0	1	0	0	35.97	Eligible	0	0	237	0	1	0.315609	0.684391	0.315609	0.315609
1999-2000	7540	2	11	15227.3	33	1	0	49	1	0	0	0	1	2	1	0	1	0	1	1	0	0	0	35.54	Eligible	0	0	231	0	1	0.0838856	0.916114	0.0838856	0.0838856
1999-2000	7567	2	12	3078.59	32.9	1	0	56	0	1	2	0	0	0	0	1	2	1	1	0	0	0	0	24.53	Eligible	1	1	203	1	1	0.273864	0.726136	0.273864	0.273864
1999-2000	7576	1	4	638.63	32.5	1	1	75	0	1	1	0	0	0	1	0	1	0	1	0	0	0	0	22.96	Eligible	1	0	145	1	1	0.113313	0.886687	0.113313	0.113313
1999-2000	7577	2	7	1462.19	31.7	1	1	64	0	1	2	0	1	2	1	0	0	0	1	1	1	0	0	42.92	Eligible	1	1	7	1	1	0.376444	0.623556	0.376444	0.376444
1999-2000	7581	1	2	3001.49	32.7	1	1	84	0	1	3	0	0	1	0	0	0	0	1	0	1	1	0	26.71	Eligible	0	0	232	0	1	0.170488	0.829512	0.170488	0.170488
1999-2000	7701	1	6	3834.05	32.9	1	1	77	1	0	0	0	0	1	1	0	0	0	1	0	0	0	0	27.98	Eligible	0	0	235	0	1	0.0758566	0.924143	0.0758566	0.0758566
1999-2000	7767	2	7	5149.02	32.8	1	1	72	0	1	3	0	1	2	1	0	0	0	1	0	0	0	1	31.48	Eligible	1	0	59	1	1	0.312102	0.687898	0.312102	0.312102
1999-2000	7823	1	5	1938.8	31.6	1	1	67	1	1	2	0	0	1	1	0	0	1	1	1	0	0	0	25.31	Eligible	1	1	109	1	1	0.313623	0.686377	0.313623	0.313623
1999-2000	7849	2	12	3536.19	31.5	1	0	49	0	1	2	0	1	2	0	0	0	0	1	0	0	0	1	41.94	Eligible	0	0	243	0	1	0.51502	0.48498	0.51502	0.48498
1999-2000	7877	1	4	405.711	32.5	1	1	65	0	1	1	0	0	1	0	0	0	1	1	0	1	0	0	26.96	Eligible	1	0	165	1	1	0.107116	0.892884	0.107116	0.107116
1999-2000	7925	1	4	422.103	32.7	1	1	69	0	1	1	0	0	1	0	0	0	1	1	1	1	0	0	25.09	Eligible	1	0	20	1	1	0.120121	0.879879	0.120121	0.120121
1999-2000	8062	1	7	1345.95	32.5	1	1	66	1	1	2	1	0	1	1	0	0	0	1	0	0	0	0	28.73	Eligible	0	0	246	0	1	0.265525	0.734475	0.265525	0.265525
1999-2000	8219	2	11	6410.67	32.6	1	1	68	1	0	0	0	0	1	1	0	1	0	1	0	0	0	0	26.38	Eligible	1	1	149	1	1	0.0725537	0.927446	0.0725537	0.0725537
1999-2000	8248	1	7	1403.65	32.5	1	1	67	1	1	2	0	1	2	0	0	1	0	1	0	0	0	0	31.48	Eligible	1	0	175	1	1	0.295109	0.704891	0.295109	0.295109
1999-2000	8382	1	11	13291.5	32.6	1	0	59	1	0	0	0	0	0	1	0	1	0	1	0	0	0	0	24.73	Eligible	1	0	140	1	1	0.0779081	0.922092	0.0779081	0.0779081
1999-2000	8388	2	5	1306.95	32.8	1	1	62	1	1	2	0	0	1	0	1	2	0	1	0	0	0	0	26.94	Eligible	1	0	101	1	1	0.21857	0.78143	0.21857	0.21857
1999-2000	8405	2	9	4604.66	32.6	1	1	62	0	1	3	0	1	2	0	1	2	1	1	0	0	0	0	49.51	Eligible	1	0	89	1	1	0.125186	0.874814	0.125186	0.125186
1999-2000	8412	1	4	757.105	32.8	1	1	62	0	1	1	0	0	1	1	0	0	1	1	0	1	0	0	28.83	Eligible	1	1	233	1	1	0.110777	0.889223	0.110777	0.110777
1999-2000	8454	2	12	1344.68	32.3	1	1	60	1	1	2	1	0	1	1	0	1	0	1	0	1	0	1	29.64	Eligible	1	0	166	1	1	0.485399	0.514601	0.485399	0.485399
1999-2000	8455	1	7	3473.28	32.7	1	0	35	1	1	2	0	1	2	1	0	0	0	1	0	0	0	0	37.62	Eligible	0	0	246	0	1	0.271208	0.728792	0.271208	0.271208
1999-2000	8497	1	13	284.75	32.4	1	1	75	1	1	1	0	1	2	1	0	1	1	1	1	1	0	0	31.29	Eligible	1	0	163	1	1	0.132125	0.867875	0.132125	0.132125
1999-2000	8512	2	5	1731.64	32.9	1	1	85	0	1	2	0	1	2	0	0	0	0	1	0	1	0	0	31.32	Eligible	1	0	141	1	1	0.36499	0.63501	0.36499	0.36499
1999-2000	8532	2	11	6489.73	32.3	1	1	73	0	0	0	0	0	1	0	0	0	1	1	1	1	0	0	27.62	Eligible	1	0	80	1	1	0.10253	0.89747	0.10253	0.10253
1999-2000	8548	2	8	1283.65	32.4	1	1	81	1	1	2	0	0	1	0	0	0	0	1	0	1	0	0	25.45	Eligible	1	0	124	1	1	0.29837	0.70163	0.29837	0.29837
1999-2000	8572	1	11	6155.34	32.5	1	1	72	1	0	0	0	1	2	1	0	0	1	1	0	0	0	1	41.46	Eligible	1	0	100	1	1	0.19795	0.80205	0.19795	0.19795
1999-2000	8625	2	12	11043.7	32.6	1	0	38	1	0	0	0	0	1	1	0	0	0	2	0	0	0	0	28.19	Eligible	0	0	243	0	1	0.0660957	0.933904	0.0660957	0.0660957
1999-2000	8687	1	10	1167.09	32.7	1	0	48	0	1	1	0	1	2	1	0	0	0	1	0	0	0	0	32.86	Eligible	0	0	247	0	1	0.10193	0.89807	0.10193	0.10193
1999-2000	8698	1	11	9301.47	33	1	1	67	0	0	0	0	1	2	1	0	1	1	1	0	1	0	0	44.25	Eligible	1	0	224	1	1	0.1087	0.8913	0.1087	0.1087
1999-2000	8710	2	8	3004.68	32.7	1	0	50	1	1	2	1	0	1	1	0	1	0	1	0	0	0	0	29.16	Eligible	0	0	245	0	1	0.249171	0.750829	0.249171	0.249171
1999-2000	8784	2	6	374.795	33	1	1	68	0	1	1	0	1	2	1	0	0	0	1	0	0	0	0	38.06	Eligible	0	0	245	0	1	0.112166	0.887834	0.112166	0.112166
1999-2000	8786	2	6	11381.8	32.8	1	1	76	0	0	0	0	1	2	1	0	1	0	1	0	1	1	0	30.24	Eligible	1	0	142	1	1	0.12159	0.87841	0.12159	0.12159
1999-2000	8797	2	7	2815.36	32	1	0	44	1	1	2	0	0	0	0	1	2	0	2	1	0	0	1	19.38	Eligible	1	0	59	1	1	0.455664	0.544336	0.455664	0.455664
1999-2000	8829	3	1	5129.04	32.8	1	1	60	1	1	3	0	0	1	1	0	0	0	1	0	1	0	0	27.79	Eligible	0	0	241	0	1	0.125513	0.874487	0.125513	0.125513
1999-2000	8881	2	9	922.909	32.5	1	1	72	1	1	2	0	1	2	1	0	0	1	1	1	1	0	0	31.31	Eligible	1	0	66	1	1	0.37451	0.62549	0.37451	0.37451
1999-2000	8939	2	12	5655.63	32.3	1	1	64	1	0	0	0	0	1	0	0	0	1	1	1	0	0	0	25.93	Eligible	1	1	112	1	1	0.0803011	0.919699	0.0803011	0.0803011
1999-2000	8944	1	2	6432.26	31.2	1	1	77	1	0	0	0	1	2	1	0	1	0	1	0	1	0	1	30.41	Eligible	1	0	58	1	1	0.204654	0.795346	0.204654	0.204654
1999-2000	9031	1	7	2423.91	32.3	1	0	40	1	1	2	0	1	2	1	0	0	1	2	0	1	0	0	58.13	Eligible	1	0	100	1	1	0.324868	0.675132	0.324868	0.324868
1999-2000	9047	1	2	9578.83	32.8	1	1	68	1	0	0	0	0	1	1	0	1	1	2	0	1	0	0	29.64	Eligible	0	0	232	0	1	0.0896524	0.910348	0.0896524	0.0896524
1999-2000	9130	2	8	4024.43	32.2	1	0	37	0	1	2	0	1	2	0	0	0	0	1	0	1	0	0	46.67	Eligible	0	0	245	0	1	0.307688	0.692312	0.307688	0.307688
1999-2000	9172	2	5	1599.16	32.8	1	1	75	0	1	2	1	0	1	0	0	1	1	1	1	1	1	1	28.65	Eligible	1	0	10	1	1	0.60769	0.39231	0.60769	0.39231
1999-2000	9194	1	7	1481.71	33	1	1	81	0	1	2	0	1	2	1	0	1	1	1	0	1	0	0	36.24	Eligible	1	0	71	1	1	0.39081	0.60919	0.39081	0.39081
1999-2000	9197	1	1	9461.26	32.8	1	0	26	0	0	0	1	0	1	1	0	0	0	1	0	0	0	1	27.57	Eligible	0	0	233	0	1	0.143127	0.856873	0.143127	0.143127
1999-2000	9303	2	12	1738.17	33	1	1	74	0	1	2	0	1	2	0	0	1	0	1	0	0	0	0	31.47	Eligible	1	0	220	1	1	0.330768	0.669232	0.330768	0.330768
1999-2000	9326	2	11	2437.44	31.6	1	1	85	1	0	0	1	0	1	1	0	0	0	1	0	0	0	0	29.13	Eligible	1	1	86	1	1	0.0758014	0.924199	0.0758014	0.0758014
1999-2000	9331	2	7	1942	32.4	1	1	73	0	1	2	0	1	2	0	0	0	1	2	0	0	0	1	35.91	Eligible	1	0	89	1	1	0.580973	0.419027	0.580973	0.419027
1999-2000	9347	2	7	1462.19	32.3	1	1	83	0	1	2	0	0	1	0	0	0	1	1	0	1	0	0	28.68	Eligible	1	0	224	1	1	0.345584	0.654416	0.345584	0.345584
1999-2000	9369	1	4	361.418	32.9	1	1	74	0	1	1	0	0	1	1	0	0	1	1	1	0	0	0	27.04	Eligible	1	0	139	1	1	0.118904	0.881096	0.118904	0.118904
1999-2000	9390	2	8	3960.12	32.9	1	0	38	0	1	2	1	0	0	1	0	0	0	1	0	0	0	0	23	Eligible	0	0	245	0	1	0.286228	0.713772	0.286228	0.286228
1999-2000	9405	1	6	12984.1	31.7	1	0	46	1	0	0	0	1	2	1	1	2	0	1	0	1	0	0	35.96	Eligible	1	0	68	1	1	0.0661376	0.933862	0.0661376	0.0661376
1999-2000	9451	2	11	4329.25	32.5	1	0	46	0	1	2	0	1	2	0	1	2	0	1	0	0	0	0	39.02	Eligible	0	0	231	0	1	0.253529	0.746471	0.253529	0.253529
1999-2000	9463	1	4	385.264	33	1	1	73	1	1	1	0	0	0	1	0	1	1	1	0	1	0	1	22.62	Eligible	1	1	113	1	1	0.244506	0.755494	0.244506	0.244506
1999-2000	9466	2	5	3080.75	32.5	1	0	43	1	1	2	0	0	1	0	1	2	0	1	0	0	0	0	27.47	Eligible	0	0	242	0	1	0.201681	0.798319	0.201681	0.201681
1999-2000	9535	2	11	7674.08	32.6	1	1	60	0	0	0	0	1	2	1	0	0	0	1	0	1	0	0	31.5	Eligible	0	0	229	0	1	0.0980488	0.901951	0.0980488	0.0980488
1999-2000	9625	1	4	379.746	32.9	1	1	70	0	1	1	0	1	2	1	0	0	0	1	1	0	0	0	30.06	Eligible	0	0	248	0	1	0.124525	0.875475	0.124525	0.124525
1999-2000	9636	2	11	1694.36	32	1	1	74	1	1	2	0	1	2	1	0	1	1	1	1	1	0	1	36.25	Eligible	1	0	176	1	1	0.597926	0.402074	0.597926	0.402074
1999-2000	9648	2	5	1800.8	32.8	1	1	74	0	1	2	0	1	2	1	0	0	0	1	0	1	0	0	31.3	Eligible	1	1	181	1	1	0.363797	0.636203	0.363797	0.363797
1999-2000	9650	1	8	1305.92	32.8	1	1	60	1	1	2	0	0	1	1	0	1	1	1	0	0	0	0	28.63	Eligible	0	0	240	0	1	0.283242	0.716758	0.283242	0.283242
1999-2000	9667	1	8	3894.71	32.8	1	0	39	1	1	2	1	0	1	0	0	0	0	1	0	0	0	0	28.39	Eligible	0	0	242	0	1	0.228659	0.771341	0.228659	0.228659
1999-2000	9735	1	5	5031.98	32.9	1	1	65	1	0	0	1	0	0	1	0	1	0	1	0	0	0	0	24.16	Eligible	1	0	187	1	1	0.0770857	0.922914	0.0770857	0.0770857
1999-2000	9756	1	11	3383.22	32.8	1	1	72	1	0	0	0	1	2	1	0	1	1	1	1	0	0	0	32.52	Eligible	1	0	147	1	1	0.100644	0.899356	0.100644	0.100644
1999-2000	9793	2	11	1694.36	32.5	1	1	61	1	1	2	1	0	0	1	1	2	0	1	0	1	0	0	22.2	Eligible	1	0	57	1	1	0.258863	0.741137	0.258863	0.258863
1999-2000	9798	1	7	15595.2	32.3	1	0	38	1	1	3	1	0	1	1	0	1	0	1	0	0	0	0	25.31	Eligible	0	0	245	0	1	0.100222	0.899778	0.100222	0.100222
1999-2000	9809	2	5	3886.49	32.7	1	1	80	1	0	0	0	0	0	0	0	1	0	1	0	1	0	0	24.12	Eligible	1	1	52	1	1	0.0894602	0.91054	0.0894602	0.0894602
1999-2000	9828	1	7	2027.16	32.8	1	1	68	0	1	2	0	1	2	0	1	2	0	1	0	0	0	0	30.51	Eligible	0	0	245	0	1	0.276478	0.723522	0.276478	0.276478
1999-2000	9837	1	13	305.998	32.4	1	1	61	1	1	1	1	0	1	1	0	0	0	1	0	0	0	0	29.49	Eligible	0	0	232	0	1	0.0809259	0.919074	0.0809259	0.0809259
1999-2000	9912	2	9	4294.71	31.7	1	1	71	0	1	3	0	1	2	1	0	0	0	2	0	1	0	1	31.91	Eligible	1	1	203	1	1	0.34461	0.65539	0.34461	0.34461
2001-2002	9979	2	22	9006.28	33	1	1	60	1	1	3	1	0	0	1	0	1	0	1	0	0	0	0	22.33	Eligible	0	0	217	0	1	0.124371	0.875629	0.124371	0.124371
2001-2002	10021	1	26	3138.6	32.5	1	0	44	1	1	2	0	1	2	0	1	2	1	1	0	0	0	0	35.18	Eligible	1	0	24	1	1	0.242008	0.757992	0.242008	0.242008
2001-2002	10102	1	16	1442.55	31.9	1	1	63	1	1	2	0	0	1	1	0	1	1	1	0	1	0	0	29.37	Eligible	0	0	227	0	1	0.305716	0.694284	0.305716	0.305716
2001-2002	10142	1	16	2146.5	32.3	1	1	84	0	1	2	0	1	2	0	0	0	0	1	0	1	0	0	35.27	Eligible	1	1	74	1	1	0.363749	0.636251	0.363749	0.363749
2001-2002	10207	2	19	8613.97	31.7	1	1	66	0	0	0	1	1	2	1	0	1	0	2	0	0	0	1	42.03	Eligible	0	0	223	0	1	0.203753	0.796247	0.203753	0.203753
2001-2002	10348	1	16	1708.95	32.9	1	1	65	1	1	2	0	1	2	1	0	1	1	1	1	1	0	1	40.73	Eligible	1	0	79	1	1	0.58628	0.41372	0.58628	0.41372
2001-2002	10393	1	22	2795.22	32.8	1	1	84	0	0	0	0	0	0	0	0	1	0	1	0	1	1	0	20.71	Eligible	1	0	16	1	1	0.117683	0.882317	0.117683	0.117683
2001-2002	10396	2	22	8364.04	32.8	1	1	60	0	0	0	0	1	2	1	0	0	0	1	0	0	0	0	42.35	Eligible	1	0	53	1	1	0.0901966	0.909803	0.0901966	0.0901966
2001-2002	10409	1	21	5106.35	32.7	1	0	38	1	1	3	1	1	2	1	0	0	0	1	0	1	0	0	31.12	Eligible	0	0	205	0	1	0.124404	0.875596	0.124404	0.124404
2001-2002	10411	1	27	1763.78	32.4	1	1	85	0	1	2	1	1	2	0	0	0	0	1	0	0	0	0	33.55	Eligible	1	0	186	1	1	0.33413	0.66587	0.33413	0.33413
2001-2002	10436	2	25	3151.11	32.9	1	0	52	1	1	2	0	1	2	0	0	1	0	2	0	0	0	0	32.5	Eligible	0	0	211	0	1	0.291036	0.708964	0.291036	0.291036
2001-2002	10440	2	20	4099.82	32.9	1	0	46	1	1	2	0	0	0	0	1	2	0	2	0	1	0	1	24.17	Eligible	0	0	224	0	1	0.45443	0.54557	0.45443	0.45443
2001-2002	10449	1	18	2862.38	32.4	1	0	51	1	1	2	0	0	1	1	0	1	0	1	0	0	0	0	27	Eligible	0	0	217	0	1	0.258452	0.741548	0.258452	0.258452
2001-2002	10517	1	20	1126.62	32.7	1	1	63	0	1	2	0	1	2	0	0	0	0	2	1	0	0	1	36.74	Eligible	0	0	226	0	1	0.575335	0.424665	0.575335	0.424665
2001-2002	10539	1	15	6575.94	32.5	1	1	73	0	1	3	0	0	0	0	0	0	1	1	0	0	0	0	24.8	Eligible	0	0	226	0	1	0.156244	0.843756	0.156244	0.156244
2001-2002	10582	1	17	3324.97	31.5	1	0	44	0	1	3	0	1	2	0	0	0	0	2	0	0	1	0	34.17	Eligible	0	0	218	0	1	0.157555	0.842445	0.157555	0.157555
2001-2002	10585	2	20	4814.65	32.5	1	0	31	0	1	2	0	1	2	1	0	0	0	2	0	0	0	0	37.62	Eligible	0	0	223	0	1	0.305606	0.694394	0.305606	0.305606
2001-2002	10620	1	16	4526.56	32.7	1	1	71	1	0	0	1	0	0	1	1	2	0	1	0	0	0	0	23.32	Eligible	1	1	98	1	1	0.0644278	0.935572	0.0644278	0.0644278
2001-2002	10625	2	25	353.373	32.5	1	1	73	0	1	1	0	0	0	0	0	0	0	1	1	1	0	0	22.59	Eligible	1	0	200	1	1	0.127638	0.872362	0.127638	0.127638
2001-2002	10638	1	16	7070.23	32.8	1	1	69	1	0	0	1	0	0	1	0	0	1	1	0	1	0	0	24.8	Eligible	0	0	227	0	1	0.0918034	0.908197	0.0918034	0.0918034
2001-2002	10670	2	18	1962.77	32.8	1	1	79	0	1	2	1	0	1	0	0	0	0	1	0	1	0	0	25.15	Eligible	1	0	161	1	1	0.314113	0.685887	0.314113	0.314113
2001-2002	10725	2	25	1944.21	31.6	1	1	67	0	1	2	0	0	1	1	0	0	1	1	0	0	0	1	29.73	Eligible	0	0	209	0	1	0.534024	0.465976	0.534024	0.465976
2001-2002	10777	1	17	2272.56	32.8	1	1	85	0	0	0	1	0	0	0	0	0	0	2	1	1	0	0	19.03	Eligible	1	1	96	1	1	0.115044	0.884956	0.115044	0.115044
2001-2002	10781	2	20	4758.41	33	1	1	75	1	0	0	1	1	2	1	0	1	1	1	0	1	0	0	33.72	Eligible	1	0	78	1	1	0.0967952	0.903205	0.0967952	0.0967952
2001-2002	10797	1	14	2098.79	32.3	1	1	65	0	1	3	1	0	1	1	0	0	0	1	0	0	0	1	29.98	Eligible	0	0	215	0	1	0.264471	0.735529	0.264471	0.264471
2001-2002	10802	1	21	3614.29	33	1	1	72	1	0	0	1	0	0	0	0	1	0	1	0	0	0	0	24.48	Eligible	1	0	192	1	1	0.0759353	0.924065	0.0759353	0.0759353
2001-2002	11017	2	20	4554.75	32.3	1	0	48	0	1	2	1	1	2	1	1	2	0	2	1	0	0	0	46.55	Eligible	1	0	133	1	1	0.29101	0.70899	0.29101	0.29101
2001-2002	11021	1	26	3251.28	32	1	0	55	1	0	0	1	1	2	0	0	1	0	2	1	0	0	0	39.35	Eligible	1	0	99	1	1	0.0835342	0.916466	0.0835342	0.0835342
2001-2002	11063	1	27	3605.21	32.6	1	1	82	0	0	0	1	0	0	0	0	0	0	1	0	0	0	0	19.34	Eligible	1	0	64	1	1	0.0897266	0.910273	0.0897266	0.0897266
2001-2002	11160	2	14	1667.87	32.9	1	1	61	1	1	2	0	0	1	1	1	2	0	1	0	0	0	0	28.76	Eligible	0	0	224	0	1	0.226954	0.773046	0.226954	0.226954
2001-2002	11165	1	24	1323.75	32.1	1	1	71	1	1	2	0	0	1	1	0	1	0	1	0	0	0	0	29.01	Eligible	0	0	212	0	1	0.279515	0.720485	0.279515	0.279515
2001-2002	11230	2	22	2227	30.7	1	0	42	0	1	1	1	1	2	0	0	0	1	1	0	1	0	1	35.74	Eligible	0	0	217	0	1	0.224933	0.775067	0.224933	0.224933
2001-2002	11309	1	18	12383.6	32.6	1	0	49	1	0	0	1	1	2	0	0	1	1	2	0	1	0	0	64.16	Eligible	1	1	83	1	1	0.0858231	0.914177	0.0858231	0.0858231
2001-2002	11311	1	16	1721.54	32.8	1	1	68	1	1	2	0	0	0	0	1	2	0	2	1	0	0	0	18.02	Eligible	1	0	86	1	1	0.279264	0.720736	0.279264	0.279264
2001-2002	11345	2	18	2601.18	32	1	1	62	0	1	2	1	1	2	0	0	0	0	1	0	0	0	0	39.29	Eligible	0	0	213	0	1	0.307295	0.692705	0.307295	0.307295
2001-2002	11354	1	24	2952.44	32.4	1	0	41	0	1	2	0	0	0	0	0	0	0	1	0	1	0	1	20.92	Eligible	0	0	212	0	1	0.520788	0.479212	0.520788	0.479212
2001-2002	11412	1	24	1269.33	32.7	1	1	68	1	1	2	0	0	0	1	0	1	1	1	0	1	0	0	24.53	Eligible	1	1	219	1	1	0.338896	0.661104	0.338896	0.338896
2001-2002	11426	1	16	1442.55	32.8	1	1	75	1	1	2	0	0	1	1	0	1	0	1	0	0	0	0	25.45	Eligible	1	0	31	1	1	0.283851	0.716149	0.283851	0.283851
2001-2002	11549	1	19	2251.96	32.9	1	1	82	1	0	0	1	0	0	1	0	1	0	2	1	1	0	0	20.84	Eligible	1	0	50	1	1	0.106134	0.893866	0.106134	0.106134
2001-2002	11552	2	18	1690.66	32.1	1	1	61	1	1	2	0	0	1	1	0	1	1	1	0	1	0	1	26.91	Eligible	0	0	212	0	1	0.516983	0.483017	0.516983	0.483017
2001-2002	11557	1	17	2374.54	33	1	1	81	0	0	0	0	0	0	0	0	1	0	1	1	0	0	0	17.74	Eligible	1	1	47	1	1	0.102411	0.897589	0.102411	0.102411
2001-2002	11820	1	18	2881.97	32.8	1	0	58	1	1	2	0	1	2	1	0	1	0	1	1	1	0	0	44.11	Eligible	1	0	187	1	1	0.339581	0.660419	0.339581	0.339581
2001-2002	11826	1	27	2165.79	32.8	1	1	69	0	1	2	0	1	2	0	0	0	0	1	0	0	0	0	35.95	Eligible	1	0	101	1	1	0.324835	0.675165	0.324835	0.324835
2001-2002	11931	2	25	3640.95	33	1	1	65	1	0	0	0	1	2	0	0	1	1	1	0	0	0	0	38.71	Eligible	1	0	125	1	1	0.0839993	0.916001	0.0839993	0.0839993
2001-2002	11953	1	16	1604.63	31.6	1	1	62	1	1	2	1	1	2	1	0	1	0	1	0	0	0	0	35.31	Eligible	0	0	227	0	1	0.291657	0.708343	0.291657	0.291657
2001-2002	11961	2	24	1512.41	32.5	1	1	69	1	1	2	1	1	2	1	0	1	1	1	0	1	0	1	42.44	Eligible	1	1	71	1	1	0.554423	0.445577	0.554423	0.445577
2001-2002	12028	2	21	5522.73	32.9	1	1	60	1	0	0	1	1	2	1	0	1	0	2	1	1	0	0	32.2	Eligible	0	0	211	0	1	0.0977437	0.902256	0.0977437	0.0977437
2001-2002	12052	2	25	3151.11	32.5	1	0	44	1	1	2	1	0	1	0	0	0	0	1	0	1	0	1	26.51	Eligible	1	0	20	1	1	0.450643	0.549357	0.450643	0.450643
2001-2002	12146	2	15	1594.81	32.7	1	1	60	1	1	2	1	0	1	1	0	1	1	1	0	0	0	0	28.7	Eligible	0	0	218	0	1	0.274464	0.725536	0.274464	0.274464
2001-2002	12148	1	28	1434.75	32.9	1	0	45	0	1	1	0	1	2	1	0	0	0	1	0	1	0	0	39.06	Eligible	0	0	208	0	1	0.109107	0.890893	0.109107	0.109107
2001-2002	12242	2	25	2134.57	32.6	1	0	26	0	1	1	1	1	2	1	0	0	0	2	0	1	0	0	37.42	Eligible	0	0	208	0	1	0.101138	0.898862	0.101138	0.101138
2001-2002	12268	1	24	2996.43	32.3	1	0	50	1	1	2	0	1	2	1	0	1	0	1	0	0	0	0	32.42	Eligible	0	0	211	0	1	0.28741	0.71259	0.28741	0.28741
2001-2002	12322	1	18	3275.46	32.3	1	0	57	0	1	2	1	1	2	1	0	0	1	1	0	0	1	0	41.94	Eligible	0	0	216	0	1	0.365249	0.634751	0.365249	0.365249
2001-2002	12418	1	28	2058.52	33	1	1	80	1	1	3	0	0	0	1	0	1	0	1	1	0	1	0	24.23	Eligible	1	1	14	1	1	0.176934	0.823066	0.176934	0.176934
2001-2002	12468	1	14	4130.77	32.5	1	0	45	0	1	2	1	1	2	0	0	0	1	2	0	0	0	1	35.21	Eligible	1	0	162	1	1	0.533225	0.466775	0.533225	0.466775
2001-2002	12485	1	27	1360.49	31.5	1	1	75	1	1	2	0	1	2	0	0	0	1	2	0	0	1	1	37.13	Eligible	1	0	137	1	1	0.590197	0.409803	0.590197	0.409803
2001-2002	12511	1	22	5094.19	32.7	1	1	69	1	0	0	1	1	2	0	0	1	0	1	0	1	1	0	30.14	Eligible	1	0	41	1	1	0.0961389	0.903861	0.0961389	0.0961389
2001-2002	12514	2	26	2235.13	32.6	1	0	40	1	1	2	0	0	1	1	0	0	0	2	0	0	0	0	27.51	Eligible	0	0	228	0	1	0.258766	0.741234	0.258766	0.258766
2001-2002	12587	1	20	2340.74	32.8	1	0	32	1	1	2	0	0	0	0	1	2	0	1	0	0	0	0	23.55	Eligible	0	0	225	0	1	0.212563	0.787437	0.212563	0.212563
2001-2002	12619	1	17	1444.64	33	1	0	44	0	1	1	1	1	2	1	1	2	0	2	0	0	0	0	36.58	Eligible	0	0	217	0	1	0.0827662	0.917234	0.0827662	0.0827662
2001-2002	12676	1	16	1942.76	32.9	1	1	85	0	1	2	0	1	2	0	0	0	0	2	0	1	0	1	30.5	Eligible	1	0	74	1	1	0.600089	0.399911	0.600089	0.399911
2001-2002	12681	1	18	1128.35	32.4	1	1	64	1	1	2	1	1	2	1	0	0	1	1	1	1	0	0	38.01	Eligible	1	0	136	1	1	0.354474	0.645526	0.354474	0.354474
2001-2002	12816	1	16	3822.85	32.3	1	0	30	0	1	2	0	1	2	1	0	0	0	1	0	0	0	0	34.79	Eligible	0	0	227	0	1	0.291769	0.708231	0.291769	0.291769
2001-2002	12838	1	24	1911.77	31.8	1	1	64	0	1	2	1	0	0	1	0	0	0	1	0	0	0	0	24.73	Eligible	0	0	211	0	1	0.315513	0.684487	0.315513	0.315513
2001-2002	12885	1	21	10402.5	32.8	1	0	47	0	1	3	1	0	1	1	0	0	0	1	0	0	0	0	26.92	Eligible	0	0	205	0	1	0.117305	0.882695	0.117305	0.117305
2001-2002	12891	2	18	3700.17	32.9	1	1	84	0	0	0	0	1	2	0	0	0	0	1	1	1	0	0	32.69	Eligible	1	1	24	1	1	0.115427	0.884573	0.115427	0.115427
2001-2002	12979	1	16	1759.48	32.8	1	1	62	1	1	2	0	0	1	1	0	1	1	2	0	0	0	0	28.96	Eligible	0	0	227	0	1	0.297964	0.702036	0.297964	0.297964
2001-2002	12994	1	16	4647.12	32.8	1	0	54	0	1	2	0	1	2	0	0	1	0	1	0	0	0	0	30.05	Eligible	0	0	227	0	1	0.307492	0.692508	0.307492	0.307492
2001-2002	13059	1	20	2067.57	32.8	1	0	43	1	1	2	0	1	2	1	0	1	1	1	1	0	0	0	36.09	Eligible	0	0	226	0	1	0.318581	0.681419	0.318581	0.318581
2001-2002	13219	1	14	3247.07	32.7	1	0	39	1	1	2	1	1	2	1	0	0	0	1	0	0	0	0	32.53	Eligible	0	0	214	0	1	0.266839	0.733161	0.266839	0.266839
2001-2002	13237	2	20	4599.97	32.9	1	0	43	0	1	2	1	1	2	0	0	0	1	1	0	0	0	1	30.33	Eligible	0	0	227	0	1	0.515412	0.484588	0.515412	0.484588
2001-2002	13366	1	22	4411.03	32.5	1	1	70	1	0	0	1	0	1	1	0	1	0	1	1	1	0	0	28.82	Eligible	1	1	111	1	1	0.0846275	0.915373	0.0846275	0.0846275
2001-2002	13478	2	15	1594.81	32.8	1	1	66	1	1	2	0	0	1	1	0	1	1	1	0	1	0	0	26.95	Eligible	1	1	72	1	1	0.309139	0.690861	0.309139	0.309139
2001-2002	13601	1	20	2077.79	32.7	1	0	49	1	1	2	0	1	2	0	1	2	1	1	1	0	0	0	33.52	Eligible	1	1	104	1	1	0.267551	0.732449	0.267551	0.267551
2001-2002	13618	1	16	3635.26	32	1	0	52	0	1	2	0	1	2	0	0	0	0	2	0	1	0	0	38.45	Eligible	0	0	227	0	1	0.338526	0.661474	0.338526	0.338526
2001-2002	13715	1	16	2574.66	31.5	1	1	60	0	1	2	0	1	2	1	0	1	1	1	1	1	0	0	32.85	Eligible	0	0	227	0	1	0.389695	0.610305	0.389695	0.389695
2001-2002	13730	2	14	4691.52	32.5	1	1	77	1	0	0	1	0	1	0	0	1	0	1	0	1	1	0	26.44	Eligible	1	1	77	1	1	0.0871128	0.912887	0.0871128	0.0871128
2001-2002	13746	1	17	2138.35	32.6	1	1	80	1	0	0	1	0	1	1	0	0	0	1	0	0	0	0	25.61	Eligible	1	0	167	1	1	0.0739458	0.926054	0.0739458	0.0739458
2001-2002	13770	2	25	1376.83	32.9	1	1	61	1	1	2	0	0	1	0	0	1	1	1	1	0	1	0	28.24	Eligible	1	0	115	1	1	0.328879	0.671121	0.328879	0.328879
2001-2002	13817	2	16	8440.22	32.8	1	1	75	0	0	0	0	1	2	0	0	0	1	1	0	1	0	0	37.31	Eligible	0	0	206	0	1	0.107634	0.892366	0.107634	0.107634
2001-2002	13837	1	17	9718.68	33	1	0	43	0	0	0	0	1	2	1	0	0	0	1	0	0	0	0	30.12	Eligible	0	0	218	0	1	0.0829959	0.917004	0.0829959	0.0829959
2001-2002	13869	1	28	1271.57	32.8	1	0	46	0	1	1	0	1	2	1	0	1	0	1	0	0	0	1	38.89	Eligible	0	0	208	0	1	0.216251	0.783749	0.216251	0.216251
2001-2002	13936	1	17	290.763	31.5	1	1	74	1	1	1	0	1	2	1	0	1	0	1	1	1	0	0	31.63	Eligible	1	1	16	1	1	0.122924	0.877076	0.122924	0.122924
2001-2002	13958	1	27	2165.79	33	1	1	85	0	1	2	0	0	1	0	0	0	1	1	1	1	0	0	25.35	Eligible	0	0	221	0	1	0.372861	0.627139	0.372861	0.372861
2001-2002	14049	2	15	584.572	31.1	1	1	65	0	1	1	0	1	2	1	0	0	1	1	0	0	0	1	34.64	Eligible	0	0	218	0	1	0.248129	0.751871	0.248129	0.248129
2001-2002	14076	2	17	4593.43	32.9	1	1	75	0	0	0	1	1	2	1	0	0	0	1	0	0	0	0	30.96	Eligible	0	0	211	0	1	0.0932554	0.906745	0.0932554	0.0932554
2001-2002	14097	1	27	2706.76	32.5	1	0	50	1	1	2	0	0	1	1	0	1	1	1	0	1	0	0	26.67	Eligible	0	0	220	0	1	0.291135	0.708865	0.291135	0.291135
2001-2002	14109	1	16	1759.48	32.5	1	1	75	1	1	2	0	1	2	0	0	1	1	2	1	0	0	0	34.91	Eligible	1	0	183	1	1	0.35849	0.64151	0.35849	0.35849
2001-2002	14112	1	23	3138.66	31.2	1	0	57	1	0	0	0	0	1	0	0	0	0	1	0	0	0	0	29.83	Eligible	0	0	225	0	1	0.0653162	0.934684	0.0653162	0.0653162
2001-2002	14120	1	17	2593.86	32.5	1	1	82	0	0	0	1	0	1	0	0	1	0	1	0	0	0	0	26.2	Eligible	1	1	119	1	1	0.0800214	0.919979	0.0800214	0.0800214
2001-2002	14260	1	16	3711.29	32.5	1	0	31	0	1	2	0	1	2	1	0	0	0	1	0	0	0	1	42.38	Eligible	0	0	227	0	1	0.504361	0.495639	0.504361	0.495639
2001-2002	14325	1	14	3543.44	32.8	1	0	25	1	1	2	1	1	2	0	0	0	0	1	0	0	0	1	32.67	Eligible	0	0	215	0	1	0.440133	0.559867	0.440133	0.440133
2001-2002	14340	2	25	1003.94	32.8	1	0	40	0	1	1	0	0	1	1	0	0	0	1	0	0	0	0	28.5	Eligible	0	0	209	0	1	0.085472	0.914528	0.085472	0.085472
2001-2002	14347	1	25	2363.5	32.3	1	1	62	0	1	2	0	0	0	0	1	2	0	1	1	1	0	0	24.52	Eligible	1	1	117	1	1	0.305688	0.694312	0.305688	0.305688
2001-2002	14352	1	14	1426.33	32.9	1	1	68	1	1	2	0	1	2	1	0	1	1	1	0	0	0	0	36.54	Eligible	1	0	107	1	1	0.324277	0.675723	0.324277	0.324277
2001-2002	14355	1	24	4023.15	32.9	1	0	39	1	1	2	1	0	1	0	0	0	0	1	0	0	0	0	28.7	Eligible	0	0	212	0	1	0.228659	0.771341	0.228659	0.228659
2001-2002	14364	1	22	2042.1	33	1	1	81	1	0	0	1	0	0	0	1	2	1	2	1	1	0	0	20.85	Eligible	1	0	60	1	1	0.0880428	0.911957	0.0880428	0.0880428
2001-2002	14448	1	17	5301.31	32.8	1	1	67	0	0	0	1	1	2	1	0	0	0	1	0	0	0	0	33.11	Eligible	0	0	218	0	1	0.0896936	0.910306	0.0896936	0.0896936
2001-2002	14453	1	26	1911.77	32.8	1	1	61	0	1	2	1	0	1	0	0	0	0	1	0	0	0	0	27.91	Eligible	0	0	221	0	1	0.274971	0.725029	0.274971	0.274971
2001-2002	14503	1	27	1909.91	32.9	1	1	63	0	1	2	1	0	0	0	0	0	0	1	0	0	0	1	24.43	Eligible	0	0	221	0	1	0.516314	0.483686	0.516314	0.483686
2001-2002	14533	2	25	1663.6	33	1	1	67	0	1	2	0	1	2	1	0	1	0	1	0	0	0	0	30.74	Eligible	1	0	66	1	1	0.334382	0.665618	0.334382	0.334382
2001-2002	14644	1	23	8845.35	32.6	1	0	53	0	0	0	1	0	0	1	0	0	0	2	0	0	0	0	22.09	Eligible	0	0	225	0	1	0.0864431	0.913557	0.0864431	0.0864431
2001-2002	14645	1	18	8992.28	32.7	1	0	54	0	0	0	1	1	2	1	0	1	0	1	0	0	0	0	38.61	Eligible	0	0	214	0	1	0.0841771	0.915823	0.0841771	0.0841771
2001-2002	14654	1	15	7902.32	30.8	1	0	28	0	0	0	1	1	2	1	0	0	0	2	0	0	0	1	33.27	Eligible	0	0	226	0	1	0.172682	0.827318	0.172682	0.172682
2001-2002	14676	1	17	5507.75	33	1	1	64	1	0	0	1	0	0	1	0	0	0	1	0	0	0	0	23.97	Eligible	0	0	217	0	1	0.0766958	0.923304	0.0766958	0.0766958
2001-2002	14694	1	17	3465.56	33	1	1	75	1	0	0	1	0	1	1	0	1	0	1	0	0	0	0	25.63	Eligible	1	0	211	1	1	0.0721412	0.927859	0.0721412	0.0721412
2001-2002	14821	1	17	1607.48	32.3	1	0	54	1	1	1	0	1	2	1	0	1	0	2	0	0	0	0	31.24	Eligible	1	0	184	1	1	0.098727	0.901273	0.098727	0.098727
2001-2002	14831	1	15	2447.77	32.8	1	0	30	1	1	1	0	1	2	1	0	0	0	2	0	0	0	0	43.78	Eligible	0	0	223	0	1	0.0878498	0.91215	0.0878498	0.0878498
2001-2002	14843	1	16	4305.42	33	1	0	41	0	1	2	0	0	1	0	0	0	0	1	0	0	0	0	29.49	Eligible	0	0	227	0	1	0.262493	0.737507	0.262493	0.262493
2001-2002	14858	1	17	9857.85	32.9	1	0	57	0	1	3	0	0	1	1	0	1	1	1	0	0	0	1	26.28	Eligible	1	1	189	1	1	0.279979	0.720021	0.279979	0.279979
2001-2002	14866	2	20	1734.34	32.7	1	1	66	1	1	2	0	0	0	1	0	0	0	2	0	0	0	0	24.97	Eligible	0	0	224	0	1	0.312626	0.687374	0.312626	0.312626
2001-2002	14877	1	17	8256.46	32.8	1	0	58	1	0	0	1	0	1	1	0	1	0	2	0	0	0	0	28.28	Eligible	0	0	218	0	1	0.0701343	0.929866	0.0701343	0.0701343
2001-2002	14921	1	25	1383.86	32	1	1	60	1	1	2	0	0	0	0	1	2	0	1	0	0	0	1	20.16	Eligible	1	0	46	1	1	0.43521	0.56479	0.43521	0.43521
2001-2002	14967	1	16	2146.5	32.9	1	1	82	0	1	2	0	0	0	1	0	1	0	1	0	0	0	1	20.3	Eligible	1	0	180	1	1	0.565781	0.434219	0.565781	0.434219
2001-2002	15036	1	15	1881.09	32.7	1	0	41	1	1	1	1	1	2	1	0	0	1	1	0	1	0	0	31.43	Eligible	0	0	222	0	1	0.0983148	0.901685	0.0983148	0.0983148
2001-2002	15073	1	16	2270.46	32.3	1	1	70	0	1	2	0	1	2	0	0	0	0	1	0	1	0	0	35.01	Eligible	1	1	70	1	1	0.346573	0.653427	0.346573	0.346573
2001-2002	15077	1	16	2270.46	32.3	1	1	64	0	1	2	1	1	2	0	0	1	0	1	0	0	0	0	34.49	Eligible	1	0	190	1	1	0.30961	0.69039	0.30961	0.30961
2001-2002	15099	2	18	3894.73	32	1	0	31	1	1	2	0	1	2	1	0	0	0	2	0	0	0	0	33.8	Eligible	0	0	220	0	1	0.279041	0.720959	0.279041	0.279041
2001-2002	15185	1	15	3808.4	30.5	1	0	58	0	1	2	0	0	0	0	1	2	1	1	1	1	0	1	21.02	Eligible	1	1	41	1	1	0.533569	0.466431	0.533569	0.466431
2001-2002	15225	1	17	7933.9	32.8	1	0	53	1	0	0	1	0	1	1	0	1	0	1	0	0	0	0	29.97	Eligible	0	0	218	0	1	0.0646382	0.935362	0.0646382	0.0646382
2001-2002	15340	1	14	4755.52	33	1	0	59	0	0	0	0	0	0	0	1	2	0	1	0	1	0	0	20.26	Eligible	0	0	216	0	1	0.0738211	0.926179	0.0738211	0.0738211
2001-2002	15369	1	14	1426.33	33	1	1	63	1	1	2	0	0	1	1	0	1	0	2	1	0	0	0	28.84	Eligible	0	0	215	0	1	0.305511	0.694489	0.305511	0.305511
2001-2002	15389	1	25	1517.4	32.7	1	1	72	1	1	2	0	1	2	0	0	0	0	1	0	1	0	0	35.74	Eligible	1	0	183	1	1	0.320407	0.679593	0.320407	0.320407
2001-2002	15390	1	18	10893.5	32.7	1	0	30	1	0	0	1	0	1	0	1	2	0	1	0	0	0	0	29.03	Eligible	0	0	217	0	1	0.0441803	0.95582	0.0441803	0.0441803
2001-2002	15403	1	24	1353.86	32.3	1	1	64	1	1	2	0	0	1	1	0	0	1	2	0	0	0	1	29.48	Eligible	1	0	90	1	1	0.513113	0.486887	0.513113	0.486887
2001-2002	15479	1	17	2179.59	33	1	1	85	1	1	3	1	0	1	1	0	0	0	2	1	0	0	0	25.93	Eligible	1	0	78	1	1	0.144979	0.855021	0.144979	0.144979
2001-2002	15527	1	20	5228.1	32.8	1	1	73	1	0	0	1	0	1	1	0	0	0	1	0	0	0	0	26.7	Eligible	0	0	226	0	1	0.0714182	0.928582	0.0714182	0.0714182
2001-2002	15550	1	17	1753.43	33	1	1	64	0	1	2	0	1	2	0	0	1	1	1	1	0	0	0	32.05	Eligible	0	0	217	0	1	0.360524	0.639476	0.360524	0.360524
2001-2002	15618	1	17	755.017	32.8	1	1	69	1	1	1	1	1	2	1	0	1	1	1	1	1	0	0	41.41	Eligible	1	1	104	1	1	0.123673	0.876327	0.123673	0.123673
2001-2002	15634	2	22	13802.3	32.8	1	0	25	1	0	0	0	0	1	1	0	0	0	2	0	0	0	0	27.78	Eligible	0	0	216	0	1	0.0619239	0.938076	0.0619239	0.0619239
2001-2002	15641	1	16	2361.14	32.3	1	1	72	0	1	2	0	1	2	0	0	0	1	1	1	1	0	0	40.3	Eligible	1	0	25	1	1	0.392164	0.607836	0.392164	0.392164
2001-2002	15660	1	15	443.872	32.9	1	1	68	1	1	1	0	0	1	1	0	0	1	1	0	1	0	0	28.04	Eligible	0	0	226	0	1	0.101637	0.898363	0.101637	0.101637
2001-2002	15725	1	27	4079.84	32.8	1	0	20	0	1	2	0	0	0	1	0	0	0	1	0	1	0	0	23.87	Eligible	0	0	221	0	1	0.294334	0.705666	0.294334	0.294334
2001-2002	15791	2	16	4799.8	32.1	1	0	20	1	1	2	0	0	1	0	0	0	0	1	0	0	0	0	28.01	Eligible	0	0	206	0	1	0.218565	0.781435	0.218565	0.218565
2001-2002	15856	1	15	2187.71	30.7	1	0	37	0	1	1	0	0	1	1	0	0	1	1	0	1	0	1	25.89	Eligible	0	0	226	0	1	0.21117	0.78883	0.21117	0.21117
2001-2002	15874	1	17	6146.76	32.6	1	1	68	0	0	0	1	0	0	1	0	1	0	1	0	1	0	0	21.85	Eligible	1	0	116	1	1	0.0957016	0.904298	0.0957016	0.0957016
2001-2002	15940	1	26	11115	33	1	0	36	1	0	0	1	1	2	1	0	1	0	1	0	0	0	0	34.21	Eligible	1	0	29	1	1	0.0683814	0.931619	0.0683814	0.0683814
2001-2002	16199	2	20	4583.65	32.3	1	0	47	0	1	2	1	1	2	1	0	0	0	1	0	1	0	0	38.52	Eligible	0	0	223	0	1	0.321424	0.678576	0.321424	0.321424
2001-2002	16205	1	17	8392.82	32.8	1	0	54	0	0	0	0	0	0	1	0	1	0	1	0	0	0	0	24.98	Eligible	0	0	218	0	1	0.0855341	0.914466	0.0855341	0.0855341
2001-2002	16229	2	21	3448.26	32.8	1	1	71	0	0	0	0	1	2	0	0	0	1	1	0	0	0	0	36.58	Eligible	0	0	207	0	1	0.0972011	0.902799	0.0972011	0.0972011
2001-2002	16289	1	24	2903.33	32.3	1	0	40	1	1	2	0	0	1	1	0	1	0	1	0	0	0	0	28.56	Eligible	1	1	205	1	1	0.247318	0.752682	0.247318	0.247318
2001-2002	16295	1	27	1360.49	32.2	1	1	77	1	1	2	0	0	1	1	1	2	0	1	0	1	0	0	26.64	Eligible	1	0	73	1	1	0.259663	0.740337	0.259663	0.259663
2001-2002	16434	1	26	1357.01	32.3	1	1	66	1	1	2	0	1	2	1	1	2	0	2	1	1	0	0	43.29	Eligible	1	0	91	1	1	0.312872	0.687128	0.312872	0.312872
2001-2002	16474	1	23	3138.66	33	1	0	51	1	0	0	1	0	0	0	0	0	0	2	0	0	0	0	20.37	Eligible	0	0	225	0	1	0.0723699	0.92763	0.0723699	0.0723699
2001-2002	16501	2	18	3498.05	32.8	1	0	45	1	1	2	1	1	2	1	0	0	0	1	0	1	0	0	30.76	Eligible	0	0	213	0	1	0.291847	0.708153	0.291847	0.291847
2001-2002	16548	1	16	3735.24	32.3	1	0	37	1	1	2	0	1	2	0	1	2	0	1	1	0	0	0	41.9	Eligible	0	0	227	0	1	0.240718	0.759282	0.240718	0.240718
2001-2002	16553	2	16	4963.36	32.9	1	0	32	1	1	2	1	1	2	0	0	0	0	1	0	0	0	0	30.64	Eligible	0	0	206	0	1	0.249363	0.750637	0.249363	0.249363
2001-2002	16575	2	20	2320.01	33	1	1	62	0	1	2	0	1	2	1	0	0	1	1	0	0	0	0	36.36	Eligible	1	1	164	1	1	0.345702	0.654298	0.345702	0.345702
2001-2002	16593	1	24	3711.06	32.9	1	0	24	1	1	3	1	0	0	0	0	0	0	2	0	0	0	0	19.85	Eligible	0	0	211	0	1	0.105479	0.894521	0.105479	0.105479
2001-2002	16664	2	20	2782.77	32.8	1	1	65	0	1	2	0	1	2	0	0	0	0	1	0	0	0	0	36.61	Eligible	1	0	157	1	1	0.320153	0.679847	0.320153	0.320153
2001-2002	16738	2	16	4808.87	32.8	1	0	29	1	1	2	1	1	2	1	0	0	0	1	0	0	0	0	33.63	Eligible	0	0	206	0	1	0.256489	0.743511	0.256489	0.256489
2001-2002	16777	1	16	1942.76	32.3	1	1	66	0	1	2	0	0	1	1	0	1	1	1	1	1	0	0	25.19	Eligible	0	0	227	0	1	0.361736	0.638264	0.361736	0.361736
2001-2002	16823	1	15	453.5	32.8	1	1	73	1	1	1	0	0	1	1	0	0	1	1	1	1	0	0	28.05	Eligible	0	0	222	0	1	0.114605	0.885395	0.114605	0.114605
2001-2002	16898	1	16	2768.89	33	1	1	82	1	0	0	0	0	1	1	0	0	0	2	0	1	0	0	26.79	Eligible	1	0	98	1	1	0.0894491	0.910551	0.0894491	0.0894491
2001-2002	16899	1	27	1909.91	31.8	1	1	78	0	1	2	0	0	1	0	0	1	1	1	1	1	0	1	27.18	Eligible	1	1	34	1	1	0.58457	0.41543	0.58457	0.41543
2001-2002	16918	1	16	2574.66	32.3	1	1	65	0	1	2	1	1	2	0	1	2	0	1	0	1	0	0	43.27	Eligible	0	0	227	0	1	0.283009	0.716991	0.283009	0.283009
2001-2002	16925	1	26	5204.1	32.7	1	1	71	1	0	0	0	0	1	1	0	1	1	2	1	1	0	0	28.29	Eligible	1	1	50	1	1	0.100292	0.899708	0.100292	0.100292
2001-2002	16943	1	26	5426.44	32.8	1	1	60	0	0	0	0	0	1	0	0	0	0	1	0	0	0	0	28.7	Eligible	0	0	220	0	1	0.0747154	0.925285	0.0747154	0.0747154
2001-2002	16971	1	24	1323.75	32.9	1	1	63	1	1	2	1	0	1	0	0	0	0	1	0	0	0	0	25.53	Eligible	0	0	214	0	1	0.252126	0.747874	0.252126	0.252126
2001-2002	16985	2	26	1745.24	33	1	1	81	1	0	0	0	1	2	0	0	0	1	2	1	1	0	0	32.29	Eligible	1	0	94	1	1	0.114768	0.885232	0.114768	0.114768
2001-2002	16986	1	17	519.252	32.9	1	1	61	0	1	1	0	0	1	0	0	0	0	1	0	0	0	0	27.94	Eligible	0	0	217	0	1	0.0901758	0.909824	0.0901758	0.0901758
2001-2002	17096	1	24	1988.13	32.7	1	1	71	0	1	2	0	1	2	0	0	1	1	1	1	1	0	1	39.45	Eligible	1	0	31	1	1	0.611934	0.388066	0.611934	0.388066
2001-2002	17104	2	15	9633.79	33	1	0	52	1	0	0	0	1	2	1	0	1	0	1	0	0	0	0	33.22	Eligible	0	0	218	0	1	0.0770981	0.922902	0.0770981	0.0770981
2001-2002	17122	1	16	3358.57	32.5	1	0	55	1	1	3	1	1	2	1	0	0	1	1	0	1	0	0	32.36	Eligible	0	0	227	0	1	0.143944	0.856056	0.143944	0.143944
2001-2002	17148	2	18	3921.55	32.8	1	1	81	0	0	0	1	1	2	0	0	0	1	1	1	0	0	0	30.56	Eligible	1	0	85	1	1	0.108036	0.891964	0.108036	0.108036
2001-2002	17152	1	23	1910.67	33	1	1	80	1	0	0	0	0	0	1	0	0	0	2	0	0	0	0	21.73	Eligible	1	0	179	1	1	0.0912868	0.908713	0.0912868	0.0912868
2001-2002	17210	1	26	6179.39	32.8	1	1	64	1	0	0	1	0	1	1	0	1	0	1	0	0	0	0	28.83	Eligible	0	0	221	0	1	0.0682943	0.931706	0.0682943	0.0682943
2001-2002	17291	2	17	3686.25	32.8	1	0	47	0	1	3	0	0	0	0	0	0	0	1	1	0	0	1	21.08	Eligible	0	0	211	0	1	0.289792	0.710208	0.289792	0.289792
2001-2002	17315	1	15	6126.23	32.8	1	1	74	0	0	0	1	1	2	0	0	1	0	1	0	0	0	1	34.05	Eligible	0	0	226	0	1	0.192378	0.807622	0.192378	0.192378
2001-2002	17321	2	18	2293.86	32.8	1	1	63	0	1	2	1	1	2	1	0	1	0	1	0	0	0	0	32.52	Eligible	0	0	213	0	1	0.320056	0.679944	0.320056	0.320056
2001-2002	17423	1	17	2032.6	32.8	1	1	70	1	0	0	0	0	0	1	0	1	1	1	1	0	0	1	18.41	Eligible	1	1	133	1	1	0.209477	0.790523	0.209477	0.209477
2001-2002	17457	1	15	5826.05	32.8	1	1	62	0	1	3	0	0	1	1	0	0	0	1	0	0	0	0	29.15	Eligible	1	0	187	1	1	0.130769	0.869231	0.130769	0.130769
2001-2002	17488	1	19	1344.59	31.8	1	1	82	1	1	2	0	0	1	0	1	2	0	2	1	1	0	0	27.55	Eligible	1	1	109	1	1	0.287782	0.712218	0.287782	0.287782
2001-2002	17577	1	24	3098.54	33	1	0	46	1	1	2	1	0	0	0	1	2	0	1	0	0	0	0	24.9	Eligible	1	0	56	1	1	0.217859	0.782141	0.217859	0.217859
2001-2002	17596	1	17	5356.85	32.7	1	1	61	1	0	0	1	0	1	1	0	1	0	1	0	0	0	0	25.96	Eligible	0	0	217	0	1	0.0672786	0.932721	0.0672786	0.0672786
2001-2002	17603	1	22	1869.67	32.7	1	0	45	1	1	1	0	1	2	1	0	0	0	1	0	0	0	0	37.41	Eligible	0	0	220	0	1	0.0894379	0.910562	0.0894379	0.0894379
2001-2002	17640	1	16	4228.72	32.6	1	0	36	0	1	2	0	1	2	0	0	0	1	1	1	0	0	0	47.82	Eligible	1	0	168	1	1	0.326678	0.673322	0.326678	0.326678
2001-2002	17641	1	27	3535.88	32.8	1	0	49	0	1	2	0	1	2	1	0	0	0	2	0	0	0	1	46.59	Eligible	0	0	226	0	1	0.543539	0.456461	0.543539	0.456461
2001-2002	17645	2	22	4713.7	32.9	1	1	85	0	0	0	0	1	2	0	0	0	1	1	1	1	0	0	32.29	Eligible	1	0	81	1	1	0.124147	0.875853	0.124147	0.124147
2001-2002	17683	2	20	1450.77	32.8	1	1	85	1	0	0	1	1	2	1	0	0	0	1	0	0	0	0	34.22	Eligible	1	1	64	1	1	0.087112	0.912888	0.087112	0.087112
2001-2002	17694	1	24	5680.57	32.5	1	1	64	0	1	3	1	1	2	1	0	0	0	1	0	0	0	0	30.53	Eligible	0	0	211	0	1	0.144832	0.855168	0.144832	0.144832
2001-2002	17733	2	17	258.974	32.3	1	1	63	1	1	1	0	1	2	1	1	2	0	1	0	0	0	1	31.19	Eligible	0	0	211	0	1	0.175059	0.824941	0.175059	0.175059
2001-2002	17734	1	14	7835.05	32.8	1	1	64	0	0	0	0	1	2	1	0	0	0	1	0	1	0	1	36.76	Eligible	0	0	215	0	1	0.214372	0.785628	0.214372	0.214372
2001-2002	17758	1	18	1562.66	33	1	1	85	0	1	2	0	0	0	0	0	0	0	1	1	1	0	0	23.96	Eligible	1	0	126	1	1	0.384116	0.615884	0.384116	0.384116
2001-2002	17804	1	16	13311.2	32.9	1	0	53	1	0	0	1	1	2	1	0	1	0	1	1	1	0	0	31.08	Eligible	1	1	6	1	1	0.0894177	0.910582	0.0894177	0.0894177
2001-2002	17864	2	15	3680.86	33	1	0	20	1	1	2	1	1	2	0	0	0	0	1	0	0	0	0	33.46	Eligible	0	0	219	0	1	0.237523	0.762477	0.237523	0.237523
2001-2002	17940	1	20	2770.78	32	1	0	38	1	1	2	1	1	2	0	1	2	0	2	0	0	0	1	39.67	Eligible	0	0	226	0	1	0.41696	0.58304	0.41696	0.41696
2001-2002	17942	1	17	356.417	32.8	1	1	62	1	1	1	0	0	1	1	0	1	0	1	0	1	0	0	27.55	Eligible	0	0	218	0	1	0.092076	0.907924	0.092076	0.092076
2001-2002	18045	2	19	6216.48	31.6	1	1	75	1	0	0	0	0	0	1	0	1	0	2	0	1	0	1	24.59	Eligible	1	0	82	1	1	0.208558	0.791442	0.208558	0.208558
2001-2002	18095	2	20	4166.63	32.3	1	0	24	1	1	2	0	0	0	0	1	2	0	2	0	0	0	0	19.6	Eligible	0	0	227	0	1	0.215566	0.784434	0.215566	0.215566
2001-2002	18114	1	18	6823.95	32.8	1	1	72	0	0	0	0	0	0	0	0	1	0	2	1	1	0	0	19	Eligible	1	1	43	1	1	0.112437	0.887563	0.112437	0.112437
2001-2002	18121	2	25	1415.57	32.9	1	0	42	1	1	1	0	0	0	1	0	1	0	2	0	0	0	0	24.07	Eligible	0	0	209	0	1	0.0909639	0.909036	0.0909639	0.0909639
2001-2002	18213	1	21	1426.3	32.9	1	1	66	0	1	2	0	1	2	0	0	0	0	1	0	0	0	0	35.4	Eligible	0	0	205	0	1	0.32132	0.67868	0.32132	0.32132
2001-2002	18242	2	20	1860.7	32.5	1	1	85	1	1	2	0	0	0	0	0	0	0	2	0	1	0	1	21.73	Eligible	1	0	6	1	1	0.562467	0.437533	0.562467	0.437533
2001-2002	18304	1	17	3495.76	32.9	1	1	75	1	0	0	1	0	1	1	0	1	0	1	0	1	0	0	27.36	Eligible	1	0	84	1	1	0.0785573	0.921443	0.0785573	0.0785573
2001-2002	18317	2	20	4496.92	31	1	0	36	0	1	2	1	1	2	1	1	2	1	1	1	0	0	1	44.69	Eligible	0	0	224	0	1	0.490195	0.509805	0.490195	0.490195
2001-2002	18344	1	15	1555.8	32.8	1	1	62	1	1	2	0	1	2	0	0	1	1	1	1	0	0	0	39.4	Eligible	1	1	24	1	1	0.329093	0.670907	0.329093	0.329093
2001-2002	18423	1	17	4717.69	32.8	1	1	75	0	0	0	0	0	1	1	0	0	0	1	0	0	0	0	27.55	Eligible	1	0	105	1	1	0.0845356	0.915464	0.0845356	0.0845356
2001-2002	18516	1	20	2858.24	30.2	1	0	35	0	1	2	0	1	2	0	1	2	0	2	0	1	0	1	31.95	Eligible	0	0	226	0	1	0.478247	0.521753	0.478247	0.478247
2001-2002	18582	2	18	1919.13	33	1	1	61	1	1	2	0	1	2	1	0	1	0	1	0	0	0	0	34.36	Eligible	1	0	198	1	1	0.299631	0.700369	0.299631	0.299631
2001-2002	18635	2	19	14475.4	32.9	1	0	45	1	1	3	1	1	2	1	0	1	0	1	0	0	0	0	30.5	Eligible	0	0	223	0	1	0.118588	0.881412	0.118588	0.118588
2001-2002	18709	1	16	1721.54	32	1	1	62	1	1	2	0	1	2	1	0	0	1	1	0	0	0	1	35.85	Eligible	1	0	42	1	1	0.533059	0.466941	0.533059	0.466941
2001-2002	18717	1	26	2985.85	32.3	1	0	46	1	1	2	0	0	0	1	1	2	0	2	0	0	0	0	24.54	Eligible	0	0	221	0	1	0.246005	0.753995	0.246005	0.246005
2001-2002	18718	2	25	1290.87	32.3	1	1	76	1	1	2	1	0	1	1	0	1	0	1	0	0	0	0	27.47	Eligible	1	1	157	1	1	0.276132	0.723868	0.276132	0.276132
2001-2002	18726	1	18	3447.29	32.7	1	1	85	0	0	0	1	0	1	0	0	1	0	1	1	1	0	0	26.49	Eligible	1	1	25	1	1	0.0974389	0.902561	0.0974389	0.0974389
2001-2002	18782	2	21	2623.58	32.8	1	1	85	0	0	0	0	1	2	0	0	1	1	1	0	1	0	0	30.82	Eligible	1	1	13	1	1	0.112903	0.887097	0.112903	0.112903
2001-2002	18843	2	25	4237.21	32.9	1	0	38	0	1	2	0	0	0	1	0	0	0	1	0	0	0	0	24.24	Eligible	0	0	208	0	1	0.295229	0.704771	0.295229	0.295229
2001-2002	18850	1	25	3795.23	32.4	1	0	45	0	1	2	1	1	2	1	0	0	0	2	0	0	0	0	49.73	Eligible	0	0	207	0	1	0.312301	0.687699	0.312301	0.312301
2001-2002	18909	2	26	2324.13	32.3	1	0	44	0	1	2	0	1	2	1	0	0	0	1	0	0	0	1	30.44	Eligible	0	0	230	0	1	0.52176	0.47824	0.52176	0.47824
2001-2002	18916	2	28	4560.43	30.6	1	0	35	0	1	2	0	0	1	1	0	0	0	2	0	0	0	1	28.77	Eligible	0	0	214	0	1	0.487051	0.512949	0.487051	0.487051
2001-2002	18974	1	24	4023.15	31.8	1	0	22	1	1	2	0	0	0	0	0	1	0	1	1	1	0	0	23.41	Eligible	1	0	8	1	1	0.281302	0.718698	0.281302	0.281302
2001-2002	19028	1	16	1160.44	33	1	1	85	1	0	0	0	0	1	1	0	1	0	1	0	0	0	0	25.23	Eligible	1	0	25	1	1	0.0789265	0.921073	0.0789265	0.0789265
2001-2002	19040	1	16	6864.52	32.8	1	1	67	0	0	0	0	0	0	1	1	2	0	1	1	0	0	0	19.65	Eligible	1	0	117	1	1	0.0818793	0.918121	0.0818793	0.0818793
2001-2002	19051	1	17	2827.14	32.3	1	0	41	1	1	2	1	0	1	1	0	0	1	1	0	1	0	1	27.92	Eligible	0	0	218	0	1	0.479264	0.520736	0.479264	0.479264
2001-2002	19056	1	25	1287.77	31.6	1	1	63	1	1	2	0	0	0	1	0	1	0	1	1	1	0	0	22.79	Eligible	1	0	26	1	1	0.339719	0.660281	0.339719	0.339719
2001-2002	19099	1	24	1330.25	32.9	1	1	62	1	1	2	0	0	1	1	0	0	1	1	0	0	0	0	29.06	Eligible	0	0	211	0	1	0.285395	0.714605	0.285395	0.285395
2001-2002	19133	1	26	3595.99	32.7	1	1	85	0	0	0	0	0	0	1	0	0	1	1	0	1	0	0	23.05	Eligible	1	0	32	1	1	0.115684	0.884316	0.115684	0.115684
2001-2002	19238	2	20	4599.97	32.5	1	0	52	0	1	2	0	1	2	0	0	0	0	2	0	0	0	0	33.17	Eligible	0	0	224	0	1	0.31821	0.68179	0.31821	0.31821
2001-2002	19291	2	21	2665.18	32.6	1	1	85	0	0	0	0	0	0	0	1	2	0	1	0	1	1	0	20.9	Eligible	1	1	63	1	1	0.0967088	0.903291	0.0967088	0.0967088
2001-2002	19364	2	15	2570.09	32.3	1	1	80	0	0	0	0	0	1	1	0	0	0	1	1	1	0	0	25.1	Eligible	1	0	83	1	1	0.103819	0.896181	0.103819	0.103819
2001-2002	19398	1	24	1269.33	32.9	1	1	69	1	1	2	1	1	2	1	1	2	0	1	0	0	0	0	35.99	Eligible	0	0	210	0	1	0.254456	0.745544	0.254456	0.254456
2001-2002	19429	1	20	813.501	32.3	1	1	78	1	1	2	0	0	0	0	1	2	0	1	0	1	0	0	22.26	Eligible	1	0	104	1	1	0.274694	0.725306	0.274694	0.274694
2001-2002	19445	2	27	744.979	32.5	1	1	80	0	1	1	0	0	0	0	0	1	1	1	0	1	0	0	18.99	Eligible	1	1	146	1	1	0.128439	0.871561	0.128439	0.128439
2001-2002	19452	1	17	1299.29	32.7	1	0	48	0	1	1	0	1	2	1	0	0	1	1	0	1	0	0	31.67	Eligible	0	0	218	0	1	0.118527	0.881473	0.118527	0.118527
2001-2002	19507	1	17	10302.7	32.8	1	0	48	0	0	0	1	0	1	0	1	2	0	2	0	0	0	0	25.52	Eligible	0	0	217	0	1	0.0579402	0.94206	0.0579402	0.0579402
2001-2002	19802	1	24	3149.72	32.8	1	0	46	1	1	1	1	1	2	1	1	2	0	1	0	0	0	0	38.46	Eligible	0	0	212	0	1	0.0701872	0.929813	0.0701872	0.0701872
2001-2002	19823	1	21	1044.63	32.9	1	1	66	1	1	2	1	0	0	1	0	0	1	1	0	0	0	0	21.51	Eligible	0	0	205	0	1	0.306855	0.693145	0.306855	0.306855
2001-2002	19847	1	17	3653.89	32.1	1	0	55	1	1	2	1	1	2	1	0	0	0	1	0	0	0	0	35.42	Eligible	0	0	217	0	1	0.283942	0.716058	0.283942	0.283942
2001-2002	19871	1	23	3401.67	32.8	1	1	63	1	0	0	0	0	1	1	0	1	1	1	1	0	0	0	27.43	Eligible	0	0	225	0	1	0.0839617	0.916038	0.0839617	0.0839617
2001-2002	20029	1	15	2803.03	32.9	1	0	28	1	1	1	0	0	0	0	1	2	0	1	0	0	0	0	24.37	Eligible	0	0	220	0	1	0.0620025	0.937998	0.0620025	0.0620025
2001-2002	20053	2	14	3722.85	32.8	1	0	38	1	1	2	0	0	1	1	0	0	0	1	1	1	0	0	28.3	Eligible	1	1	131	1	1	0.284175	0.715825	0.284175	0.284175
2001-2002	20109	1	20	2397.5	32.9	1	0	42	0	1	2	0	0	1	1	0	0	0	1	0	0	0	0	27.26	Eligible	0	0	225	0	1	0.274103	0.725897	0.274103	0.274103
2001-2002	20218	2	18	5906.69	32.4	1	1	78	0	0	0	1	0	0	1	0	0	0	1	1	1	0	0	21.51	Eligible	1	1	83	1	1	0.110598	0.889402	0.110598	0.110598
2001-2002	20224	1	22	2839.55	33	1	1	81	0	0	0	0	0	0	0	0	0	0	1	0	1	0	0	19.73	Eligible	1	0	90	1	1	0.100966	0.899034	0.100966	0.100966
2001-2002	20234	1	15	3890.91	32.4	1	0	40	0	1	2	1	0	1	0	1	2	0	2	1	1	0	0	27.92	Eligible	1	0	91	1	1	0.25992	0.74008	0.25992	0.25992
2001-2002	20287	2	26	2324.13	32.5	1	0	45	0	1	2	1	1	2	0	1	2	1	1	0	0	0	1	32.69	Eligible	0	0	228	0	1	0.461918	0.538082	0.461918	0.461918
2001-2002	20319	2	25	1336.47	32.7	1	0	44	1	1	1	0	0	1	1	0	0	0	1	0	0	0	0	29.74	Eligible	0	0	209	0	1	0.0774673	0.922533	0.0774673	0.0774673
2001-2002	20326	1	24	1323.75	32.8	1	1	65	1	1	2	1	0	1	1	0	0	0	1	0	0	0	0	28.77	Eligible	0	0	214	0	1	0.264481	0.735519	0.264481	0.264481
2001-2002	20339	2	25	4024.93	33	1	0	37	1	1	2	0	0	1	1	0	0	0	1	0	0	0	0	29.59	Eligible	0	0	209	0	1	0.244313	0.755687	0.244313	0.244313
2001-2002	20407	1	16	2270.46	31.9	1	1	75	0	1	2	0	1	2	1	0	0	0	1	0	0	0	0	33.96	Eligible	1	0	137	1	1	0.343959	0.656041	0.343959	0.343959
2001-2002	20437	1	20	1316.66	32.3	1	1	76	0	1	2	0	0	1	1	0	0	0	1	1	1	0	1	26.47	Eligible	0	0	226	0	1	0.576185	0.423815	0.576185	0.423815
2001-2002	20496	1	16	4707.14	32.8	1	1	77	1	0	0	1	0	1	1	0	1	0	1	1	1	0	1	27.7	Eligible	1	0	62	1	1	0.190823	0.809177	0.190823	0.190823
2001-2002	20618	1	14	3741.74	32.8	1	0	45	0	1	2	1	1	2	1	0	1	1	1	0	1	0	1	36.29	Eligible	0	0	214	0	1	0.554396	0.445604	0.554396	0.445604
2001-2002	20619	2	16	4782.12	32.7	1	0	40	1	1	2	1	0	1	0	0	1	0	1	0	0	0	0	26.89	Eligible	0	0	205	0	1	0.229629	0.770371	0.229629	0.229629
2001-2002	20696	1	15	3412.6	31.9	1	1	65	1	0	0	0	1	2	0	1	2	0	1	1	1	0	1	30.23	Eligible	1	1	39	1	1	0.168983	0.831017	0.168983	0.168983
2001-2002	20727	1	24	3481.15	32.6	1	0	50	0	1	2	1	1	2	1	0	0	1	1	0	0	0	0	32.38	Eligible	0	0	212	0	1	0.321708	0.678292	0.321708	0.321708
2001-2002	20807	1	21	1508.67	32.6	1	1	66	0	1	2	1	1	2	1	0	0	0	1	0	1	0	0	42.03	Eligible	0	0	205	0	1	0.344019	0.655981	0.344019	0.344019
2001-2002	20830	1	21	2622.18	30.6	1	1	85	0	0	0	0	0	1	1	0	0	0	2	1	0	0	1	25.13	Eligible	1	0	80	1	1	0.22076	0.77924	0.22076	0.22076
2003-2004	21048	2	39	2379.38	33	1	0	42	0	1	1	0	0	0	0	1	2	0	1	0	0	0	0	21.85	Eligible	0	0	201	0	1	0.0749462	0.925054	0.0749462	0.0749462
2003-2004	21068	2	34	5963.21	32.8	1	0	57	0	0	0	0	0	1	0	0	1	0	1	0	0	1	0	29	Eligible	0	0	203	0	1	0.0849763	0.915024	0.0849763	0.0849763
2003-2004	21080	2	39	6362.58	32.4	1	1	60	0	0	0	1	0	1	1	0	1	0	2	0	1	0	1	29.79	Eligible	0	0	201	0	1	0.189326	0.810674	0.189326	0.189326
2003-2004	21083	2	38	645.945	32.9	1	1	80	0	1	1	0	0	0	0	0	0	0	1	0	1	0	0	24.85	Eligible	1	0	122	1	1	0.12001	0.87999	0.12001	0.12001
2003-2004	21099	2	39	4487.45	33	1	1	75	1	0	0	0	1	2	1	0	0	1	1	0	1	0	1	40.41	Eligible	0	0	201	0	1	0.215694	0.784306	0.215694	0.215694
2003-2004	21104	2	35	1565.56	32.8	1	1	70	1	1	2	0	0	1	1	0	1	1	1	0	1	0	1	29.33	Eligible	1	1	166	1	1	0.529012	0.470988	0.529012	0.470988
2003-2004	21118	1	34	438.057	33	1	1	66	1	1	1	0	0	1	1	1	2	1	1	1	0	0	0	25.76	Eligible	1	1	62	1	1	0.0832338	0.916766	0.0832338	0.0832338
2003-2004	21123	1	35	4027.49	33	1	1	75	1	0	0	1	0	0	1	0	1	0	2	0	1	1	0	22.14	Eligible	1	0	32	1	1	0.107129	0.892871	0.107129	0.107129
2003-2004	21177	1	30	3349.12	32.4	1	0	43	0	1	2	1	1	2	0	0	1	0	1	1	1	0	0	32.77	Eligible	0	0	199	0	1	0.328608	0.671392	0.328608	0.328608
2003-2004	21258	2	41	4634.32	32.8	1	0	26	1	1	3	0	0	1	0	0	0	0	1	0	0	0	0	27.68	Eligible	0	0	191	0	1	0.0936951	0.906305	0.0936951	0.0936951
2003-2004	21275	1	34	591.866	32.9	1	1	65	0	1	1	0	1	2	1	0	0	1	1	0	0	0	1	35.07	Eligible	0	0	193	0	1	0.248129	0.751871	0.248129	0.248129
2003-2004	21295	1	33	3754.7	32.8	1	1	70	0	1	3	0	0	0	0	0	0	1	1	1	0	0	1	24.37	Eligible	1	0	168	1	1	0.332746	0.667254	0.332746	0.332746
2003-2004	21311	1	37	12316.7	33	1	0	50	1	0	0	1	0	1	1	0	0	0	1	0	0	0	0	28.02	Eligible	0	0	187	0	1	0.063665	0.936335	0.063665	0.063665
2003-2004	21359	2	38	517.52	32.4	1	1	79	1	1	1	0	0	1	0	1	2	0	1	1	1	0	0	26.49	Eligible	1	0	52	1	1	0.0856017	0.914398	0.0856017	0.0856017
2003-2004	21391	1	34	759.029	32.5	1	1	77	1	1	1	0	0	1	0	0	1	1	1	1	1	0	0	29.72	Eligible	1	1	89	1	1	0.111376	0.888624	0.111376	0.111376
2003-2004	21404	1	31	5877.49	32.7	1	1	79	0	0	0	1	0	0	1	0	1	1	1	1	0	0	0	24.61	Eligible	1	1	136	1	1	0.109688	0.890312	0.109688	0.109688
2003-2004	21472	1	32	3640.61	32.7	1	0	45	1	1	2	0	0	0	1	0	0	0	1	0	0	0	0	23.11	Eligible	0	0	190	0	1	0.276659	0.723341	0.276659	0.276659
2003-2004	21502	2	34	2972.45	32.8	1	1	84	1	0	0	0	0	1	1	0	1	0	1	1	0	1	0	25.71	Eligible	1	0	124	1	1	0.0998606	0.900139	0.0998606	0.0998606
2003-2004	21513	2	41	3270.06	33	1	0	22	1	1	2	1	1	2	0	0	0	0	1	0	0	0	0	30.76	Eligible	0	0	190	0	1	0.239469	0.760531	0.239469	0.239469
2003-2004	21528	2	31	6640.93	33	1	1	65	1	0	0	0	0	1	1	0	1	0	1	0	1	0	0	28.7	Eligible	0	0	196	0	1	0.0778416	0.922158	0.0778416	0.0778416
2003-2004	21530	1	35	2531.36	32.6	1	1	85	0	0	0	0	0	1	0	0	1	0	1	1	1	0	0	26.99	Eligible	1	0	62	1	1	0.101346	0.898654	0.101346	0.101346
2003-2004	21586	2	33	2481.46	32.7	1	1	75	0	1	2	1	1	2	0	0	0	1	2	1	0	0	1	41.02	Eligible	1	0	74	1	1	0.599087	0.400913	0.599087	0.400913
2003-2004	21644	2	42	3157.55	32.3	1	0	35	0	1	1	0	0	1	1	0	0	0	1	0	0	0	0	27.28	Eligible	0	0	202	0	1	0.0834011	0.916599	0.0834011	0.0834011
2003-2004	21773	1	34	392.945	32.4	1	1	73	1	1	1	0	1	2	0	0	1	0	2	0	0	0	0	30.47	Eligible	0	0	189	0	1	0.103082	0.896918	0.103082	0.103082
2003-2004	21859	2	43	5197.78	32.3	1	1	73	0	1	3	0	0	1	0	1	2	0	1	0	1	0	0	28.62	Eligible	0	0	204	0	1	0.116923	0.883077	0.116923	0.116923
2003-2004	21874	2	42	1506.84	32.4	1	1	66	1	1	2	0	1	2	1	0	0	1	1	1	1	0	0	37.45	Eligible	1	1	143	1	1	0.367011	0.632989	0.367011	0.367011
2003-2004	21878	2	32	3453.08	32.9	1	1	81	0	0	0	1	0	1	1	0	0	0	2	0	0	0	0	29.87	Eligible	1	1	154	1	1	0.0884224	0.911578	0.0884224	0.0884224
2003-2004	21889	2	33	5968.68	32.6	1	1	72	0	0	0	0	1	2	0	0	0	0	1	0	1	0	0	34.66	Eligible	1	0	22	1	1	0.098982	0.901018	0.098982	0.098982
2003-2004	21894	2	37	2604.8	32.6	1	1	73	0	1	2	0	1	2	0	0	0	1	1	0	0	0	0	39.54	Eligible	0	0	182	0	1	0.346868	0.653132	0.346868	0.346868
2003-2004	21933	2	43	2760.96	32.5	1	0	48	0	1	2	0	0	0	0	0	0	0	1	0	0	0	1	20.31	Eligible	0	0	204	0	1	0.50714	0.49286	0.50714	0.49286
2003-2004	21978	2	35	2710.23	32.8	1	1	84	0	0	0	0	0	1	0	0	1	0	1	0	1	0	0	25.75	Eligible	1	0	44	1	1	0.0914924	0.908508	0.0914924	0.0914924
2003-2004	22139	1	42	2899.69	32.8	1	1	63	1	1	3	0	0	1	1	0	0	0	2	0	0	0	0	29.38	Eligible	0	0	194	0	1	0.123837	0.876163	0.123837	0.123837
2003-2004	22149	2	30	8623.13	33	1	0	59	0	0	0	0	1	2	1	0	0	1	1	0	0	0	1	40.43	Eligible	0	0	200	0	1	0.207456	0.792544	0.207456	0.207456
2003-2004	22165	2	34	13043.6	32.8	1	0	50	1	0	0	1	0	0	1	1	2	1	2	0	1	1	0	24.74	Eligible	1	1	134	1	1	0.0830102	0.91699	0.0830102	0.0830102
2003-2004	22177	2	35	2491.93	32.8	1	1	83	1	0	0	0	0	0	1	0	1	0	1	0	0	0	1	24.95	Eligible	1	0	128	1	1	0.190984	0.809016	0.190984	0.190984
2003-2004	22213	2	42	3999.56	32.8	1	1	69	0	0	0	1	0	1	0	0	0	0	1	1	0	1	0	27.93	Eligible	1	1	12	1	1	0.0955015	0.904499	0.0955015	0.0955015
2003-2004	22270	2	35	1910.91	33	1	1	68	1	1	2	1	1	2	1	0	1	0	1	0	0	0	0	34.57	Eligible	1	0	139	1	1	0.298342	0.701658	0.298342	0.298342
2003-2004	22278	2	42	1487.24	32	1	1	71	1	1	2	0	0	0	0	1	2	0	2	0	0	0	1	22.3	Eligible	1	1	65	1	1	0.464814	0.535186	0.464814	0.464814
2003-2004	22308	2	42	2279.54	32.8	1	0	41	0	1	1	1	0	1	1	0	0	0	1	0	0	0	0	28.47	Eligible	0	0	202	0	1	0.0825259	0.917474	0.0825259	0.0825259
2003-2004	22314	1	38	3637.76	33	1	0	46	0	1	2	1	1	2	0	0	0	1	1	0	0	0	0	39.98	Eligible	0	0	183	0	1	0.305519	0.694481	0.305519	0.305519
2003-2004	22343	2	30	1523.26	33	1	1	65	0	1	2	1	0	1	1	1	2	0	1	0	0	0	0	28.69	Eligible	1	1	176	1	1	0.246135	0.753865	0.246135	0.246135
2003-2004	22346	2	39	2590.43	32.3	1	1	85	0	0	0	1	0	1	0	0	1	0	2	0	1	1	1	27.79	Eligible	1	0	20	1	1	0.228208	0.771792	0.228208	0.228208
2003-2004	22433	2	38	3256.87	32.9	1	0	44	1	1	1	1	0	1	1	0	0	0	1	0	0	0	0	27.66	Eligible	0	0	187	0	1	0.0744047	0.925595	0.0744047	0.0744047
2003-2004	22448	2	32	5812.05	33	1	1	78	1	0	0	0	0	0	1	0	1	0	1	1	1	0	0	24.7	Eligible	1	1	85	1	1	0.102538	0.897462	0.102538	0.102538
2003-2004	22450	1	29	2791.43	33	1	1	85	0	0	0	1	0	0	0	0	1	0	1	1	1	0	0	21.83	Eligible	1	0	66	1	1	0.109019	0.890981	0.109019	0.109019
2003-2004	22488	2	34	4798.86	32.8	1	1	63	0	0	0	0	1	2	1	0	0	0	1	0	0	0	0	39.24	Eligible	0	0	203	0	1	0.0915244	0.908476	0.0915244	0.0915244
2003-2004	22537	1	42	2981.27	32.9	1	0	40	0	1	2	1	1	2	1	0	0	0	1	0	1	0	1	36.31	Eligible	1	0	165	1	1	0.528507	0.471493	0.528507	0.471493
2003-2004	22546	1	36	2312.17	32.3	1	1	75	0	1	2	0	0	0	0	0	0	0	1	0	0	0	0	22.42	Eligible	0	0	198	0	1	0.326146	0.673854	0.326146	0.326146
2003-2004	22561	2	42	4286.99	31.8	1	0	37	0	1	2	1	1	2	1	0	0	0	1	1	0	0	1	39.51	Eligible	0	0	201	0	1	0.528412	0.471588	0.528412	0.471588
2003-2004	22569	2	30	2677.93	32.8	1	1	83	1	0	0	1	0	1	1	0	0	0	1	1	0	0	0	26.42	Eligible	1	0	14	1	1	0.0828913	0.917109	0.0828913	0.0828913
2003-2004	22621	2	33	4526.03	32.9	1	0	37	0	1	2	0	1	2	1	0	0	1	1	0	1	0	0	49.34	Eligible	1	0	93	1	1	0.336307	0.663693	0.336307	0.336307
2003-2004	22637	2	38	596.049	32.9	1	1	65	1	1	1	0	1	2	1	0	1	0	1	0	0	0	0	36.22	Eligible	1	0	172	1	1	0.0985693	0.901431	0.0985693	0.0985693
2003-2004	22687	1	34	4917.55	32.5	1	0	28	1	1	1	0	1	2	1	0	0	0	1	0	0	0	0	37.16	Eligible	0	0	192	0	1	0.0822922	0.917708	0.0822922	0.0822922
2003-2004	22694	1	35	3087.84	31.6	1	0	42	1	1	2	1	0	1	0	0	0	0	1	0	0	0	0	28.24	Eligible	0	0	197	0	1	0.231506	0.768494	0.231506	0.231506
2003-2004	22698	1	32	5329.89	32.8	1	0	43	1	0	0	0	1	2	1	1	2	1	1	0	1	0	0	35.1	Eligible	0	0	189	0	1	0.0700256	0.929974	0.0700256	0.0700256
2003-2004	22708	2	41	4756.94	32.2	1	0	54	0	0	0	0	1	2	1	1	2	0	1	0	0	0	0	36.43	Eligible	0	0	191	0	1	0.0712007	0.928799	0.0712007	0.0712007
2003-2004	22719	1	37	1965.41	31.8	1	1	69	1	1	3	1	0	0	0	1	2	0	1	1	0	0	0	21.48	Eligible	1	0	7	1	1	0.111595	0.888405	0.111595	0.111595
2003-2004	22766	2	39	6006.31	32.9	1	0	44	0	0	0	1	1	2	1	0	0	0	2	0	0	0	0	50.13	Eligible	0	0	201	0	1	0.084718	0.915282	0.084718	0.084718
2003-2004	22813	2	31	4639.45	32.9	1	0	55	1	0	0	0	0	0	1	1	2	0	1	1	1	1	0	24.7	Eligible	1	0	97	1	1	0.0861213	0.913879	0.0861213	0.0861213
2003-2004	22822	1	34	540.852	32.8	1	1	72	0	1	1	0	0	1	0	1	2	0	1	1	1	0	0	28.15	Eligible	1	0	155	1	1	0.0929963	0.907004	0.0929963	0.0929963
2003-2004	22868	1	39	543.795	33	1	1	61	0	1	1	0	1	2	1	0	0	0	1	0	1	0	0	34.73	Eligible	0	0	195	0	1	0.117723	0.882277	0.117723	0.117723
2003-2004	22938	1	32	3409.25	33	1	0	43	1	1	2	0	0	1	0	0	0	0	1	0	0	0	0	26.89	Eligible	0	0	190	0	1	0.24034	0.75966	0.24034	0.24034
2003-2004	22957	2	33	3554.58	32.9	1	0	33	1	1	2	0	0	1	1	0	0	0	2	0	0	0	0	27.82	Eligible	0	0	189	0	1	0.251638	0.748362	0.251638	0.251638
2003-2004	23161	2	34	13423.5	32.5	1	0	51	1	0	0	1	0	1	1	0	1	0	1	0	0	0	0	29.4	Eligible	0	0	203	0	1	0.0639933	0.936007	0.0639933	0.0639933
2003-2004	23257	1	36	2352.23	32.8	1	1	73	0	1	2	0	0	0	0	0	0	0	2	0	0	0	0	24.01	Eligible	0	0	198	0	1	0.337228	0.662772	0.337228	0.337228
2003-2004	23275	2	33	4639.45	32.9	1	0	50	1	0	0	0	0	0	1	1	2	0	2	0	0	0	0	22.21	Eligible	0	0	189	0	1	0.0639381	0.936062	0.0639381	0.0639381
2003-2004	23340	1	31	6525.12	32.8	1	1	61	1	0	0	1	0	1	1	1	2	0	1	0	0	0	0	28.44	Eligible	0	0	198	0	1	0.054454	0.945546	0.054454	0.054454
2003-2004	23378	1	35	5822.75	32.6	1	1	75	0	0	0	1	1	2	0	0	0	0	1	0	0	0	0	43.49	Eligible	1	1	168	1	1	0.0888056	0.911194	0.0888056	0.0888056
2003-2004	23413	2	30	3831.39	32.7	1	1	78	0	0	0	1	0	1	0	0	1	1	1	0	1	0	1	29.48	Eligible	0	0	200	0	1	0.198598	0.801402	0.198598	0.198598
2003-2004	23498	2	38	604.978	31.8	1	1	68	0	1	1	0	0	0	0	0	0	0	1	0	0	0	0	24.49	Eligible	0	0	187	0	1	0.104446	0.895554	0.104446	0.104446
2003-2004	23529	2	35	1685.87	31.5	1	1	62	0	1	2	1	1	2	0	0	0	0	1	1	0	0	0	36.63	Eligible	0	0	185	0	1	0.330712	0.669288	0.330712	0.330712
2003-2004	23549	1	41	1721.62	31.9	1	1	61	1	1	2	0	0	1	1	0	1	0	1	0	0	0	0	25.24	Eligible	0	0	181	0	1	0.268853	0.731147	0.268853	0.268853
2003-2004	23598	2	41	2435.74	31	1	1	80	0	1	3	0	1	2	1	0	0	0	1	0	0	1	1	35.1	Eligible	1	1	29	1	1	0.356251	0.643749	0.356251	0.356251
2003-2004	23684	1	34	540.852	32.7	1	1	83	0	1	1	0	1	2	1	0	1	1	1	0	0	0	0	36.38	Eligible	1	0	66	1	1	0.128876	0.871124	0.128876	0.128876
2003-2004	23744	1	35	1503.11	32.4	1	1	85	1	1	2	0	0	0	0	0	0	0	1	0	1	0	0	21.02	Eligible	0	0	196	0	1	0.329947	0.670053	0.329947	0.329947
2003-2004	23828	2	32	7610.91	32.8	1	1	70	0	0	0	1	0	1	1	0	0	0	1	0	1	0	0	26.49	Eligible	1	1	128	1	1	0.0862302	0.91377	0.0862302	0.0862302
2003-2004	23917	1	35	3806.55	32.9	1	1	70	1	1	3	1	0	1	0	1	2	0	1	1	1	0	0	27.12	Eligible	1	1	113	1	1	0.108877	0.891123	0.108877	0.108877
2003-2004	23926	2	33	4526.03	32.8	1	0	31	0	1	2	1	1	2	0	0	0	0	2	0	0	0	0	36.73	Eligible	0	0	189	0	1	0.285329	0.714671	0.285329	0.285329
2003-2004	23932	2	36	6666.42	32.1	1	1	69	1	1	3	0	1	2	1	0	0	1	1	0	1	0	0	30.45	Eligible	1	0	113	1	1	0.159192	0.840808	0.159192	0.159192
2003-2004	23935	1	30	3272.22	33	1	0	31	1	1	2	0	1	2	0	1	2	0	1	0	0	0	0	34.59	Eligible	0	0	199	0	1	0.216069	0.783931	0.216069	0.216069
2003-2004	23958	1	42	3081.91	32.9	1	1	61	0	1	2	0	1	2	0	0	1	1	1	1	1	0	0	38.23	Eligible	1	0	168	1	1	0.37824	0.62176	0.37824	0.37824
2003-2004	23959	1	36	3675.44	31.7	1	0	44	0	1	2	0	1	2	0	1	2	0	1	0	1	0	0	31.52	Eligible	0	0	196	0	1	0.269246	0.730754	0.269246	0.269246
2003-2004	24046	2	33	6169.48	33	1	1	68	1	0	0	1	1	2	1	0	1	1	1	1	1	0	0	36.53	Eligible	1	0	179	1	1	0.10312	0.89688	0.10312	0.10312
2003-2004	24064	2	30	2278.23	32.8	1	1	85	0	0	0	1	0	1	0	0	0	0	1	1	0	0	0	25.8	Eligible	1	0	13	1	1	0.0896196	0.91038	0.0896196	0.0896196
2003-2004	24079	2	41	3651.46	33	1	0	25	0	1	2	0	1	2	0	0	0	1	1	0	0	0	0	31.34	Eligible	0	0	191	0	1	0.291106	0.708894	0.291106	0.291106
2003-2004	24114	2	40	2698.57	32.1	1	0	41	0	1	1	0	0	1	1	0	0	0	1	0	0	0	0	29.92	Eligible	0	0	190	0	1	0.0858918	0.914108	0.0858918	0.0858918
2003-2004	24181	1	41	1427.57	32.5	1	1	85	1	1	2	1	0	0	1	0	0	0	1	0	1	0	0	21.87	Eligible	1	0	56	1	1	0.332191	0.667809	0.332191	0.332191
2003-2004	24223	2	41	2253.19	32.9	1	1	85	0	1	3	1	0	0	0	0	0	0	2	0	0	0	0	21.64	Eligible	1	0	177	1	1	0.15677	0.84323	0.15677	0.15677
2003-2004	24227	1	32	12405.4	32.3	1	0	31	1	0	0	1	1	2	1	0	1	0	1	0	0	0	0	35.54	Eligible	0	0	190	0	1	0.0666944	0.933306	0.0666944	0.0666944
2003-2004	24254	1	35	4207.11	32.8	1	1	73	1	0	0	0	1	2	0	0	0	1	1	0	0	0	0	33.4	Eligible	0	0	197	0	1	0.0873459	0.912654	0.0873459	0.0873459
2003-2004	24264	1	41	2895.61	33	1	0	54	1	1	2	0	1	2	1	1	2	1	1	0	0	0	0	34.41	Eligible	1	0	60	1	1	0.262244	0.737756	0.262244	0.262244
2003-2004	24365	2	34	5248.97	32.9	1	1	77	1	0	0	0	0	1	1	0	1	0	1	0	0	1	0	27.09	Eligible	1	0	60	1	1	0.087535	0.912465	0.087535	0.087535
2003-2004	24409	1	36	1760.01	32.9	1	1	60	0	1	3	1	0	1	0	0	1	0	1	1	0	0	0	27.72	Eligible	0	0	198	0	1	0.130747	0.869253	0.130747	0.130747
2003-2004	24424	1	30	9711.08	32.9	1	0	58	0	0	0	0	1	2	1	1	2	0	1	0	0	0	0	38.34	Eligible	0	0	198	0	1	0.0726311	0.927369	0.0726311	0.0726311
2003-2004	24486	2	30	9625.42	33	1	0	52	1	0	0	1	1	2	1	0	0	1	1	0	0	0	0	46.51	Eligible	0	0	200	0	1	0.0795218	0.920478	0.0795218	0.0795218
2003-2004	24500	2	30	1546.99	33	1	1	66	1	1	2	0	1	2	0	0	0	1	1	1	1	0	1	37.23	Eligible	1	1	152	1	1	0.574453	0.425547	0.574453	0.425547
2003-2004	24508	1	35	9633.82	32.3	1	0	53	0	1	3	1	0	1	1	0	0	1	1	0	0	0	0	27.51	Eligible	0	0	197	0	1	0.129129	0.870871	0.129129	0.129129
2003-2004	24515	1	33	3170.77	30.6	1	1	69	0	0	0	1	1	2	1	0	0	0	1	1	0	0	1	31.89	Eligible	1	0	129	1	1	0.214175	0.785825	0.214175	0.214175
2003-2004	24540	1	30	1603.75	31.9	1	1	60	0	1	2	0	0	1	1	1	2	1	1	0	0	0	0	28.31	Eligible	0	0	198	0	1	0.264035	0.735965	0.264035	0.264035
2003-2004	24586	2	41	3994.9	32.9	1	0	54	1	0	0	1	1	2	1	1	2	0	1	0	1	0	0	45.98	Eligible	1	1	13	1	1	0.0660889	0.933911	0.0660889	0.0660889
2003-2004	24589	2	42	353.158	32.7	1	1	60	1	1	1	0	1	2	1	0	1	1	2	0	1	0	1	30.89	Eligible	1	0	72	1	1	0.247704	0.752296	0.247704	0.247704
2003-2004	24611	2	32	3519.71	33	1	1	81	0	0	0	0	0	0	0	0	1	0	2	0	1	0	0	24.7	Eligible	1	1	79	1	1	0.106624	0.893376	0.106624	0.106624
2003-2004	24617	2	36	7968.83	32.6	1	1	61	0	0	0	0	0	0	0	0	0	0	1	0	0	0	0	24.65	Eligible	0	0	202	0	1	0.0842587	0.915741	0.0842587	0.0842587
2003-2004	24640	1	30	3349.12	32.7	1	0	46	0	1	2	1	0	1	0	1	2	0	2	0	0	0	0	25.1	Eligible	1	1	92	1	1	0.228957	0.771043	0.228957	0.228957
2003-2004	24641	1	30	3125.99	32.8	1	0	24	1	1	2	1	1	2	0	0	0	0	2	0	0	0	0	34.19	Eligible	0	0	199	0	1	0.252718	0.747282	0.252718	0.252718
2003-2004	24648	1	41	2895.61	33	1	0	53	1	1	2	0	0	1	1	1	2	0	1	0	1	0	0	26.87	Eligible	1	1	70	1	1	0.235716	0.764284	0.235716	0.235716
2003-2004	24660	1	42	2981.27	32	1	0	44	0	1	2	0	1	2	0	1	2	0	1	0	0	0	1	36.14	Eligible	0	0	194	0	1	0.452222	0.547778	0.452222	0.452222
2003-2004	24671	1	39	2405.24	32.1	1	1	72	0	1	2	1	0	1	0	0	0	0	1	1	0	0	0	26.68	Eligible	1	0	116	1	1	0.309432	0.690568	0.309432	0.309432
2003-2004	24719	1	41	4835.94	32.8	1	0	31	0	1	2	1	1	2	1	1	2	0	1	0	0	0	0	35.29	Eligible	0	0	181	0	1	0.240469	0.759531	0.240469	0.240469
2003-2004	24731	2	39	3637.2	32.8	1	0	56	0	1	2	1	0	1	1	0	1	1	1	0	0	0	1	27.48	Eligible	0	0	201	0	1	0.508463	0.491537	0.508463	0.491537
2003-2004	24752	2	31	11263.1	33	1	0	54	0	0	0	0	0	1	1	1	2	1	1	0	0	0	0	29.51	Eligible	0	0	196	0	1	0.0664583	0.933542	0.0664583	0.0664583
2003-2004	24811	2	31	1900.38	32.4	1	1	61	0	1	2	0	1	2	0	1	2	1	1	0	1	0	1	49.53	Eligible	1	0	169	1	1	0.517218	0.482782	0.517218	0.482782
2003-2004	24818	1	36	3340.39	32.6	1	0	42	1	1	2	0	0	1	1	1	2	0	2	0	0	0	0	28.24	Eligible	0	0	198	0	1	0.219826	0.780174	0.219826	0.219826
2003-2004	24837	2	35	1671.91	32.8	1	1	78	1	0	0	1	0	0	1	0	1	1	1	0	1	0	0	21.45	Eligible	1	0	71	1	1	0.0959155	0.904084	0.0959155	0.0959155
2003-2004	24839	2	36	2461.58	32	1	1	61	1	1	2	0	0	1	1	0	1	0	1	0	0	0	0	29.96	Eligible	1	0	149	1	1	0.268853	0.731147	0.268853	0.268853
2003-2004	24848	1	36	1831.26	31.7	1	1	69	0	1	2	0	1	2	0	0	1	1	1	1	1	0	1	42.44	Eligible	1	0	37	1	1	0.609386	0.390614	0.609386	0.390614
2003-2004	24849	1	30	3314.1	32.5	1	0	37	1	1	2	0	0	0	1	0	1	0	1	0	0	0	0	23.16	Eligible	0	0	182	0	1	0.26819	0.73181	0.26819	0.26819
2003-2004	24886	1	34	576.932	32.6	1	1	68	1	1	1	0	1	2	1	0	0	0	1	0	1	0	0	30.7	Eligible	0	0	194	0	1	0.108598	0.891402	0.108598	0.108598
2003-2004	24903	2	33	3592.15	32	1	0	40	0	1	2	1	0	1	1	0	0	0	1	0	0	0	1	29.56	Eligible	0	0	202	0	1	0.4677	0.5323	0.4677	0.4677
2003-2004	24953	1	39	2195.62	32.7	1	0	47	1	1	1	1	1	2	1	0	1	1	2	0	0	0	0	40.1	Eligible	0	0	195	0	1	0.0983905	0.90161	0.0983905	0.0983905
2003-2004	24964	1	39	815.693	32.1	1	1	69	0	1	1	0	0	1	0	0	1	0	1	0	1	0	0	29.83	Eligible	1	0	86	1	1	0.101895	0.898105	0.101895	0.101895
2003-2004	24968	2	30	2748.4	32.2	1	0	56	1	1	2	1	0	1	1	0	0	1	2	0	0	0	0	25.98	Eligible	0	0	200	0	1	0.282327	0.717673	0.282327	0.282327
2003-2004	24996	2	38	633.198	33	1	1	70	0	1	1	0	0	1	0	0	0	0	1	0	0	0	0	27.84	Eligible	0	0	191	0	1	0.0942111	0.905789	0.0942111	0.0942111
2003-2004	25022	1	35	4441.96	31.7	1	0	34	0	1	2	0	0	1	0	0	1	0	2	0	0	0	1	29.72	Eligible	0	0	197	0	1	0.472324	0.527676	0.472324	0.472324
2003-2004	25068	1	34	611.153	32.8	1	1	69	0	1	1	0	0	0	1	1	2	0	2	0	0	0	0	24.93	Eligible	0	0	191	0	1	0.0950119	0.904988	0.0950119	0.0950119
2003-2004	25074	1	41	1518.87	32.5	1	1	62	0	1	2	0	0	1	0	0	1	1	1	0	0	0	0	27.99	Eligible	1	0	193	1	1	0.300897	0.699103	0.300897	0.300897
2003-2004	25088	1	39	1689.95	33	1	1	79	1	1	2	0	1	2	1	0	0	0	1	0	0	0	0	32.74	Eligible	0	0	195	0	1	0.320222	0.679778	0.320222	0.320222
2003-2004	25149	1	37	3799.22	32.7	1	0	42	0	1	2	0	1	2	1	0	0	0	1	0	0	0	1	36.7	Eligible	0	0	194	0	1	0.519086	0.480914	0.519086	0.480914
2003-2004	25201	2	41	3651.46	32.3	1	0	20	0	1	2	1	0	1	0	0	0	0	1	0	0	0	1	26.62	Eligible	0	0	191	0	1	0.427924	0.572076	0.427924	0.427924
2003-2004	25216	2	35	1720.94	31.7	1	1	62	1	1	2	0	0	0	0	1	2	1	1	0	0	0	0	23.87	Eligible	1	0	22	1	1	0.25513	0.74487	0.25513	0.25513
2003-2004	25217	1	32	4777.42	32.7	1	1	74	1	0	0	1	0	1	1	0	1	0	1	0	0	1	0	25.64	Eligible	1	0	26	1	1	0.0828806	0.917119	0.0828806	0.0828806
2003-2004	25234	2	33	5000.91	32.8	1	1	78	1	0	0	0	1	2	1	0	0	1	1	1	1	0	1	30.83	Eligible	1	0	94	1	1	0.237391	0.762609	0.237391	0.237391
2003-2004	25264	2	30	2683.49	33	1	1	85	1	0	0	1	1	2	1	0	0	0	1	1	1	0	0	30.41	Eligible	1	0	70	1	1	0.104383	0.895617	0.104383	0.104383
2003-2004	25364	2	37	4122.32	32.3	1	0	29	0	1	2	1	1	2	1	0	0	0	1	0	0	0	1	41.02	Eligible	0	0	182	0	1	0.49077	0.50923	0.49077	0.49077
2003-2004	25457	1	37	4030.19	32.3	1	0	56	0	1	2	0	1	2	1	0	0	0	1	0	0	0	0	35.78	Eligible	0	0	192	0	1	0.321365	0.678635	0.321365	0.321365
2003-2004	25464	1	34	596.049	33	1	1	68	1	1	1	1	1	2	1	0	0	0	1	0	0	0	0	32.58	Eligible	1	0	170	1	1	0.0961341	0.903866	0.0961341	0.0961341
2003-2004	25504	1	35	11014.5	32.6	1	0	53	1	0	0	1	0	1	1	1	2	0	1	0	0	0	0	26.06	Eligible	0	0	197	0	1	0.0522887	0.947711	0.0522887	0.0522887
2003-2004	25537	2	33	1726	31.7	1	1	66	1	1	2	0	1	2	0	0	1	0	1	0	0	1	0	37.83	Eligible	0	0	188	0	1	0.327331	0.672669	0.327331	0.327331
2003-2004	25660	1	42	2709.51	32.8	1	0	43	1	1	2	1	1	2	1	0	0	0	1	1	0	0	0	34.51	Eligible	0	0	194	0	1	0.292876	0.707124	0.292876	0.292876
2003-2004	25727	1	37	6349.61	31.8	1	1	66	1	0	0	1	0	1	1	0	1	1	1	0	1	0	0	29.64	Eligible	1	0	199	1	1	0.0806933	0.919307	0.0806933	0.0806933
2003-2004	25763	2	43	2382.01	32.3	1	1	85	0	1	2	0	1	2	1	0	1	0	1	1	1	0	1	36.38	Eligible	1	1	2	1	1	0.624074	0.375926	0.624074	0.375926
2003-2004	25797	2	33	2391.98	32.6	1	1	85	0	1	2	0	1	2	0	0	0	1	1	1	1	0	0	31.87	Eligible	1	1	74	1	1	0.408887	0.591113	0.408887	0.408887
2003-2004	25822	2	39	1825.5	32.7	1	1	62	1	1	2	0	1	2	1	0	1	1	1	1	1	0	1	37.98	Eligible	0	0	201	0	1	0.582376	0.417624	0.582376	0.417624
2003-2004	25879	1	36	2084.21	32.8	1	1	62	0	1	2	1	0	1	0	1	2	0	1	0	0	0	0	27.66	Eligible	0	0	197	0	1	0.233403	0.766597	0.233403	0.233403
2003-2004	25880	1	34	492.167	32.8	1	1	60	0	1	1	0	0	1	1	0	0	1	1	0	1	0	0	29.36	Eligible	1	0	122	1	1	0.109725	0.890275	0.109725	0.109725
2003-2004	25884	2	35	1741.79	31.8	1	1	62	1	1	2	1	1	2	0	1	2	0	1	0	0	0	0	32.6	Eligible	0	0	185	0	1	0.237528	0.762472	0.237528	0.237528
2003-2004	25944	1	37	3452.89	31.3	1	0	46	1	1	2	1	1	2	1	0	0	0	1	0	0	0	0	32.88	Eligible	1	1	181	1	1	0.27424	0.72576	0.27424	0.27424
2003-2004	25947	2	31	4916.11	32.8	1	1	79	1	0	0	0	0	1	1	0	0	0	2	0	1	0	0	25.26	Eligible	1	1	152	1	1	0.0881485	0.911851	0.0881485	0.0881485
2003-2004	25967	1	34	2794.07	32.5	1	0	51	0	1	1	1	1	2	1	0	1	0	1	0	0	0	0	50.75	Eligible	0	0	194	0	1	0.099445	0.900555	0.099445	0.099445
2003-2004	25972	1	34	5878.31	33	1	0	58	0	1	3	0	0	0	1	0	0	0	2	0	0	0	1	23.29	Eligible	0	0	191	0	1	0.303478	0.696522	0.303478	0.303478
2003-2004	25996	1	34	517.52	32.7	1	1	73	1	1	1	0	0	0	1	0	0	0	1	0	0	0	0	24.82	Eligible	0	0	193	0	1	0.10005	0.89995	0.10005	0.10005
2003-2004	26024	1	32	3761.69	32.4	1	0	23	1	1	3	1	0	0	1	0	0	0	2	0	0	0	0	19.21	Eligible	0	0	190	0	1	0.110137	0.889863	0.110137	0.110137
2003-2004	26059	2	38	628.007	32.9	1	1	85	0	1	1	0	0	0	0	0	1	0	2	0	1	0	1	23.24	Eligible	1	0	67	1	1	0.267802	0.732198	0.267802	0.267802
2003-2004	26072	2	38	587.8	32.9	1	1	61	0	1	1	0	0	1	1	1	2	0	1	0	0	0	0	28.81	Eligible	0	0	188	0	1	0.0770793	0.922921	0.0770793	0.0770793
2003-2004	26086	1	30	3272.22	32.8	1	0	32	1	1	2	1	1	2	1	0	0	1	1	0	0	0	0	39.89	Eligible	0	0	198	0	1	0.27471	0.72529	0.27471	0.27471
2003-2004	26184	2	39	2088.92	32.4	1	1	66	0	1	2	1	1	2	0	0	0	0	1	0	1	0	1	35.84	Eligible	1	1	137	1	1	0.549753	0.450247	0.549753	0.450247
2003-2004	26212	1	37	4786.94	33	1	0	30	0	1	2	1	1	2	0	0	0	0	1	0	0	0	0	35.76	Eligible	0	0	191	0	1	0.272049	0.727951	0.272049	0.272049
2003-2004	26216	1	34	625.818	33	1	1	66	1	1	1	0	0	0	1	0	0	1	2	0	0	0	0	22.61	Eligible	0	0	191	0	1	0.109477	0.890523	0.109477	0.109477
2003-2004	26217	2	31	1764.76	33	1	1	72	1	1	2	0	1	2	1	0	0	0	1	0	0	0	0	33.76	Eligible	1	0	74	1	1	0.312114	0.687886	0.312114	0.312114
2003-2004	26272	1	33	2646.62	32.7	1	1	85	0	0	0	0	1	2	0	0	0	0	1	0	1	0	0	33.51	Eligible	1	0	68	1	1	0.10537	0.89463	0.10537	0.10537
2003-2004	26300	1	35	1410.6	31.7	1	1	71	1	1	3	1	0	1	1	0	0	0	1	1	0	0	0	27.08	Eligible	1	0	192	1	1	0.128952	0.871048	0.128952	0.128952
2003-2004	26304	1	33	3004.29	31.9	1	0	59	1	1	2	1	1	2	1	0	0	1	1	0	1	0	0	39.16	Eligible	0	0	187	0	1	0.324306	0.675694	0.324306	0.324306
2003-2004	26313	2	43	1435.78	33	1	1	67	0	1	2	1	1	2	0	0	1	1	1	1	0	0	0	36.83	Eligible	0	0	203	0	1	0.35419	0.64581	0.35419	0.35419
2003-2004	26341	1	32	1825.5	31.6	1	1	67	1	1	2	0	0	0	1	0	1	1	1	1	1	0	0	21.44	Eligible	1	1	201	1	1	0.362219	0.637781	0.362219	0.362219
2003-2004	26429	2	35	3635.04	32.4	1	0	44	1	1	2	0	0	0	0	1	2	0	1	0	0	0	1	20.7	Eligible	0	0	194	0	1	0.414267	0.585733	0.414267	0.414267
2003-2004	26510	2	42	3092.27	32.3	1	0	53	1	1	2	0	1	2	1	0	1	1	1	0	1	0	0	46.71	Eligible	1	0	60	1	1	0.326862	0.673138	0.326862	0.326862
2003-2004	26603	1	35	5835.28	33	1	1	66	1	0	0	0	1	2	1	0	1	0	1	0	0	0	0	43.03	Eligible	0	0	197	0	1	0.0826077	0.917392	0.0826077	0.0826077
2003-2004	26672	2	42	2350.4	32.7	1	1	74	0	1	2	0	1	2	0	0	1	1	2	0	0	0	1	33.3	Eligible	1	0	23	1	1	0.58231	0.41769	0.58231	0.41769
2003-2004	26700	2	31	7502.18	32.8	1	1	69	0	0	0	0	1	2	0	0	0	0	1	0	0	0	0	48.43	Eligible	0	0	196	0	1	0.0897409	0.910259	0.0897409	0.0897409
2003-2004	26702	2	31	4639.45	33	1	0	51	1	0	0	1	0	0	1	1	2	1	1	1	1	0	0	19.24	Eligible	1	1	53	1	1	0.0754783	0.924522	0.0754783	0.0754783
2003-2004	26711	2	29	2257.72	32.5	1	1	81	0	0	0	0	1	2	1	0	1	0	1	1	0	0	0	37.21	Eligible	1	0	86	1	1	0.109999	0.890001	0.109999	0.109999
2003-2004	26726	2	31	8375.51	32.9	1	1	68	0	0	0	0	0	0	0	0	0	0	1	0	1	0	1	21.27	Eligible	1	0	56	1	1	0.204679	0.795321	0.204679	0.204679
2003-2004	26729	1	37	6859.84	32.8	1	1	73	0	0	0	0	1	2	1	0	1	0	1	0	0	0	0	31.4	Eligible	1	0	139	1	1	0.0960898	0.90391	0.0960898	0.0960898
2003-2004	26744	1	43	463.218	32.7	1	1	80	0	1	1	0	0	1	1	0	0	1	1	0	1	0	1	29.9	Eligible	1	1	47	1	1	0.25209	0.74791	0.25209	0.25209
2003-2004	26809	2	33	3546.75	32.9	1	0	46	0	1	2	1	1	2	0	0	0	0	2	0	1	0	1	40.36	Eligible	0	0	189	0	1	0.538231	0.461769	0.538231	0.461769
2003-2004	26842	2	36	2298.75	32.2	1	1	61	0	1	2	0	1	2	0	0	0	1	1	0	0	0	0	44.82	Eligible	1	0	75	1	1	0.332448	0.667552	0.332448	0.332448
2003-2004	26855	1	37	1711.71	32.7	1	1	60	1	1	2	1	0	1	1	0	1	1	1	0	0	1	0	29.76	Eligible	0	0	191	0	1	0.306547	0.693453	0.306547	0.306547
2003-2004	26879	2	41	1623.94	33	1	1	65	1	1	2	0	0	0	0	0	0	1	2	0	1	0	1	23.9	Eligible	1	1	98	1	1	0.555123	0.444877	0.555123	0.444877
2003-2004	26952	1	42	781.611	32.5	1	0	30	1	1	2	0	1	2	1	0	1	0	1	0	0	0	0	31.78	Eligible	0	0	194	0	1	0.265972	0.734028	0.265972	0.265972
2003-2004	26964	1	33	2415.64	32.8	1	1	81	1	0	0	1	0	0	0	0	0	1	1	0	1	0	0	23.65	Eligible	1	0	139	1	1	0.0926832	0.907317	0.0926832	0.0926832
2003-2004	26983	1	38	1965.71	32.3	1	1	60	1	1	2	1	1	2	1	0	1	1	1	0	0	0	0	43.25	Eligible	1	0	157	1	1	0.305615	0.694385	0.305615	0.305615
2003-2004	27024	1	42	7068.05	32.7	1	1	74	1	0	0	1	1	2	0	0	1	1	1	1	0	1	0	33.67	Eligible	1	0	92	1	1	0.107069	0.892931	0.107069	0.107069
2003-2004	27032	1	36	1960.97	31.1	1	1	63	1	1	2	0	0	1	1	1	2	0	1	0	0	0	0	29.51	Eligible	0	0	198	0	1	0.22884	0.77116	0.22884	0.22884
2003-2004	27033	2	38	456.266	32.9	1	1	85	1	1	1	0	0	1	0	0	1	1	1	1	0	0	0	28.13	Eligible	1	0	125	1	1	0.106591	0.893409	0.106591	0.106591
2003-2004	27098	2	43	2519.43	31.5	1	0	44	0	1	1	1	1	2	0	0	0	0	1	0	0	0	1	52.85	Eligible	0	0	204	0	1	0.198461	0.801539	0.198461	0.198461
2003-2004	27159	1	35	1170.9	32.2	1	1	85	1	1	3	0	0	0	0	0	1	1	1	0	1	1	0	24.9	Eligible	1	1	24	1	1	0.182042	0.817958	0.182042	0.182042
2003-2004	27215	2	29	3691.41	29.9	1	1	75	1	0	0	1	1	2	1	0	1	1	1	1	1	0	0	32.23	Eligible	1	0	106	1	1	0.106641	0.893359	0.106641	0.106641
2003-2004	27261	1	30	3349.12	32.1	1	0	45	0	1	2	0	0	1	0	0	0	0	1	0	0	0	0	29.9	Eligible	0	0	184	0	1	0.266663	0.733337	0.266663	0.266663
2003-2004	27282	2	32	8194.35	31.8	1	1	63	1	0	0	1	1	2	1	0	1	1	1	1	1	1	0	39.55	Eligible	1	0	108	1	1	0.115675	0.884325	0.115675	0.115675
2003-2004	27327	1	34	392.945	32.8	1	1	74	1	1	1	0	0	1	1	0	1	0	1	0	1	0	0	28.73	Eligible	1	0	122	1	1	0.0975937	0.902406	0.0975937	0.0975937
2003-2004	27377	1	35	2402.89	32.3	1	1	85	1	0	0	0	0	0	1	0	0	0	2	1	1	0	0	24.57	Eligible	1	1	120	1	1	0.111922	0.888078	0.111922	0.111922
2003-2004	27393	1	34	2974.76	32.9	1	0	44	1	1	1	0	1	2	0	0	1	1	1	0	1	0	0	35.57	Eligible	0	0	193	0	1	0.0988545	0.901145	0.0988545	0.0988545
2003-2004	27486	2	35	3248.08	32.7	1	1	65	1	0	0	1	0	1	1	0	0	0	1	1	0	0	0	29.09	Eligible	0	0	185	0	1	0.0758485	0.924152	0.0758485	0.0758485
2003-2004	27513	1	37	14225.9	32.9	1	0	44	0	0	0	1	0	1	1	0	1	0	1	0	1	0	0	29.04	Eligible	0	0	192	0	1	0.0758772	0.924123	0.0758772	0.0758772
2003-2004	27570	1	30	2313.58	32.7	1	1	82	0	1	2	0	1	2	0	1	2	0	2	0	0	0	0	30.07	Eligible	0	0	199	0	1	0.304432	0.695568	0.304432	0.304432
2003-2004	27665	1	36	3873.29	32.3	1	0	24	0	1	2	1	1	2	0	0	0	0	1	0	0	0	0	37.53	Eligible	0	0	198	0	1	0.26573	0.73427	0.26573	0.26573
2003-2004	27676	2	42	10473.1	33	1	0	35	1	0	0	0	0	1	1	0	0	0	2	0	0	0	0	28.12	Eligible	0	0	202	0	1	0.0651104	0.93489	0.0651104	0.0651104
2003-2004	27679	2	36	4682.56	32.5	1	0	54	1	1	2	0	0	1	1	1	2	0	2	0	0	1	0	26.2	Eligible	0	0	203	0	1	0.259877	0.740123	0.259877	0.259877
2003-2004	27742	1	29	3644.29	32.5	1	1	68	1	0	0	0	0	1	0	0	0	0	1	1	0	1	0	26.43	Eligible	1	0	32	1	1	0.0879902	0.91201	0.0879902	0.0879902
2003-2004	27810	1	34	671.608	32.3	1	1	71	0	1	1	0	0	1	1	0	0	1	1	0	1	0	0	28.1	Eligible	0	0	192	0	1	0.115616	0.884384	0.115616	0.115616
2003-2004	27828	2	35	3132.06	32.8	1	1	63	1	0	0	0	0	1	1	0	1	0	1	0	0	0	0	28.15	Eligible	1	0	139	1	1	0.0707716	0.929228	0.0707716	0.0707716
2003-2004	27853	1	32	10370.9	32.7	1	0	29	1	0	0	1	1	2	0	0	0	0	1	0	0	0	0	43.76	Eligible	0	0	190	0	1	0.0627818	0.937218	0.0627818	0.0627818
2003-2004	27971	2	36	4613.73	32.3	1	0	42	0	1	2	1	1	2	1	0	0	0	2	0	0	0	1	33.47	Eligible	0	0	191	0	1	0.523343	0.476657	0.523343	0.476657
2003-2004	28011	1	42	1690.57	31.2	1	1	63	0	1	2	1	0	1	1	0	1	0	1	0	0	0	0	28.03	Eligible	0	0	194	0	1	0.288044	0.711956	0.288044	0.288044
2003-2004	28059	1	35	3448.25	32.5	1	0	44	1	1	2	0	1	2	0	0	0	0	1	0	0	0	0	31.74	Eligible	0	0	182	0	1	0.27011	0.72989	0.27011	0.27011
2003-2004	28063	2	35	4839.17	32.7	1	0	56	0	1	3	0	0	0	1	1	2	0	1	1	0	0	0	21.39	Eligible	0	0	185	0	1	0.128053	0.871947	0.128053	0.128053
2003-2004	28098	1	43	2521.37	32.8	1	1	85	0	1	2	0	0	1	0	0	0	1	1	1	1	0	0	26.53	Eligible	1	0	85	1	1	0.372861	0.627139	0.372861	0.372861
2003-2004	28114	2	31	2788.99	31.7	1	1	72	0	1	2	1	0	0	0	0	1	0	1	0	1	1	0	22.32	Eligible	1	0	22	1	1	0.368807	0.631193	0.368807	0.368807
2003-2004	28250	2	39	4242.65	30.9	1	0	52	0	1	2	0	1	2	0	1	2	1	1	1	1	0	0	42.1	Eligible	1	1	70	1	1	0.316395	0.683605	0.316395	0.316395
2003-2004	28285	1	40	5705.37	32.7	1	1	60	1	0	0	0	1	2	1	0	1	0	1	0	0	0	1	38.96	Eligible	1	0	70	1	1	0.176436	0.823564	0.176436	0.176436
2003-2004	28293	2	35	871.009	32.2	1	1	70	0	1	1	0	0	1	0	0	1	1	1	1	0	0	1	29.96	Eligible	1	0	110	1	1	0.235225	0.764775	0.235225	0.235225
2003-2004	28327	1	29	2527.51	32.9	1	1	85	1	0	0	1	0	0	1	0	1	0	1	1	1	0	0	19.68	Eligible	1	1	30	1	1	0.101973	0.898027	0.101973	0.101973
2003-2004	28336	1	41	1410.48	31.9	1	1	85	1	1	2	0	0	1	0	0	1	0	1	0	1	0	0	26.32	Eligible	1	0	25	1	1	0.302904	0.697096	0.302904	0.302904
2003-2004	28365	1	30	3005.35	32.7	1	0	41	1	1	2	0	0	0	0	1	2	0	2	0	1	0	0	22.47	Eligible	1	0	41	1	1	0.248156	0.751844	0.248156	0.248156
2003-2004	28398	1	42	1449.84	32.7	1	1	69	1	1	2	1	0	1	1	1	2	1	1	0	0	0	0	28.06	Eligible	0	0	194	0	1	0.24067	0.75933	0.24067	0.24067
2003-2004	28414	2	33	3264.69	32.4	1	0	51	1	1	2	1	0	1	1	0	1	0	2	0	1	0	0	27.31	Eligible	1	1	124	1	1	0.279926	0.720074	0.279926	0.279926
2003-2004	28432	2	32	8039.69	32.5	1	1	73	0	0	0	0	0	0	0	0	0	0	1	0	0	0	0	21.04	Eligible	1	0	43	1	1	0.0893541	0.910646	0.0893541	0.0893541
2003-2004	28458	2	34	2102.67	32.8	1	1	76	1	0	0	0	0	0	1	0	1	1	1	1	1	0	0	24.06	Eligible	1	0	89	1	1	0.108836	0.891164	0.108836	0.108836
2003-2004	28459	2	42	3203.32	32.8	1	0	57	1	1	2	0	0	1	1	0	1	1	1	0	0	0	0	29.15	Eligible	0	0	201	0	1	0.27999	0.72001	0.27999	0.27999
2003-2004	28488	1	34	517.52	32.9	1	1	73	1	1	1	0	0	1	1	0	1	0	1	0	0	1	0	27.85	Eligible	1	0	13	1	1	0.102848	0.897152	0.102848	0.102848
2003-2004	28494	1	38	4016.8	33	1	1	74	1	1	3	1	0	0	1	1	2	0	1	1	1	1	0	21.47	Eligible	1	0	68	1	1	0.148545	0.851455	0.148545	0.148545
2003-2004	28528	1	42	2606.3	31.1	1	1	71	1	1	2	0	1	2	1	0	0	0	2	1	0	0	0	32.69	Eligible	1	0	110	1	1	0.348174	0.651826	0.348174	0.348174
2003-2004	28544	1	36	1626.05	32.4	1	1	70	1	1	2	0	0	1	0	0	0	0	1	1	1	0	0	26.4	Eligible	1	1	84	1	1	0.308705	0.691295	0.308705	0.308705
2003-2004	28551	1	36	14073.5	32.2	1	0	42	0	1	3	0	0	0	1	0	0	0	1	0	0	0	1	21.17	Eligible	0	0	196	0	1	0.273442	0.726558	0.273442	0.273442
2003-2004	28567	1	35	2402.89	32.6	1	1	83	1	0	0	0	0	1	1	0	0	0	1	0	1	0	0	26.57	Eligible	1	1	127	1	1	0.085042	0.914958	0.085042	0.085042
2003-2004	28575	2	33	1789.76	32.2	1	1	65	0	1	2	0	0	1	0	0	1	1	1	0	0	0	0	28.3	Eligible	1	0	31	1	1	0.304289	0.695711	0.304289	0.304289
2003-2004	28649	1	34	2845.15	32.5	1	0	49	1	1	1	0	0	1	1	1	2	0	1	0	0	0	1	26.19	Eligible	1	0	9	1	1	0.144725	0.855275	0.144725	0.144725
2003-2004	28654	2	33	3645.74	32.3	1	0	58	1	1	2	0	0	1	1	0	1	0	2	0	0	1	0	28.04	Eligible	0	0	188	0	1	0.310018	0.689982	0.310018	0.310018
2003-2004	28656	1	34	652.957	32.6	1	1	80	0	1	1	0	0	1	0	0	1	0	1	1	1	0	0	25.27	Eligible	1	1	59	1	1	0.118201	0.881799	0.118201	0.118201
2003-2004	28658	1	30	3005.35	32.8	1	0	47	1	1	2	1	1	2	0	0	1	0	1	0	0	0	1	32.55	Eligible	0	0	199	0	1	0.469385	0.530615	0.469385	0.469385
2003-2004	28693	2	34	2102.67	33	1	1	72	1	0	0	1	0	0	1	0	0	0	2	1	0	0	0	24.55	Eligible	0	0	203	0	1	0.0930705	0.90693	0.0930705	0.0930705
2003-2004	28787	1	35	1452.77	32.5	1	1	79	1	1	3	0	0	1	1	0	1	0	1	0	0	0	0	28.33	Eligible	1	0	92	1	1	0.126592	0.873408	0.126592	0.126592
2003-2004	28836	1	36	1899.76	31.5	1	1	60	0	1	2	1	0	1	1	0	1	0	1	0	0	0	1	25.38	Eligible	1	0	147	1	1	0.494479	0.505521	0.494479	0.494479
2003-2004	28840	2	31	867.162	32	1	0	20	0	1	2	1	0	0	1	0	0	0	1	0	0	0	1	22.93	Eligible	0	0	196	0	1	0.472198	0.527802	0.472198	0.472198
2003-2004	28861	1	37	3546.1	32.3	1	0	26	1	1	2	1	1	2	0	0	0	0	2	0	0	0	0	37.89	Eligible	0	0	191	0	1	0.254748	0.745252	0.254748	0.254748
2003-2004	28886	1	42	4673.55	32.9	1	1	80	0	0	0	1	0	1	0	1	2	0	1	0	1	0	1	26.25	Eligible	1	0	28	1	1	0.156187	0.843813	0.156187	0.156187
2003-2004	28894	1	36	2539	32.7	1	1	85	0	1	2	0	0	0	0	0	0	0	1	1	0	0	0	21.89	Eligible	1	0	77	1	1	0.362563	0.637437	0.362563	0.362563
2003-2004	28951	2	40	597.749	32.8	1	1	65	1	1	1	0	0	1	0	1	2	1	1	1	1	0	0	28.65	Eligible	1	1	29	1	1	0.0857865	0.914214	0.0857865	0.0857865
2003-2004	28956	2	42	3402.43	30.8	1	0	45	0	1	2	0	1	2	0	0	0	0	1	0	0	0	1	46.6	Eligible	0	0	202	0	1	0.509665	0.490335	0.509665	0.490335
2003-2004	28966	1	34	528.219	32.7	1	1	70	1	1	1	0	1	2	0	0	1	0	1	0	0	0	0	33.99	Eligible	1	1	175	1	1	0.0961963	0.903804	0.0961963	0.0961963
2003-2004	29067	1	42	795.609	32.7	1	0	32	1	1	2	1	0	0	1	0	0	0	2	0	0	0	0	22.92	Eligible	0	0	194	0	1	0.266258	0.733742	0.266258	0.266258
2003-2004	29083	1	42	5599.46	32.9	1	1	63	0	1	3	0	0	0	1	0	0	0	1	0	0	0	0	21.93	Eligible	0	0	194	0	1	0.146339	0.853661	0.146339	0.146339
2003-2004	29096	2	34	2271.91	32.7	1	1	72	1	0	0	0	1	2	1	0	1	1	1	1	1	0	1	35.69	Eligible	1	0	28	1	1	0.231644	0.768356	0.231644	0.231644
2003-2004	29118	1	30	2230.16	32.5	1	1	77	0	1	2	0	0	1	0	0	1	0	2	0	0	0	0	26.01	Eligible	1	0	79	1	1	0.314467	0.685533	0.314467	0.314467
2003-2004	29200	2	36	2461.58	31.5	1	1	65	1	1	2	0	0	1	1	1	2	1	1	0	0	0	0	27.18	Eligible	0	0	202	0	1	0.244754	0.755246	0.244754	0.244754
2003-2004	29214	1	30	1481.68	32.8	1	1	85	1	1	2	0	0	0	1	0	1	1	1	1	1	1	0	17.44	Eligible	1	0	9	1	1	0.422254	0.577746	0.422254	0.422254
2003-2004	29223	1	34	594.18	32.1	1	1	60	0	1	1	0	1	2	1	0	0	1	1	0	0	0	0	32.4	Eligible	0	0	191	0	1	0.115648	0.884352	0.115648	0.115648
2003-2004	29232	1	36	1960.97	33	1	1	60	1	1	2	0	0	1	1	1	2	0	2	0	1	0	0	26.32	Eligible	1	1	166	1	1	0.253866	0.746134	0.253866	0.253866
2003-2004	29249	2	34	2102.67	32.7	1	1	71	1	0	0	0	1	2	0	0	0	0	1	0	1	0	0	40.91	Eligible	1	0	41	1	1	0.0876698	0.91233	0.0876698	0.0876698
2003-2004	29352	1	42	2637.88	32.3	1	1	79	1	1	2	1	0	1	0	0	0	0	1	0	1	1	0	26.83	Eligible	1	0	124	1	1	0.320023	0.679977	0.320023	0.320023
2003-2004	29363	1	34	540.852	33	1	1	75	0	1	1	0	0	1	0	0	0	0	2	0	0	0	0	27.39	Eligible	1	0	136	1	1	0.101948	0.898052	0.101948	0.101948
2003-2004	29364	1	43	4140.45	33	1	0	20	0	1	2	0	1	2	0	1	2	0	2	0	0	0	0	31.5	Eligible	0	0	185	0	1	0.238945	0.761055	0.238945	0.238945
2003-2004	29369	1	37	14571.2	31	1	0	46	0	0	0	1	0	1	1	0	0	0	2	0	0	0	1	25.79	Eligible	0	0	191	0	1	0.164973	0.835027	0.164973	0.164973
2003-2004	29388	1	42	1427.6	32.3	1	1	63	0	1	2	1	1	2	1	0	0	0	1	0	0	0	0	41.32	Eligible	0	0	194	0	1	0.320027	0.679973	0.320027	0.320027
2003-2004	29497	2	30	2250.47	32.3	1	1	85	1	0	0	1	0	0	1	0	1	0	1	1	1	1	0	22.97	Eligible	1	0	167	1	1	0.117149	0.882851	0.117149	0.117149
2003-2004	29521	1	42	2606.3	32.8	1	1	85	1	1	2	0	0	0	0	0	1	0	1	0	1	0	1	24.05	Eligible	1	0	117	1	1	0.547507	0.452493	0.547507	0.452493
2003-2004	29578	1	35	2402.89	32.7	1	1	85	1	0	0	0	0	0	0	0	1	0	1	1	1	0	1	19.79	Eligible	1	0	108	1	1	0.216407	0.783593	0.216407	0.216407
2003-2004	29717	1	39	6307.58	31.9	1	1	74	0	0	0	0	1	2	0	0	0	1	1	1	1	0	0	36.3	Eligible	1	1	8	1	1	0.117879	0.882121	0.117879	0.117879
2003-2004	29731	2	32	8481.39	33	1	1	63	0	0	0	1	0	1	1	0	0	0	1	0	0	0	0	28.18	Eligible	0	0	193	0	1	0.0765477	0.923452	0.0765477	0.0765477
2003-2004	29793	2	32	9675.84	32.6	1	0	40	1	0	0	1	0	1	1	0	1	0	2	0	0	0	0	29.38	Eligible	0	0	193	0	1	0.0640996	0.9359	0.0640996	0.0640996
2003-2004	29808	2	35	4284.81	32.3	1	0	57	1	0	0	1	1	2	1	0	1	0	1	1	0	0	0	34.2	Eligible	0	0	196	0	1	0.0838251	0.916175	0.0838251	0.0838251
2003-2004	29922	1	34	496.235	32.3	1	1	69	0	1	1	1	1	2	1	0	0	0	1	0	0	0	0	37.64	Eligible	1	1	191	1	1	0.108409	0.891591	0.108409	0.108409
2003-2004	29924	2	31	1854.87	32.3	1	1	75	1	0	0	0	1	2	1	0	1	0	1	1	1	0	0	32.42	Eligible	1	1	39	1	1	0.103471	0.896529	0.103471	0.103471
2003-2004	29967	1	34	517.52	31.9	1	1	76	1	1	1	0	1	2	1	0	1	0	1	1	0	0	1	31.2	Eligible	1	0	67	1	1	0.240935	0.759065	0.240935	0.240935
2003-2004	29978	2	32	3544.66	32.8	1	1	84	0	0	0	0	0	0	0	0	0	0	1	0	1	0	0	23.28	Eligible	1	0	106	1	1	0.102434	0.897566	0.102434	0.102434
2003-2004	29992	2	29	1616.76	32.3	1	1	60	1	1	2	0	0	1	1	0	0	0	2	0	0	0	0	26.38	Eligible	0	0	188	0	1	0.279845	0.720155	0.279845	0.279845
2003-2004	29999	2	36	1263.28	32.8	1	1	85	1	1	1	1	0	0	1	0	1	0	2	0	0	0	0	22.11	Eligible	1	0	15	1	1	0.10763	0.89237	0.10763	0.10763
2003-2004	30054	1	33	1034.21	33	1	1	85	1	0	0	0	0	1	1	0	0	0	2	0	1	0	1	26.34	Eligible	1	0	27	1	1	0.196959	0.803041	0.196959	0.196959
2003-2004	30072	1	34	591.866	32.4	1	1	60	0	1	1	1	0	1	1	0	0	0	1	0	0	0	1	29.48	Eligible	0	0	194	0	1	0.196579	0.803421	0.196579	0.196579
2003-2004	30136	1	37	6525.12	32.7	1	1	68	1	0	0	0	0	1	1	0	1	0	1	0	0	0	0	29.16	Eligible	0	0	192	0	1	0.0725537	0.927446	0.0725537	0.0725537
2003-2004	30155	1	30	3306.8	32.8	1	0	48	0	1	2	1	0	1	1	0	1	0	1	0	0	0	1	25.82	Eligible	0	0	185	0	1	0.478419	0.521581	0.478419	0.478419
2003-2004	30194	1	35	1599.24	32.6	1	1	66	0	1	2	0	0	0	0	0	0	0	1	0	0	0	0	24.78	Eligible	0	0	197	0	1	0.315639	0.684361	0.315639	0.315639
2003-2004	30195	1	36	3675.44	33	1	0	52	0	1	2	1	1	2	1	0	1	0	1	0	1	0	1	33.04	Eligible	0	0	198	0	1	0.544528	0.455472	0.544528	0.455472
2003-2004	30253	1	36	1626.05	33	1	1	76	1	1	2	1	0	0	1	0	0	0	2	0	0	0	1	16.6	Eligible	1	0	112	1	1	0.530201	0.469799	0.530201	0.469799
2003-2004	30279	1	34	3738.81	32.6	1	0	37	0	1	1	0	1	2	1	0	0	0	1	0	0	0	0	38.62	Eligible	0	0	194	0	1	0.0966598	0.90334	0.0966598	0.0966598
2003-2004	30287	1	34	540.852	32.9	1	1	76	0	1	1	0	0	1	1	0	0	0	1	0	0	0	0	25.27	Eligible	1	1	126	1	1	0.101805	0.898195	0.101805	0.101805
2003-2004	30348	1	39	4704.35	32.9	1	0	52	0	1	3	0	0	1	1	0	0	0	1	0	0	0	0	29.42	Eligible	0	0	195	0	1	0.124798	0.875202	0.124798	0.124798
2003-2004	30358	1	40	623.295	32.5	1	1	75	0	1	1	0	0	0	0	0	0	0	1	0	0	0	0	24.74	Eligible	0	0	184	0	1	0.108007	0.891993	0.108007	0.108007
2003-2004	30405	2	35	3213.97	32.5	1	0	45	1	1	2	0	1	2	0	0	0	0	1	0	1	0	0	43.91	Eligible	0	0	194	0	1	0.289756	0.710244	0.289756	0.289756
2003-2004	30415	2	36	4555.42	32.3	1	0	46	0	1	2	1	1	2	0	0	0	0	1	0	0	0	0	37.15	Eligible	0	0	194	0	1	0.289354	0.710646	0.289354	0.289354
2003-2004	30423	2	33	1447.22	32.8	1	1	75	1	1	2	0	1	2	0	0	0	0	2	0	1	1	0	35.29	Eligible	1	0	57	1	1	0.373006	0.626994	0.373006	0.373006
2003-2004	30428	1	37	3591.49	32.5	1	0	21	1	1	2	1	1	2	0	0	0	0	2	0	0	0	0	32.9	Eligible	0	0	190	0	1	0.249695	0.750305	0.249695	0.249695
2003-2004	30469	1	35	3087.84	31.6	1	0	50	1	1	2	0	0	1	1	0	0	0	1	0	1	0	1	25.3	Eligible	0	0	196	0	1	0.482885	0.517115	0.482885	0.482885
2003-2004	30518	1	34	594.18	32.9	1	1	65	0	1	1	0	0	1	1	0	0	0	1	1	0	0	0	27.9	Eligible	0	0	193	0	1	0.106363	0.893637	0.106363	0.106363
2003-2004	30604	1	31	1105.65	32.9	1	0	25	0	0	0	0	0	1	1	0	0	0	1	0	1	0	0	27.4	Eligible	0	0	198	0	1	0.0718899	0.92811	0.0718899	0.0718899
2003-2004	30610	2	31	3028.5	33	1	1	85	0	0	0	0	0	0	0	0	0	0	1	1	1	1	1	19.95	Eligible	1	1	25	1	1	0.268429	0.731571	0.268429	0.268429
2003-2004	30647	2	36	2616.28	32.4	1	1	63	0	1	2	0	1	2	1	0	0	0	1	0	0	0	1	38.55	Eligible	0	0	203	0	1	0.547084	0.452916	0.547084	0.452916
2003-2004	30738	2	30	4183.95	32.8	1	0	46	1	0	0	1	0	1	1	1	2	0	1	0	0	1	0	29.89	Eligible	0	0	200	0	1	0.0584696	0.94153	0.0584696	0.0584696
2003-2004	30758	2	31	1323.86	32.9	1	1	80	1	0	0	0	1	2	0	0	1	0	1	1	1	0	0	31.03	Eligible	1	1	93	1	1	0.100993	0.899007	0.100993	0.100993
2003-2004	30775	1	29	9110.4	32.7	1	0	29	1	0	0	0	1	2	1	0	1	1	2	0	0	0	0	33.89	Eligible	0	0	182	0	1	0.0781612	0.921839	0.0781612	0.0781612
2003-2004	30816	2	33	3264.69	32.3	1	0	45	1	1	2	0	0	1	1	0	1	0	1	0	0	0	0	26.69	Eligible	0	0	189	0	1	0.252339	0.747661	0.252339	0.252339
2003-2004	30836	1	31	8580.19	33	1	1	63	0	0	0	0	0	1	1	0	0	0	1	0	0	0	0	25.75	Eligible	0	0	199	0	1	0.0796909	0.920309	0.0796909	0.0796909
2003-2004	30885	2	32	13239.5	32.8	1	0	36	0	0	0	0	0	1	1	0	0	0	2	0	0	0	0	28.15	Eligible	0	0	193	0	1	0.073747	0.926253	0.073747	0.073747
2003-2004	30893	1	35	2574.91	32.3	1	1	70	0	1	2	0	0	1	0	0	0	1	1	1	1	0	1	26.19	Eligible	1	0	168	1	1	0.574092	0.425908	0.574092	0.425908
2003-2004	30907	2	43	480.744	32.6	1	1	72	1	1	1	0	0	1	0	0	0	0	1	0	0	0	0	25.12	Eligible	0	0	204	0	1	0.0846306	0.915369	0.0846306	0.0846306
2003-2004	31013	1	33	1508.39	32.5	1	1	64	1	1	2	1	1	2	1	0	0	0	1	0	1	0	0	30.95	Eligible	0	0	187	0	1	0.313323	0.686677	0.313323	0.313323
2003-2004	31021	2	30	1461.46	32.8	1	1	70	1	0	0	1	0	0	0	1	2	0	2	0	1	0	1	24.86	Eligible	1	1	11	1	1	0.156697	0.843303	0.156697	0.156697
2003-2004	31033	1	30	1625.54	33	1	1	71	1	1	2	0	0	0	1	1	2	0	2	0	1	0	0	24.2	Eligible	1	1	96	1	1	0.290296	0.709704	0.290296	0.290296
2003-2004	31121	2	40	423.21	32.8	1	1	68	0	1	1	0	0	1	1	0	0	0	1	0	0	0	1	29.05	Eligible	1	0	166	1	1	0.210602	0.789398	0.210602	0.210602
2005-2006	31134	2	48	5528.9	33	1	1	73	1	0	0	0	1	2	1	0	0	0	1	0	0	0	0	30.63	Eligible	0	0	175	0	1	0.0854842	0.914516	0.0854842	0.0854842
2005-2006	31149	2	52	3249.78	32.3	1	1	85	0	0	0	0	0	0	0	0	0	0	1	0	1	0	1	21.63	Eligible	1	0	100	1	1	0.219906	0.780094	0.219906	0.219906
2005-2006	31154	1	45	1186.21	32.7	1	1	62	1	1	2	0	0	1	1	1	2	0	2	0	0	0	0	26.98	Eligible	1	0	116	1	1	0.238754	0.761246	0.238754	0.238754
2005-2006	31156	2	51	2798.29	32.1	1	0	43	0	1	2	1	1	2	0	0	0	0	2	0	0	0	0	31.41	Eligible	0	0	171	0	1	0.298618	0.701382	0.298618	0.298618
2005-2006	31192	1	44	6797.03	32.7	1	1	60	0	0	0	1	1	2	0	0	1	1	1	0	0	0	0	35.6	Eligible	0	0	178	0	1	0.0885741	0.911426	0.0885741	0.0885741
2005-2006	31193	1	49	4825.77	31.8	1	0	51	1	0	0	0	0	1	0	1	2	0	1	0	0	0	0	26.84	Eligible	0	0	162	0	1	0.051265	0.948735	0.051265	0.051265
2005-2006	31232	1	47	3804.53	32.5	1	0	56	0	1	2	0	0	1	0	0	0	0	1	0	0	0	1	29.1	Eligible	0	0	179	0	1	0.486556	0.513444	0.486556	0.486556
2005-2006	31263	2	49	2419.21	31.8	1	1	78	0	1	2	0	1	2	1	0	1	1	1	0	1	0	0	31.64	Eligible	0	0	169	0	1	0.38699	0.61301	0.38699	0.38699
2005-2006	31276	1	49	3098.48	33	1	0	36	1	1	2	1	1	2	1	0	0	0	1	0	0	0	0	32.51	Eligible	0	0	162	0	1	0.263706	0.736294	0.263706	0.263706
2005-2006	31294	1	48	6346.98	32.2	1	1	73	0	0	0	1	0	1	0	0	0	0	1	0	0	0	0	25.94	Eligible	1	0	7	1	1	0.076533	0.923467	0.076533	0.076533
2005-2006	31308	1	51	4056.99	32.8	1	0	59	1	1	2	1	0	1	0	1	2	0	1	0	1	0	0	27.81	Eligible	0	0	163	0	1	0.224157	0.775843	0.224157	0.224157
2005-2006	31334	1	56	4343.32	31.5	1	0	55	0	1	2	1	1	2	0	0	0	0	1	0	0	0	0	43	Eligible	0	0	177	0	1	0.29937	0.70063	0.29937	0.29937
2005-2006	31348	1	49	1557.6	31.5	1	1	62	1	1	2	0	1	2	1	1	2	1	1	0	0	0	0	31.16	Eligible	0	0	162	0	1	0.270621	0.729379	0.270621	0.270621
2005-2006	31380	1	49	1557.6	32	1	1	69	1	1	2	0	0	0	1	1	2	0	2	0	0	0	0	20.51	Eligible	0	0	162	0	1	0.269571	0.730429	0.269571	0.269571
2005-2006	31400	1	56	8994.83	32.8	1	1	78	0	0	0	1	0	0	0	1	2	0	1	1	1	0	0	24.52	Eligible	1	0	16	1	1	0.0860031	0.913997	0.0860031	0.0860031
2005-2006	31407	1	51	1578.98	32.3	1	1	64	0	1	2	1	1	2	1	1	2	1	1	0	1	0	0	42.85	Eligible	0	0	163	0	1	0.309216	0.690784	0.309216	0.309216
2005-2006	31441	2	51	1195.37	31.8	1	1	62	1	1	2	1	1	2	0	0	0	1	1	0	1	0	0	33.74	Eligible	1	1	152	1	1	0.316098	0.683902	0.316098	0.316098
2005-2006	31545	1	58	3505.62	32.8	1	0	33	0	1	1	0	0	0	1	0	0	0	2	0	0	0	1	21.38	Eligible	0	0	166	0	1	0.210336	0.789664	0.210336	0.210336
2005-2006	31582	2	51	2952.86	32.6	1	0	37	1	1	2	1	0	1	1	0	0	0	2	0	0	0	0	26.18	Eligible	0	0	171	0	1	0.247477	0.752523	0.247477	0.247477
2005-2006	31657	1	51	1171.86	32.8	1	1	73	1	1	2	0	0	0	1	0	1	0	2	0	0	0	0	22.69	Eligible	0	0	163	0	1	0.320772	0.679228	0.320772	0.320772
2005-2006	31707	1	47	7879.01	31	1	1	75	0	0	0	0	1	2	1	0	0	0	1	0	1	0	1	38.61	Eligible	0	0	179	0	1	0.224465	0.775535	0.224465	0.224465
2005-2006	31720	2	45	1642.02	32.4	1	1	73	0	1	2	0	0	1	0	0	0	0	1	0	0	0	1	26.22	Eligible	0	0	160	0	1	0.509323	0.490677	0.509323	0.490677
2005-2006	31732	2	54	3359.21	32.7	1	0	53	1	1	2	0	1	2	1	0	1	0	2	0	0	0	0	33.96	Eligible	0	0	160	0	1	0.303389	0.696611	0.303389	0.303389
2005-2006	31741	2	49	1464.04	32	1	1	75	1	1	2	1	0	1	1	0	1	1	1	1	1	0	1	27.5	Eligible	1	0	42	1	1	0.551602	0.448398	0.551602	0.448398
2005-2006	31748	1	46	4455.2	31.8	1	0	50	1	0	0	1	0	0	1	0	0	0	1	0	0	0	0	23.04	Eligible	0	0	170	0	1	0.0715498	0.92845	0.0715498	0.0715498
2005-2006	31762	1	56	1343.48	31.5	1	1	70	0	1	1	0	0	1	0	0	0	1	1	0	1	0	0	27.37	Eligible	0	0	175	0	1	0.109705	0.890295	0.109705	0.109705
2005-2006	31808	1	56	2396.21	32.9	1	1	79	1	0	0	1	0	0	1	0	0	0	1	1	1	0	0	21.53	Eligible	1	0	14	1	1	0.0990548	0.900945	0.0990548	0.0990548
2005-2006	31827	1	49	4059.34	32.7	1	0	46	0	1	2	0	0	1	0	1	2	1	2	0	1	0	0	25.97	Eligible	1	0	125	1	1	0.268736	0.731264	0.268736	0.268736
2005-2006	31899	1	50	4811.16	32.8	1	0	40	1	0	0	0	0	0	1	0	0	1	1	0	0	0	0	24.29	Eligible	0	0	158	0	1	0.0761615	0.923839	0.0761615	0.0761615
2005-2006	31923	1	51	995.631	32.6	1	1	65	1	1	2	0	1	2	1	0	1	0	1	0	0	0	0	35.05	Eligible	1	0	37	1	1	0.304147	0.695853	0.304147	0.304147
2005-2006	31962	1	56	2791.76	32.1	1	0	54	0	1	1	0	0	1	0	1	2	0	1	0	0	0	0	28.46	Eligible	0	0	176	0	1	0.0708305	0.929169	0.0708305	0.0708305
2005-2006	31976	2	45	2405.31	31.9	1	0	44	0	1	2	0	0	1	1	0	0	0	1	0	0	0	1	27.32	Eligible	0	0	160	0	1	0.483932	0.516068	0.483932	0.483932
2005-2006	31994	2	45	7542.06	32.5	1	0	48	1	1	2	1	0	0	1	1	2	0	2	0	0	0	0	21.53	Eligible	0	0	159	0	1	0.239947	0.760053	0.239947	0.239947
2005-2006	32014	2	49	11643.4	33	1	0	59	0	0	0	1	0	1	0	0	0	0	2	0	0	0	0	27.43	Eligible	0	0	170	0	1	0.0755284	0.924472	0.0755284	0.0755284
2005-2006	32044	2	51	3371.59	31.6	1	0	53	0	1	2	1	0	1	0	0	1	0	1	0	1	0	1	27.23	Eligible	0	0	171	0	1	0.494691	0.505309	0.494691	0.494691
2005-2006	32066	1	51	995.631	32.8	1	1	65	1	1	2	0	0	1	1	1	2	0	1	0	1	0	0	29.89	Eligible	1	1	108	1	1	0.247495	0.752505	0.247495	0.247495
2005-2006	32082	2	49	1243.87	31.4	1	1	60	1	1	2	0	0	0	1	0	1	0	2	0	0	0	0	22.27	Eligible	0	0	168	0	1	0.305789	0.694211	0.305789	0.305789
2005-2006	32099	1	50	1373.42	32.7	1	1	65	1	1	2	0	1	2	0	1	2	0	1	0	0	1	0	36.47	Eligible	1	0	49	1	1	0.278728	0.721272	0.278728	0.278728
2005-2006	32118	1	49	10017.3	32.9	1	1	62	1	0	0	1	1	2	1	0	0	0	1	0	0	0	0	31.42	Eligible	0	0	162	0	1	0.0777978	0.922202	0.0777978	0.0777978
2005-2006	32168	1	53	3532.7	32.4	1	0	57	1	1	2	1	0	1	0	1	2	0	1	0	0	0	0	26.44	Eligible	1	0	87	1	1	0.206777	0.793223	0.206777	0.206777
2005-2006	32229	2	48	1311.85	32.9	1	1	61	1	1	2	1	1	2	1	0	1	1	1	1	0	1	0	31.53	Eligible	0	0	176	0	1	0.365462	0.634538	0.365462	0.365462
2005-2006	32272	2	44	4277	32.3	1	1	83	0	0	0	0	0	1	0	0	1	0	1	1	1	0	0	29.93	Eligible	1	0	41	1	1	0.100374	0.899626	0.100374	0.100374
2005-2006	32287	2	51	4138.27	32.5	1	0	35	1	1	2	0	1	2	1	1	2	1	1	0	0	0	0	44.9	Eligible	0	0	171	0	1	0.24303	0.75697	0.24303	0.24303
2005-2006	32350	1	49	1833.3	33	1	1	76	1	1	2	0	0	1	0	0	1	0	1	1	1	0	0	27.46	Eligible	1	0	150	1	1	0.315637	0.684363	0.315637	0.315637
2005-2006	32368	1	51	2559.05	31.8	1	0	42	0	1	2	1	0	1	1	0	0	1	2	0	0	0	1	25.29	Eligible	0	0	163	0	1	0.504854	0.495146	0.504854	0.495146
2005-2006	32377	2	44	6406.19	32.3	1	1	72	0	0	0	0	0	0	0	0	1	0	1	0	1	0	0	21.13	Eligible	1	1	11	1	1	0.0966837	0.903316	0.0966837	0.0966837
2005-2006	32442	1	56	1220.35	31.3	1	1	72	1	1	1	0	0	0	0	0	1	0	1	0	1	0	0	23.73	Eligible	0	0	176	0	1	0.103073	0.896927	0.103073	0.103073
2005-2006	32443	1	44	7770.73	31.5	1	1	69	0	0	0	1	1	2	0	0	0	1	1	0	0	0	0	42.08	Eligible	0	0	178	0	1	0.0925336	0.907466	0.0925336	0.0925336
2005-2006	32444	1	56	3648.82	32.7	1	1	85	1	0	0	0	0	1	0	0	1	1	1	0	1	0	0	27.78	Eligible	1	0	22	1	1	0.0877598	0.91224	0.0877598	0.0877598
2005-2006	32489	1	47	8617.47	33	1	1	62	1	0	0	0	1	2	1	0	0	0	2	0	0	0	0	30.88	Eligible	1	1	156	1	1	0.085623	0.914377	0.085623	0.085623
2005-2006	32530	1	49	8277.49	32.8	1	1	72	0	0	0	1	0	0	1	0	1	1	1	0	0	0	0	22.85	Eligible	1	0	102	1	1	0.0962795	0.90372	0.0962795	0.0962795
2005-2006	32548	2	46	8979.23	32.9	1	1	64	1	0	0	0	0	0	1	0	1	0	1	1	0	0	0	22.87	Eligible	1	0	72	1	1	0.0881453	0.911855	0.0881453	0.0881453
2005-2006	32644	1	44	1074.32	33	1	1	84	1	0	0	0	1	2	1	0	1	0	1	0	0	0	1	31.72	Eligible	1	0	75	1	1	0.195904	0.804096	0.195904	0.195904
2005-2006	32681	2	54	5433.55	32.5	1	1	67	0	0	0	1	0	1	0	0	0	0	1	0	0	0	0	25.38	Eligible	0	0	160	0	1	0.0742916	0.925708	0.0742916	0.0742916
2005-2006	32804	2	44	2664.39	32.3	1	1	80	1	0	0	0	0	1	1	0	1	0	1	1	1	0	0	29.45	Eligible	0	0	175	0	1	0.0924701	0.90753	0.0924701	0.0924701
2005-2006	32817	1	44	6631.67	32.8	1	1	66	0	0	0	1	0	0	1	0	1	0	1	0	0	0	0	22.78	Eligible	0	0	178	0	1	0.0871627	0.912837	0.0871627	0.0871627
2005-2006	32829	1	44	9122.07	32.3	1	0	21	1	0	0	1	0	0	0	1	2	0	2	0	0	0	0	22.35	Eligible	0	0	178	0	1	0.0503743	0.949626	0.0503743	0.0503743
2005-2006	32917	1	49	4059.34	31.3	1	0	49	0	1	2	1	1	2	0	0	0	0	1	0	1	0	0	38.69	Eligible	0	0	162	0	1	0.312103	0.687897	0.312103	0.312103
2005-2006	32918	2	54	1973.24	32.9	1	1	64	0	1	2	0	1	2	0	1	2	1	2	1	0	1	0	34.62	Eligible	1	0	105	1	1	0.358531	0.641469	0.358531	0.358531
2005-2006	32952	2	52	6191.33	32.8	1	1	76	0	0	0	1	0	0	0	0	1	0	1	0	1	1	0	13.36	Eligible	1	1	72	1	1	0.108993	0.891007	0.108993	0.108993
2005-2006	32989	1	56	879.458	32.9	1	1	66	0	1	1	0	0	1	1	0	0	1	1	0	0	0	1	28.34	Eligible	0	0	176	0	1	0.221897	0.778103	0.221897	0.221897
2005-2006	33107	1	49	4059.34	32.3	1	0	57	0	1	2	1	1	2	1	0	0	0	1	0	0	0	0	36.12	Eligible	0	0	163	0	1	0.313072	0.686928	0.313072	0.313072
2005-2006	33108	1	55	4134.86	32.2	1	1	81	0	0	0	0	0	0	1	0	0	0	2	0	1	0	0	21.21	Eligible	1	0	57	1	1	0.111844	0.888156	0.111844	0.111844
2005-2006	33154	1	56	2847.32	32.9	1	0	46	1	1	1	0	1	2	1	1	2	1	1	0	1	0	0	40.91	Eligible	1	0	43	1	1	0.0854379	0.914562	0.0854379	0.0854379
2005-2006	33182	1	46	2668.93	33	1	1	73	1	0	0	0	1	2	0	0	1	1	1	1	1	1	0	32.45	Eligible	1	0	25	1	1	0.120194	0.879806	0.120194	0.120194
2005-2006	33187	1	49	4215.6	32	1	0	41	1	1	2	1	1	2	1	0	0	1	1	0	0	0	0	41.98	Eligible	0	0	157	0	1	0.284421	0.715579	0.284421	0.284421
2005-2006	33200	2	49	3241.72	30.9	1	0	50	0	1	2	0	1	2	0	1	2	0	2	0	1	0	1	41.35	Eligible	0	0	170	0	1	0.498325	0.501675	0.498325	0.498325
2005-2006	33201	2	52	4742.88	32.3	1	0	51	0	0	0	1	0	1	0	0	0	1	2	1	0	0	1	29.47	Eligible	0	0	167	0	1	0.187935	0.812065	0.187935	0.187935
2005-2006	33275	1	51	2593.27	32.6	1	0	42	1	1	2	1	1	2	1	0	0	0	2	0	0	0	0	58.33	Eligible	0	0	162	0	1	0.282127	0.717873	0.282127	0.282127
2005-2006	33277	1	55	2487.91	32.7	1	1	77	0	1	2	0	1	2	1	0	1	1	1	1	1	0	0	35.31	Eligible	0	0	173	0	1	0.411562	0.588438	0.411562	0.411562
2005-2006	33294	1	51	1578.98	32.3	1	1	60	0	1	2	1	1	2	0	0	1	1	1	1	1	0	0	55.58	Eligible	1	0	148	1	1	0.366785	0.633215	0.366785	0.366785
2005-2006	33328	1	52	4056.99	32.8	1	0	52	1	1	2	0	0	0	0	1	2	1	1	0	0	0	0	22.63	Eligible	0	0	180	0	1	0.245082	0.754918	0.245082	0.245082
2005-2006	33337	2	49	1411.55	33	1	1	68	0	1	2	0	1	2	0	0	0	1	1	1	0	1	0	37.14	Eligible	0	0	171	0	1	0.402269	0.597731	0.402269	0.402269
2005-2006	33344	1	51	2594.87	32.3	1	0	27	1	1	2	0	1	2	0	0	0	0	1	0	0	0	0	34.08	Eligible	0	0	164	0	1	0.252532	0.747468	0.252532	0.252532
2005-2006	33346	2	54	1376.24	31.9	1	1	72	0	1	1	0	1	2	0	0	1	1	1	0	1	0	0	32.73	Eligible	1	0	99	1	1	0.126583	0.873417	0.126583	0.126583
2005-2006	33383	1	55	3766.48	32.6	1	1	67	1	1	3	0	0	0	1	1	2	0	1	0	0	0	0	19.89	Eligible	0	0	173	0	1	0.109519	0.890481	0.109519	0.109519
2005-2006	33390	1	51	4215.6	30.6	1	0	46	1	1	2	0	0	1	0	0	1	0	2	0	0	0	0	26.49	Eligible	1	0	157	1	1	0.254663	0.745337	0.254663	0.254663
2005-2006	33419	1	53	1541.16	32.3	1	1	70	0	1	1	0	1	2	1	0	0	1	1	0	0	0	0	31.41	Eligible	0	0	158	0	1	0.121242	0.878758	0.121242	0.121242
2005-2006	33430	2	54	3717.37	32.8	1	0	42	0	1	2	1	0	1	0	0	0	0	1	0	0	0	0	28.25	Eligible	0	0	161	0	1	0.255147	0.744853	0.255147	0.255147
2005-2006	33477	1	44	2636.57	32.7	1	0	29	1	1	2	1	1	2	0	1	2	0	2	0	0	0	0	34.65	Eligible	0	0	177	0	1	0.217145	0.782855	0.217145	0.217145
2005-2006	33478	2	52	5415.53	31.7	1	1	70	0	0	0	1	0	0	1	0	0	0	1	0	0	0	1	23.96	Eligible	0	0	167	0	1	0.193318	0.806682	0.193318	0.193318
2005-2006	33492	2	49	3239.85	31.5	1	0	45	1	1	2	0	1	2	0	0	0	0	2	0	1	0	0	44.15	Eligible	1	1	27	1	1	0.302408	0.697592	0.302408	0.302408
2005-2006	33500	2	49	3366.51	29.9	1	0	53	1	1	2	0	1	2	1	0	0	1	2	0	0	0	1	52.94	Eligible	0	0	170	0	1	0.536166	0.463834	0.536166	0.463834
2005-2006	33520	2	49	5214.99	32.8	1	1	74	1	0	0	1	0	1	1	0	0	0	1	0	0	0	0	25.41	Eligible	0	0	167	0	1	0.0717744	0.928226	0.0717744	0.0717744
2005-2006	33554	1	47	3332.03	32.9	1	0	39	1	1	2	0	0	0	1	0	1	0	2	0	0	0	0	22.36	Eligible	0	0	179	0	1	0.282438	0.717562	0.282438	0.282438
2005-2006	33566	2	56	2167.87	32.7	1	1	82	1	0	0	0	1	2	0	0	0	0	2	0	1	0	1	31.58	Eligible	1	1	73	1	1	0.210173	0.789827	0.210173	0.210173
2005-2006	33630	2	45	2660.96	32.5	1	0	36	0	1	2	0	0	0	0	1	2	0	2	0	0	0	1	24.43	Eligible	0	0	159	0	1	0.450159	0.549841	0.450159	0.450159
2005-2006	33647	2	50	3262.12	32.8	1	0	35	1	1	2	1	1	2	1	0	1	0	2	0	0	0	0	47.57	Eligible	0	0	157	0	1	0.27462	0.72538	0.27462	0.27462
2005-2006	33691	1	49	4046.93	32.6	1	0	58	0	1	2	0	1	2	1	0	0	1	1	0	0	0	1	33.79	Eligible	0	0	161	0	1	0.559585	0.440415	0.559585	0.440415
2005-2006	33725	1	46	8068.54	32.7	1	1	76	0	0	0	0	0	0	0	0	0	0	1	0	0	0	1	22.37	Eligible	1	0	93	1	1	0.196774	0.803226	0.196774	0.196774
2005-2006	33748	1	50	4546.57	33	1	0	39	0	1	2	0	0	1	0	0	0	1	1	0	1	0	0	28.38	Eligible	0	0	158	0	1	0.294369	0.705631	0.294369	0.294369
2005-2006	33767	2	54	2404.73	32.8	1	0	47	0	1	1	1	1	2	0	0	0	0	1	0	0	0	0	35.76	Eligible	0	0	160	0	1	0.0928973	0.907103	0.0928973	0.0928973
2005-2006	33792	1	56	1227.61	31.8	1	1	73	0	1	1	0	0	0	0	0	0	0	1	1	0	0	0	24.5	Eligible	0	0	175	0	1	0.117725	0.882275	0.117725	0.117725
2005-2006	33819	1	47	1379.65	32	1	1	84	1	0	0	1	1	2	1	0	1	0	1	0	0	0	0	30.43	Eligible	1	1	89	1	1	0.0866976	0.913302	0.0866976	0.0866976
2005-2006	33876	1	44	9477.39	32.3	1	0	49	1	0	0	0	0	1	1	1	2	0	2	0	0	0	0	25.66	Eligible	0	0	178	0	1	0.0565542	0.943446	0.0565542	0.0565542
2005-2006	33922	2	54	4776	32.7	1	1	83	0	0	0	0	0	0	1	0	1	1	1	0	1	0	0	23.11	Eligible	1	0	59	1	1	0.114606	0.885394	0.114606	0.114606
2005-2006	33938	1	49	2355.52	32.9	1	1	67	0	1	2	1	0	1	1	0	0	0	1	0	0	0	0	28.54	Eligible	0	0	162	0	1	0.29243	0.70757	0.29243	0.29243
2005-2006	33998	1	47	5396.58	31.3	1	0	46	0	0	0	1	1	2	1	0	0	1	1	1	1	0	1	34.52	Eligible	1	1	22	1	1	0.222067	0.777933	0.222067	0.222067
2005-2006	34062	1	55	9148.18	32.8	1	1	67	0	0	0	1	1	2	1	0	0	0	1	0	1	0	0	43.3	Eligible	0	0	173	0	1	0.0975066	0.902493	0.0975066	0.0975066
2005-2006	34084	1	45	1243.96	32.7	1	1	65	1	1	2	0	1	2	0	0	0	1	2	1	1	0	1	38.36	Eligible	1	0	81	1	1	0.587926	0.412074	0.587926	0.412074
2005-2006	34087	1	44	1145.58	32.7	1	1	81	1	0	0	0	0	1	1	0	1	0	1	1	1	1	1	26.2	Eligible	1	0	144	1	1	0.227266	0.772734	0.227266	0.227266
2005-2006	34118	1	53	3445.79	32.8	1	0	39	1	1	2	1	1	2	1	0	0	0	1	0	0	0	0	32.28	Eligible	0	0	158	0	1	0.266839	0.733161	0.266839	0.266839
2005-2006	34135	1	44	4150.48	32.3	1	1	77	1	0	0	0	0	1	1	0	1	0	1	0	0	0	0	29.07	Eligible	1	0	146	1	1	0.0758662	0.924134	0.0758662	0.0758662
2005-2006	34136	1	55	10739.1	32.7	1	0	29	1	0	0	1	1	2	0	0	0	0	1	0	0	0	0	43.19	Eligible	0	0	175	0	1	0.0627818	0.937218	0.0627818	0.0627818
2005-2006	34184	1	48	1120.04	32	1	1	60	1	1	2	0	1	2	1	1	2	0	1	0	1	0	0	39.64	Eligible	0	0	159	0	1	0.271423	0.728577	0.271423	0.271423
2005-2006	34249	2	44	3792.05	32.9	1	1	81	0	0	0	0	0	0	0	0	1	1	1	0	1	0	0	23.59	Eligible	1	0	26	1	1	0.108222	0.891778	0.108222	0.108222
2005-2006	34254	2	51	3367.41	31.3	1	0	51	0	1	2	0	1	2	1	0	0	0	2	0	0	0	1	46.64	Eligible	0	0	171	0	1	0.546196	0.453804	0.546196	0.453804
2005-2006	34326	2	56	2788.68	32.8	1	0	44	0	1	2	1	1	2	1	0	0	0	2	0	0	0	0	34.24	Eligible	0	0	171	0	1	0.311152	0.688848	0.311152	0.311152
2005-2006	34354	1	49	3982.57	31	1	0	34	1	1	2	1	0	1	0	0	0	0	2	0	0	0	0	25.77	Eligible	0	0	162	0	1	0.234697	0.765303	0.234697	0.234697
2005-2006	34396	1	44	1643.22	30.9	1	1	69	0	1	2	0	1	2	0	0	1	0	1	0	0	0	0	37.78	Eligible	0	0	177	0	1	0.324865	0.675135	0.324865	0.324865
2005-2006	34468	2	56	3241.72	31.7	1	0	47	0	1	2	1	1	2	0	0	1	1	1	1	0	0	0	52.61	Eligible	0	0	172	0	1	0.330079	0.669921	0.330079	0.330079
2005-2006	34504	1	51	9715.31	32.6	1	0	58	0	1	3	0	1	2	1	0	0	0	1	0	0	0	0	40.26	Eligible	0	0	164	0	1	0.146263	0.853737	0.146263	0.146263
2005-2006	34543	2	44	7537.79	32.8	1	1	67	1	0	0	0	1	2	1	0	1	0	2	0	0	0	0	37.81	Eligible	0	0	175	0	1	0.0877547	0.912245	0.0877547	0.0877547
2005-2006	34551	1	52	2399.79	32.5	1	1	73	0	1	2	1	1	2	0	0	0	0	1	1	1	0	1	31.15	Eligible	0	0	180	0	1	0.585407	0.414593	0.585407	0.414593
2005-2006	34594	2	56	1098.61	32.6	1	1	76	1	1	2	0	1	2	1	0	1	1	1	1	1	0	1	33.39	Eligible	1	0	97	1	1	0.6005	0.3995	0.6005	0.3995
2005-2006	34596	1	56	3027.52	31.9	1	1	79	0	1	2	0	1	2	0	0	0	0	1	1	1	0	0	31.3	Eligible	1	1	156	1	1	0.382704	0.617296	0.382704	0.382704
2005-2006	34625	1	55	2461.13	32.3	1	1	74	0	1	2	1	1	2	1	0	1	0	2	0	1	0	0	36.89	Eligible	1	1	16	1	1	0.367786	0.632214	0.367786	0.367786
2005-2006	34663	2	51	1695.73	33	1	1	69	0	1	2	0	1	2	0	0	0	0	1	1	0	0	0	47.63	Eligible	1	0	160	1	1	0.348916	0.651084	0.348916	0.348916
2005-2006	34673	1	52	3533.48	32.6	1	0	58	0	1	2	0	1	2	0	1	2	1	1	0	1	0	0	31.56	Eligible	1	0	26	1	1	0.300258	0.699742	0.300258	0.300258
2005-2006	34697	2	49	3231.81	32.3	1	0	46	0	1	2	0	0	1	1	0	1	0	2	0	0	0	0	28.76	Eligible	0	0	168	0	1	0.290774	0.709226	0.290774	0.290774
2005-2006	34713	1	55	5210.29	32.8	1	1	72	1	0	0	1	0	1	1	0	0	0	1	0	0	0	0	25.58	Eligible	1	0	72	1	1	0.0710637	0.928936	0.0710637	0.0710637
2005-2006	34761	1	53	2605.52	32.8	1	0	52	0	1	1	0	1	2	1	0	1	1	1	0	0	0	0	33.24	Eligible	0	0	159	0	1	0.11135	0.88865	0.11135	0.11135
2005-2006	34805	1	44	2655.25	32.3	1	0	31	1	1	2	1	0	1	1	0	0	0	2	0	1	0	0	27.62	Eligible	0	0	178	0	1	0.258818	0.741182	0.258818	0.258818
2005-2006	34808	1	44	9815.58	31.3	1	0	56	0	0	0	1	1	2	1	0	0	0	1	0	0	0	0	40.32	Eligible	0	0	177	0	1	0.0849964	0.915004	0.0849964	0.0849964
2005-2006	34827	1	47	6035.73	32.5	1	0	54	0	1	3	0	0	0	1	0	1	1	1	1	1	0	0	23.8	Eligible	1	1	110	1	1	0.177358	0.822642	0.177358	0.177358
2005-2006	34843	1	49	2524.86	32.7	1	1	79	1	0	0	0	0	1	1	0	0	0	2	0	1	0	0	27.05	Eligible	1	1	121	1	1	0.0881485	0.911851	0.0881485	0.0881485
2005-2006	34869	2	49	3232.41	33	1	0	29	0	1	2	1	1	2	1	0	0	0	1	0	0	0	0	30.71	Eligible	0	0	170	0	1	0.281746	0.718254	0.281746	0.281746
2005-2006	34934	1	45	8319.36	33	1	1	66	0	0	0	0	1	2	1	0	0	1	1	0	1	0	0	37.36	Eligible	1	0	124	1	1	0.108169	0.891831	0.108169	0.108169
2005-2006	34977	1	52	3515.97	32.2	1	0	23	0	1	2	1	1	2	1	0	0	0	2	0	0	0	0	52.4	Eligible	0	0	179	0	1	0.287562	0.712438	0.287562	0.287562
2005-2006	35023	1	44	2704.87	31.1	1	0	48	1	1	2	0	1	2	1	0	0	0	1	0	0	0	0	33.99	Eligible	0	0	177	0	1	0.285193	0.714807	0.285193	0.285193
2005-2006	35035	2	49	3366.51	32.8	1	0	49	1	1	2	0	0	0	1	0	0	0	1	0	0	0	0	24.63	Eligible	0	0	169	0	1	0.280968	0.719032	0.280968	0.280968
2005-2006	35087	1	55	8001.88	32.9	1	1	60	0	0	0	1	1	2	1	0	0	0	1	0	1	0	0	30.03	Eligible	0	0	172	0	1	0.0942556	0.905744	0.0942556	0.0942556
2005-2006	35120	2	48	1472.36	33	1	1	76	1	1	2	0	1	2	0	0	0	0	1	1	1	0	1	33.07	Eligible	1	1	99	1	1	0.568628	0.431372	0.568628	0.431372
2005-2006	35132	2	49	2419.21	32.3	1	1	85	0	1	2	1	0	0	0	0	0	0	2	0	0	0	1	23.24	Eligible	1	0	41	1	1	0.560666	0.439334	0.560666	0.439334
2005-2006	35151	1	44	3428.73	32.8	1	1	81	0	0	0	0	0	1	0	0	0	0	1	1	1	0	1	27.34	Eligible	1	0	142	1	1	0.213319	0.786681	0.213319	0.213319
2005-2006	35165	2	54	2537.72	32.2	1	1	85	0	1	2	1	0	0	0	0	0	0	1	1	1	0	0	23.88	Eligible	1	0	49	1	1	0.373842	0.626158	0.373842	0.373842
2005-2006	35178	1	51	995.631	32.5	1	1	69	1	1	2	1	0	0	1	0	1	0	2	0	0	0	0	22.48	Eligible	0	0	159	0	1	0.30676	0.69324	0.30676	0.30676
2005-2006	35190	2	54	11102	32.8	1	0	54	1	0	0	1	0	0	1	1	2	0	2	0	0	0	0	19.86	Eligible	1	1	4	1	1	0.062621	0.937379	0.062621	0.062621
2005-2006	35284	1	49	4056.99	32.6	1	0	54	1	1	2	0	0	0	0	0	0	0	1	0	0	0	1	21.31	Eligible	0	0	162	0	1	0.483064	0.516936	0.483064	0.483064
2005-2006	35392	2	50	1227.82	32.9	1	1	64	1	1	2	0	1	2	1	0	1	0	1	0	0	0	0	37.98	Eligible	0	0	157	0	1	0.303014	0.696986	0.303014	0.303014
2005-2006	35413	2	56	6430.1	32.5	1	1	63	1	0	0	1	0	1	1	0	1	0	2	0	0	0	0	25.53	Eligible	1	1	136	1	1	0.0719017	0.928098	0.0719017	0.0719017
2005-2006	35416	1	44	6788.99	32.6	1	1	63	1	0	0	1	0	0	1	0	0	0	1	0	0	0	0	24.06	Eligible	0	0	177	0	1	0.0763172	0.923683	0.0763172	0.0763172
2005-2006	35434	2	45	1020.46	31.9	1	1	71	1	1	2	0	1	2	0	0	1	1	2	0	0	0	0	31.32	Eligible	0	0	158	0	1	0.329337	0.670663	0.329337	0.329337
2005-2006	35439	1	48	2322.25	32.6	1	1	78	0	1	2	0	0	0	0	0	0	1	2	0	1	0	1	23.59	Eligible	1	1	76	1	1	0.603369	0.396631	0.603369	0.396631
2005-2006	35473	1	45	3202.57	32.8	1	0	49	1	1	2	1	0	1	0	1	2	1	2	1	0	0	0	28.28	Eligible	0	0	163	0	1	0.242061	0.757939	0.242061	0.242061
2005-2006	35475	1	44	6797.03	32.3	1	1	67	0	0	0	1	1	2	1	0	1	0	1	0	0	0	0	33.91	Eligible	1	1	57	1	1	0.0897046	0.910295	0.0897046	0.0897046
2005-2006	35515	1	49	4056.99	31.2	1	0	58	1	1	2	1	0	1	1	0	0	1	1	1	0	0	0	28.14	Eligible	0	0	162	0	1	0.294192	0.705808	0.294192	0.294192
2005-2006	35521	1	49	4109.16	32.7	1	0	25	1	1	2	0	1	2	1	0	0	0	1	0	0	0	0	46.57	Eligible	0	0	162	0	1	0.260749	0.739251	0.260749	0.260749
2005-2006	35549	2	54	1506.18	32.7	1	1	70	0	1	1	0	0	0	0	0	0	0	1	0	0	0	0	24.38	Eligible	1	0	95	1	1	0.105453	0.894547	0.105453	0.105453
2005-2006	35569	1	55	2885.01	32.8	1	1	85	1	0	0	0	0	0	1	0	0	0	1	1	1	0	0	22.59	Eligible	1	0	136	1	1	0.106028	0.893972	0.106028	0.106028
2005-2006	35608	2	45	2155.95	32.9	1	0	58	1	1	2	0	1	2	0	0	0	1	1	1	0	0	0	37	Eligible	0	0	159	0	1	0.324349	0.675651	0.324349	0.324349
2005-2006	35609	2	49	8181.12	32	1	1	64	0	0	0	1	1	2	1	0	1	0	1	0	0	1	0	32.07	Eligible	0	0	167	0	1	0.101785	0.898215	0.101785	0.101785
2005-2006	35612	2	56	2520	32.5	1	0	42	1	1	2	1	0	0	0	1	2	0	2	0	0	0	0	24.7	Eligible	0	0	172	0	1	0.224627	0.775373	0.224627	0.224627
2005-2006	35696	1	55	2312.27	32.5	1	0	51	0	1	1	1	0	0	1	0	0	0	1	0	0	0	0	22.25	Eligible	0	0	172	0	1	0.0971133	0.902887	0.0971133	0.0971133
2005-2006	35718	1	52	9721.83	32.8	1	1	77	0	0	0	0	0	1	1	0	0	0	1	1	0	0	0	28.44	Eligible	1	1	145	1	1	0.0941732	0.905827	0.0941732	0.0941732
2005-2006	35745	1	49	995.631	32.8	1	1	66	1	1	2	0	0	0	1	1	2	0	2	0	1	0	0	18.59	Eligible	0	0	162	0	1	0.284808	0.715192	0.284808	0.284808
2005-2006	35750	1	56	4120.97	33	1	0	33	1	1	1	0	0	1	1	1	2	0	1	0	1	0	0	26.21	Eligible	0	0	176	0	1	0.0648234	0.935177	0.0648234	0.0648234
2005-2006	35756	2	44	3759.89	32.8	1	1	80	0	0	0	0	0	1	0	0	1	0	1	1	1	0	0	25.7	Eligible	1	1	42	1	1	0.0989319	0.901068	0.0989319	0.0989319
2005-2006	35770	1	44	3012.46	32.4	1	0	43	0	1	2	1	0	1	0	1	2	0	1	0	0	0	0	27.5	Eligible	0	0	178	0	1	0.215685	0.784315	0.215685	0.215685
2005-2006	35788	1	47	5330.08	33	1	1	72	1	0	0	1	0	1	1	0	0	0	2	0	0	0	0	28.88	Eligible	0	0	179	0	1	0.0751773	0.924823	0.0751773	0.0751773
2005-2006	35809	2	58	1559.82	32.5	1	1	74	1	1	2	0	0	1	0	0	1	0	1	1	0	1	1	28.08	Eligible	1	1	166	1	1	0.544362	0.455638	0.544362	0.455638
2005-2006	35818	2	44	2664.39	33	1	1	85	1	0	0	0	1	2	0	0	1	1	1	1	1	0	0	30.51	Eligible	1	0	11	1	1	0.110851	0.889149	0.110851	0.110851
2005-2006	35936	2	45	844.27	32.9	1	1	62	1	1	2	0	0	0	0	1	2	0	1	0	0	0	0	24.11	Eligible	1	1	9	1	1	0.240707	0.759293	0.240707	0.240707
2005-2006	35961	1	49	9835.22	32.9	1	1	66	1	0	0	0	0	1	0	0	0	0	1	0	0	0	0	25.85	Eligible	0	0	162	0	1	0.0683225	0.931677	0.0683225	0.0683225
2005-2006	35976	2	54	12152.9	32.2	1	0	59	0	0	0	0	0	1	1	0	0	0	1	0	0	0	0	27.29	Eligible	0	0	161	0	1	0.0781332	0.921867	0.0781332	0.0781332
2005-2006	35983	1	44	6797.03	32.8	1	1	67	0	0	0	1	0	0	1	0	0	0	1	0	0	0	0	23.38	Eligible	0	0	178	0	1	0.0875791	0.912421	0.0875791	0.0875791
2005-2006	36036	1	55	2407.05	32.7	1	0	55	0	1	1	0	1	2	0	0	0	0	1	0	0	0	0	31.45	Eligible	0	0	173	0	1	0.100449	0.899551	0.100449	0.100449
2005-2006	36058	2	50	1856.81	32.8	1	1	69	0	1	2	0	1	2	0	0	0	0	1	0	1	0	0	41.61	Eligible	0	0	157	0	1	0.34536	0.65464	0.34536	0.34536
2005-2006	36075	2	51	3023.58	31.6	1	0	59	1	1	2	0	1	2	1	0	0	1	1	1	0	0	1	35.35	Eligible	0	0	170	0	1	0.555813	0.444187	0.555813	0.444187
2005-2006	36085	2	56	1504.79	31.8	1	1	62	0	1	2	0	1	2	0	0	0	1	1	1	0	0	1	32.88	Eligible	0	0	172	0	1	0.578093	0.421907	0.578093	0.421907
2005-2006	36159	1	56	1514.81	32.9	1	1	65	1	1	2	0	1	2	1	0	0	1	1	1	0	0	0	31.54	Eligible	1	0	144	1	1	0.344668	0.655332	0.344668	0.344668
2005-2006	36174	1	44	2090.56	32.8	1	1	78	0	1	2	1	0	0	0	0	0	0	1	0	0	0	0	24.44	Eligible	1	0	118	1	1	0.320115	0.679885	0.320115	0.320115
2005-2006	36213	1	52	3176.62	32.9	1	0	58	1	1	2	1	0	1	1	0	0	0	1	0	0	0	0	26.85	Eligible	0	0	179	0	1	0.25725	0.74275	0.25725	0.25725
2005-2006	36214	1	47	3329.81	33	1	0	24	1	1	3	1	0	1	0	0	0	0	2	0	0	0	0	29.2	Eligible	0	0	179	0	1	0.0942351	0.905765	0.0942351	0.0942351
2005-2006	36250	1	45	4495.92	32.7	1	1	77	0	1	3	0	0	0	0	0	0	1	1	0	1	0	1	24.26	Eligible	0	0	163	0	1	0.337607	0.662393	0.337607	0.337607
2005-2006	36265	2	56	2836.42	31.5	1	0	54	0	1	2	1	0	0	1	0	1	0	1	0	0	0	0	21.82	Eligible	0	0	172	0	1	0.304087	0.695913	0.304087	0.304087
2005-2006	36266	1	44	3799.97	32.7	1	1	85	0	0	0	0	0	0	0	0	0	1	1	1	1	0	1	21.06	Eligible	1	1	36	1	1	0.253314	0.746686	0.253314	0.253314
2005-2006	36281	2	50	1856.81	32.5	1	1	66	0	1	2	1	1	2	0	0	0	1	1	0	0	0	0	33.29	Eligible	0	0	157	0	1	0.328717	0.671283	0.328717	0.328717
2005-2006	36339	1	55	735.417	32.3	1	1	70	1	1	1	0	0	0	0	1	2	0	1	0	0	1	0	18.81	Eligible	1	0	24	1	1	0.088204	0.911796	0.088204	0.088204
2005-2006	36373	2	44	4057.08	32.9	1	1	69	1	0	0	0	0	0	1	0	1	0	1	0	1	0	0	21.05	Eligible	1	0	47	1	1	0.0890416	0.910958	0.0890416	0.0890416
2005-2006	36415	2	46	4573.18	32.4	1	1	85	0	0	0	0	1	2	0	0	0	1	1	1	1	0	1	33.87	Eligible	1	1	77	1	1	0.258297	0.741703	0.258297	0.258297
2005-2006	36432	2	44	4088.62	32.3	1	1	84	0	0	0	0	1	2	0	0	1	0	1	1	1	0	1	33.02	Eligible	1	1	59	1	1	0.242792	0.757208	0.242792	0.242792
2005-2006	36464	2	51	3027.33	32.9	1	0	59	1	1	2	0	0	1	0	1	2	1	1	1	0	0	0	26.05	Eligible	1	0	147	1	1	0.248824	0.751176	0.248824	0.248824
2005-2006	36465	1	56	3515.86	32.6	1	0	32	0	1	1	0	1	2	1	0	0	1	2	0	0	0	0	32.94	Eligible	0	0	159	0	1	0.106823	0.893177	0.106823	0.106823
2005-2006	36528	1	55	911.371	31.6	1	1	78	1	1	1	1	0	1	1	0	0	0	1	0	0	0	0	29.72	Eligible	0	0	173	0	1	0.0879643	0.912036	0.0879643	0.0879643
2005-2006	36575	2	54	5684.88	32.8	1	0	35	1	0	0	0	0	0	0	1	2	0	1	0	0	0	0	22.06	Eligible	0	0	160	0	1	0.0532199	0.94678	0.0532199	0.0532199
2005-2006	36582	2	51	1695.73	31.8	1	1	61	0	1	2	0	0	0	0	0	1	0	1	1	1	0	1	19.38	Eligible	1	1	121	1	1	0.574033	0.425967	0.574033	0.425967
2005-2006	36631	1	47	5617.77	32.3	1	1	76	1	0	0	0	0	1	1	0	1	1	1	1	1	0	1	26.27	Eligible	0	0	179	0	1	0.209323	0.790677	0.209323	0.209323
2005-2006	36638	1	44	1599.06	32.3	1	1	64	0	1	2	0	1	2	0	0	0	1	2	0	1	0	0	52.48	Eligible	0	0	178	0	1	0.370935	0.629065	0.370935	0.370935
2005-2006	36647	1	51	1249.27	32.8	1	1	75	1	1	2	0	0	0	1	0	1	1	1	0	0	0	0	24.34	Eligible	1	0	164	1	1	0.326765	0.673235	0.326765	0.326765
2005-2006	36650	1	53	3461.28	32.9	1	0	36	0	1	1	0	0	1	1	0	0	1	1	0	1	0	0	27.41	Eligible	0	0	159	0	1	0.0977798	0.90222	0.0977798	0.0977798
2005-2006	36655	1	51	2974.64	33	1	0	48	0	1	2	0	1	2	0	0	1	1	1	1	0	0	0	48.39	Eligible	0	0	164	0	1	0.341005	0.658995	0.341005	0.341005
2005-2006	36670	1	49	4059.34	31.5	1	0	52	0	1	2	1	1	2	0	0	0	0	1	0	1	0	0	49.75	Eligible	0	0	162	0	1	0.315564	0.684436	0.315564	0.315564
2005-2006	36681	2	46	4714.46	33	1	1	85	0	0	0	0	0	0	0	0	0	1	1	0	1	0	1	19.82	Eligible	1	0	52	1	1	0.233465	0.766535	0.233465	0.233465
2005-2006	36747	1	47	898.065	32.6	1	1	64	0	1	1	0	1	2	1	1	2	0	2	0	0	0	0	33.4	Eligible	0	0	179	0	1	0.0949592	0.905041	0.0949592	0.0949592
2005-2006	36754	2	58	3984.83	32.6	1	0	50	0	1	2	1	1	2	0	0	0	0	2	0	0	0	1	37.88	Eligible	0	0	177	0	1	0.520617	0.479383	0.520617	0.479383
2005-2006	36760	1	49	14580.1	32.2	1	0	54	0	0	0	0	1	2	1	0	0	0	1	0	0	0	0	31.55	Eligible	0	0	162	0	1	0.0875931	0.912407	0.0875931	0.0875931
2005-2006	36791	2	46	1569.62	32.7	1	1	75	1	1	2	0	1	2	0	0	0	0	2	1	0	0	1	30.74	Eligible	1	0	54	1	1	0.559582	0.440418	0.559582	0.440418
2005-2006	36795	1	47	2006.63	31.5	1	1	69	0	1	2	0	1	2	0	0	1	1	1	0	0	0	0	46.82	Eligible	0	0	179	0	1	0.342059	0.657941	0.342059	0.342059
2005-2006	36827	2	50	4453.73	32.5	1	1	83	0	0	0	0	0	1	1	0	0	0	1	1	1	0	0	28.07	Eligible	1	1	15	1	1	0.105324	0.894676	0.105324	0.105324
2005-2006	36885	2	45	7016.38	31.6	1	0	50	0	1	2	0	0	0	1	0	0	0	1	0	0	0	1	24.48	Eligible	0	0	159	0	1	0.52325	0.47675	0.52325	0.47675
2005-2006	36896	2	56	1426.57	33	1	1	60	0	1	2	0	0	1	1	0	0	1	1	0	0	0	0	25.56	Eligible	0	0	174	0	1	0.310005	0.689995	0.310005	0.310005
2005-2006	36908	1	55	1187.02	31.3	1	1	66	1	1	2	1	1	2	1	0	0	0	2	0	0	0	0	32.73	Eligible	0	0	173	0	1	0.308883	0.691117	0.308883	0.308883
2005-2006	36909	1	53	2326.97	32.9	1	0	40	0	1	1	1	1	2	1	0	0	0	1	0	1	0	0	41.55	Eligible	0	0	159	0	1	0.102446	0.897554	0.102446	0.102446
2005-2006	36935	1	49	4491.89	32.7	1	0	34	0	1	2	1	1	2	1	0	0	0	1	0	0	0	0	44.25	Eligible	0	0	162	0	1	0.287198	0.712802	0.287198	0.287198
2005-2006	36950	1	52	1233.89	30.6	1	1	67	1	1	2	0	1	2	1	0	1	1	1	1	1	0	1	37.97	Eligible	1	0	35	1	1	0.588877	0.411123	0.588877	0.411123
2005-2006	36992	1	51	2993.71	32.2	1	0	49	0	1	2	1	1	2	1	0	0	1	2	0	1	0	0	30.53	Eligible	0	0	163	0	1	0.354701	0.645299	0.354701	0.354701
2005-2006	37031	2	54	3717.37	32.3	1	0	53	0	1	2	1	1	2	1	1	2	0	1	1	1	0	0	40.55	Eligible	0	0	161	0	1	0.303167	0.696833	0.303167	0.303167
2005-2006	37033	1	51	1249.27	32.5	1	1	70	1	1	2	1	1	2	1	0	0	1	2	0	0	0	0	34.76	Eligible	0	0	163	0	1	0.330363	0.669637	0.330363	0.330363
2005-2006	37036	1	52	3537.86	31.6	1	0	57	0	1	2	1	0	0	0	0	1	0	1	0	0	0	0	24.73	Eligible	0	0	179	0	1	0.296165	0.703835	0.296165	0.296165
2005-2006	37050	1	50	1440.29	32.2	1	1	69	1	1	2	0	0	1	0	0	1	1	1	1	1	0	0	29.04	Eligible	0	0	157	0	1	0.32431	0.67569	0.32431	0.32431
2005-2006	37071	1	44	2722.21	31.5	1	0	59	1	1	2	0	0	1	0	0	0	0	1	0	0	0	0	25.67	Eligible	0	0	178	0	1	0.256338	0.743662	0.256338	0.256338
2005-2006	37075	1	51	2355.52	32.2	1	1	61	0	1	2	1	0	0	1	0	0	0	2	0	1	0	0	18.53	Eligible	0	0	164	0	1	0.345769	0.654231	0.345769	0.345769
2005-2006	37088	1	44	7379.97	30.7	1	1	66	1	1	3	0	0	1	1	0	1	0	1	0	0	1	1	28.86	Eligible	1	0	7	1	1	0.279606	0.720394	0.279606	0.279606
2005-2006	37114	2	49	3232.41	31.7	1	0	29	0	1	2	0	0	1	0	1	2	1	1	0	1	0	1	28.43	Eligible	0	0	167	0	1	0.436852	0.563148	0.436852	0.436852
2005-2006	37116	1	44	4476.72	32.8	1	1	74	1	0	0	1	1	2	1	0	0	0	1	0	0	0	0	31.31	Eligible	0	0	178	0	1	0.0825377	0.917462	0.0825377	0.0825377
2005-2006	37130	2	50	3129.3	33	1	1	82	1	0	0	0	0	1	1	0	1	0	1	1	1	0	0	28.75	Eligible	1	1	85	1	1	0.0933733	0.906627	0.0933733	0.0933733
2005-2006	37134	2	47	8299.86	32.8	1	1	75	0	0	0	1	1	2	1	0	0	0	1	1	1	0	0	43.17	Eligible	1	1	39	1	1	0.111595	0.888405	0.111595	0.111595
2005-2006	37174	1	49	1605.13	32.2	1	1	63	0	1	2	0	1	2	1	0	0	0	1	0	0	0	0	30.77	Eligible	0	0	162	0	1	0.329599	0.670401	0.329599	0.329599
2005-2006	37179	2	44	2713.71	32.9	1	1	81	1	0	0	0	0	0	1	0	1	0	1	0	0	0	0	22.84	Eligible	0	0	175	0	1	0.0868086	0.913191	0.0868086	0.0868086
2005-2006	37188	1	49	1833.3	32.4	1	1	78	1	1	2	0	1	2	0	0	0	0	1	0	1	0	0	30.94	Eligible	1	1	174	1	1	0.327447	0.672553	0.327447	0.327447
2005-2006	37193	1	49	3322.88	32.4	1	0	38	0	1	2	0	1	2	0	0	0	0	2	0	0	0	0	36.32	Eligible	0	0	162	0	1	0.302162	0.697838	0.302162	0.302162
2005-2006	37196	1	56	2791.76	32.3	1	0	50	0	1	1	0	0	0	1	0	0	0	1	0	0	0	0	24.11	Eligible	0	0	176	0	1	0.100523	0.899477	0.100523	0.100523
2005-2006	37236	2	52	5214.77	32.8	1	1	78	0	1	3	0	0	1	0	0	0	0	1	0	1	0	0	29.27	Eligible	0	0	167	0	1	0.14553	0.85447	0.14553	0.14553
2005-2006	37270	1	53	3189.41	32.8	1	1	85	1	0	0	0	0	1	1	0	1	0	2	1	1	0	0	26.73	Eligible	1	0	66	1	1	0.10008	0.89992	0.10008	0.10008
2005-2006	37293	1	51	2030.69	31.3	1	1	72	0	1	2	0	1	2	0	0	0	0	2	0	1	0	1	35	Eligible	1	0	25	1	1	0.583263	0.416737	0.583263	0.416737
2005-2006	37332	1	47	12578.2	32.8	1	0	46	0	0	0	0	0	1	0	1	2	0	2	1	0	0	0	25.66	Eligible	0	0	179	0	1	0.0661191	0.933881	0.0661191	0.0661191
2005-2006	37338	2	54	6126.77	32.5	1	1	71	1	0	0	0	1	2	0	0	1	1	1	0	0	0	0	34.63	Eligible	1	0	163	1	1	0.0865061	0.913494	0.0865061	0.0865061
2005-2006	37389	1	53	2121.06	32.4	1	1	71	1	0	0	0	0	0	0	1	2	0	1	1	1	1	0	23	Eligible	1	0	20	1	1	0.0886685	0.911331	0.0886685	0.0886685
2005-2006	37400	1	44	9876.07	32.6	1	0	42	0	0	0	1	0	0	1	0	0	0	1	0	0	0	0	21.8	Eligible	0	0	177	0	1	0.0774501	0.92255	0.0774501	0.0774501
2005-2006	37447	2	56	2440.72	32.5	1	0	29	1	1	2	0	0	0	1	1	2	0	1	0	0	0	0	23.45	Eligible	0	0	174	0	1	0.218944	0.781056	0.218944	0.218944
2005-2006	37455	2	54	1434.65	32.5	1	1	64	1	1	1	0	1	2	0	1	2	1	1	1	1	0	0	34.99	Eligible	1	1	4	1	1	0.0979538	0.902046	0.0979538	0.0979538
2005-2006	37456	1	52	3515.31	32.8	1	0	52	0	1	2	0	1	2	1	0	0	0	1	0	1	0	0	30.48	Eligible	1	1	123	1	1	0.336977	0.663023	0.336977	0.336977
2005-2006	37457	2	50	6542.05	32.6	1	1	72	0	0	0	1	0	0	0	1	2	0	1	0	0	0	0	24.23	Eligible	0	0	157	0	1	0.0694245	0.930575	0.0694245	0.0694245
2005-2006	37492	1	55	1397.13	31.8	1	1	75	1	1	2	0	1	2	1	0	0	1	1	1	1	0	0	52.02	Eligible	1	1	58	1	1	0.378283	0.621717	0.378283	0.378283
2005-2006	37503	1	47	4609.58	32.5	1	0	47	1	0	0	0	0	1	1	0	1	0	1	0	0	0	1	29.31	Eligible	0	0	178	0	1	0.146574	0.853426	0.146574	0.146574
2005-2006	37515	1	49	2355.52	32.3	1	1	67	0	1	2	1	0	1	0	0	1	1	1	1	0	0	1	29.23	Eligible	1	0	130	1	1	0.536643	0.463357	0.536643	0.463357
2005-2006	37520	1	44	6366.7	32.1	1	1	66	1	0	0	1	0	1	1	0	1	0	1	0	0	0	0	26.96	Eligible	0	0	178	0	1	0.0689793	0.931021	0.0689793	0.0689793
2005-2006	37524	1	49	1659.6	32.8	1	1	84	1	0	0	0	0	1	1	0	1	1	1	1	1	1	0	27.01	Eligible	1	1	64	1	1	0.116164	0.883836	0.116164	0.116164
2005-2006	37556	1	49	4056.99	31.7	1	0	58	1	1	2	1	1	2	1	0	1	0	1	1	1	0	0	33.02	Eligible	1	0	107	1	1	0.329861	0.670139	0.329861	0.329861
2005-2006	37580	1	56	8255.9	32.5	1	1	70	0	0	0	0	0	1	0	0	0	0	1	0	0	0	0	28.31	Eligible	0	0	159	0	1	0.078505	0.921495	0.078505	0.078505
2005-2006	37593	2	49	1464.04	32.8	1	1	73	1	1	2	0	0	1	1	0	1	0	2	0	0	0	0	27.81	Eligible	1	0	157	1	1	0.294123	0.705877	0.294123	0.294123
2005-2006	37600	2	56	2503.94	32	1	0	47	1	1	2	1	1	2	1	0	0	0	1	0	0	0	0	31.17	Eligible	0	0	171	0	1	0.275308	0.724692	0.275308	0.275308
2005-2006	37617	2	51	1778.29	32.2	1	1	60	0	1	2	1	1	2	0	0	0	0	1	1	0	0	1	43.63	Eligible	0	0	171	0	1	0.545676	0.454324	0.545676	0.454324
2005-2006	37667	1	51	1061.4	31.9	1	1	65	1	1	2	1	0	1	1	0	1	1	1	1	1	0	0	26.25	Eligible	1	0	128	1	1	0.32184	0.67816	0.32184	0.32184
2005-2006	37702	1	47	5617.77	32.7	1	1	71	1	0	0	0	0	0	1	0	0	0	1	0	0	0	0	24.75	Eligible	0	0	179	0	1	0.0826439	0.917356	0.0826439	0.0826439
2005-2006	37729	1	56	3515.86	31.3	1	0	36	0	1	1	0	1	2	0	0	0	0	1	0	0	0	0	30.78	Eligible	0	0	175	0	1	0.0916172	0.908383	0.0916172	0.0916172
2005-2006	37741	1	44	3031.77	31.5	1	0	54	0	1	2	1	0	0	0	0	0	1	1	1	0	0	0	24.96	Eligible	1	0	128	1	1	0.332559	0.667441	0.332559	0.332559
2005-2006	37780	1	51	1505.67	32.8	1	1	61	0	1	2	1	0	1	1	0	0	0	2	0	0	0	0	27.18	Eligible	0	0	164	0	1	0.298375	0.701625	0.298375	0.298375
2005-2006	37829	2	54	2419.9	32.9	1	1	74	0	1	2	0	0	1	0	0	0	0	1	0	0	0	0	27.34	Eligible	0	0	158	0	1	0.298126	0.701874	0.298126	0.298126
2005-2006	37860	2	44	1179.01	32.7	1	1	65	1	1	2	1	0	1	1	0	1	0	1	0	0	0	0	26.17	Eligible	0	0	175	0	1	0.264508	0.735492	0.264508	0.264508
2005-2006	37901	1	44	4265.68	32	1	1	77	1	0	0	0	0	1	1	0	1	1	1	0	1	0	0	25.74	Eligible	1	0	35	1	1	0.0886383	0.911362	0.0886383	0.0886383
2005-2006	37910	1	55	842.512	32.4	1	1	60	0	1	1	0	1	2	1	0	1	1	1	0	1	0	0	38.81	Eligible	0	0	173	0	1	0.125426	0.874574	0.125426	0.125426
2005-2006	37967	1	49	2355.52	32.8	1	1	68	0	1	2	1	1	2	0	0	0	0	1	0	0	0	1	41.41	Eligible	1	1	163	1	1	0.529527	0.470473	0.529527	0.470473
2005-2006	38000	1	53	1540.09	32.4	1	1	85	1	1	2	0	0	0	1	0	1	0	1	1	0	0	1	21.41	Eligible	1	1	64	1	1	0.564656	0.435344	0.564656	0.435344
2005-2006	38027	2	50	1227.82	32.5	1	1	67	1	1	2	0	1	2	1	0	0	1	1	1	1	0	1	30.52	Eligible	1	0	84	1	1	0.588844	0.411156	0.588844	0.411156
2005-2006	38032	1	50	1373.42	32.9	1	1	64	1	1	2	0	1	2	0	1	2	0	1	0	0	0	0	49.24	Eligible	0	0	157	0	1	0.247514	0.752486	0.247514	0.247514
2005-2006	38060	1	53	1978.8	32.3	1	1	69	0	1	2	0	0	1	0	0	0	1	1	0	0	0	0	27.63	Eligible	1	0	151	1	1	0.308816	0.691184	0.308816	0.308816
2005-2006	38065	2	49	1243.87	32.7	1	1	66	1	1	2	0	0	1	1	0	0	1	1	0	1	0	0	26.92	Eligible	0	0	167	0	1	0.30911	0.69089	0.30911	0.30911
2005-2006	38077	2	51	3188.39	29.8	1	0	31	0	1	2	0	1	2	0	1	2	0	1	0	0	0	1	50.03	Eligible	0	0	170	0	1	0.435032	0.564968	0.435032	0.435032
2005-2006	38082	1	53	3408.15	31.6	1	0	47	1	1	2	1	0	1	1	0	1	1	1	0	0	0	0	27.11	Eligible	0	0	159	0	1	0.260814	0.739186	0.260814	0.260814
2005-2006	38100	1	44	1674.47	32.3	1	1	65	0	1	3	1	1	2	0	1	2	1	1	1	0	0	0	34.5	Eligible	0	0	178	0	1	0.134242	0.865758	0.134242	0.134242
2005-2006	38124	2	50	2388	32.8	1	1	71	0	1	2	0	1	2	0	0	1	1	1	0	0	0	1	42.1	Eligible	1	0	126	1	1	0.563524	0.436476	0.563524	0.436476
2005-2006	38131	1	56	1051.89	31.9	1	1	64	0	1	1	0	0	0	1	0	0	1	1	0	0	0	1	24.41	Eligible	0	0	176	0	1	0.242293	0.757707	0.242293	0.242293
2005-2006	38148	1	49	14580.1	32.6	1	0	54	0	0	0	0	0	1	1	0	0	0	1	0	0	0	0	26.13	Eligible	0	0	162	0	1	0.0762253	0.923775	0.0762253	0.0762253
2005-2006	38175	1	51	1936.41	32.2	1	1	74	0	1	2	1	1	2	0	0	0	0	1	0	0	0	0	38.76	Eligible	1	0	110	1	1	0.321148	0.678852	0.321148	0.321148
2005-2006	38178	2	56	2411.95	32.9	1	0	35	1	1	2	0	1	2	1	1	2	1	1	0	0	0	0	35.74	Eligible	1	1	154	1	1	0.24303	0.75697	0.24303	0.24303
2005-2006	38207	1	49	1557.6	32.7	1	1	60	1	1	2	0	0	1	0	0	1	0	1	0	0	0	0	25.58	Eligible	1	0	8	1	1	0.257387	0.742613	0.257387	0.257387
2005-2006	38235	1	44	8803.76	32.3	1	0	55	1	0	0	1	0	1	1	0	0	0	1	0	0	0	0	28.49	Eligible	0	0	177	0	1	0.0652808	0.934719	0.0652808	0.0652808
2005-2006	38239	2	54	8377.61	33	1	1	62	1	0	0	1	1	2	1	0	1	0	1	1	0	0	0	31.07	Eligible	0	0	161	0	1	0.0859055	0.914094	0.0859055	0.0859055
2005-2006	38240	1	44	1919.63	31.7	1	1	75	1	0	0	0	0	1	1	0	1	1	1	1	1	1	0	26.93	Eligible	1	1	10	1	1	0.111304	0.888696	0.111304	0.111304
2005-2006	38352	1	49	9721.83	32.9	1	1	73	0	0	0	0	1	2	0	0	0	1	1	1	1	0	1	30.45	Eligible	1	1	8	1	1	0.246172	0.753828	0.246172	0.246172
2005-2006	38414	2	45	1297.91	32.2	1	1	61	0	1	2	1	0	1	0	0	0	0	1	0	0	0	1	29.93	Eligible	0	0	160	0	1	0.482345	0.517655	0.482345	0.482345
2005-2006	38427	1	52	1384.86	32.8	1	1	77	1	1	2	0	1	2	1	0	0	0	1	0	1	0	0	30.96	Eligible	1	0	50	1	1	0.3382	0.6618	0.3382	0.3382
2005-2006	38432	2	54	1973.24	32.4	1	1	69	0	1	2	0	0	1	0	0	0	0	1	0	0	0	0	27.65	Eligible	0	0	161	0	1	0.29255	0.70745	0.29255	0.29255
2005-2006	38433	1	51	2064.31	32.5	1	1	72	0	1	2	0	1	2	1	0	0	1	1	1	0	0	0	30.75	Eligible	1	0	132	1	1	0.383061	0.616939	0.383061	0.383061
2005-2006	38443	1	49	4059.34	32.6	1	0	40	0	1	2	1	1	2	0	0	1	1	1	0	0	0	0	51.3	Eligible	0	0	162	0	1	0.298769	0.701231	0.298769	0.298769
2005-2006	38452	2	49	3231.81	31.7	1	0	47	0	1	2	0	1	2	1	0	1	0	2	0	0	0	0	34.89	Eligible	0	0	168	0	1	0.324125	0.675875	0.324125	0.324125
2005-2006	38500	2	50	1227.82	31.6	1	1	65	1	1	2	0	1	2	0	0	1	1	1	1	1	1	1	32.67	Eligible	1	0	29	1	1	0.610781	0.389219	0.610781	0.389219
2005-2006	38505	1	49	1833.3	32.2	1	1	74	1	1	2	0	1	2	0	0	0	1	1	0	1	0	0	33.11	Eligible	0	0	163	0	1	0.339883	0.660117	0.339883	0.339883
2005-2006	38514	2	54	12227.8	32.8	1	0	46	0	0	0	1	1	2	0	0	0	0	1	0	0	0	0	51.27	Eligible	0	0	161	0	1	0.0770097	0.92299	0.0770097	0.0770097
2005-2006	38559	2	54	9589.07	33	1	1	67	0	0	0	1	1	2	0	0	0	0	1	0	0	0	0	57.31	Eligible	0	0	161	0	1	0.0853977	0.914602	0.0853977	0.0853977
2005-2006	38594	1	56	3801.37	32.2	1	0	28	1	1	2	1	0	0	0	0	1	0	1	0	0	0	0	20.58	Eligible	0	0	176	0	1	0.240583	0.759417	0.240583	0.240583
2005-2006	38598	2	56	621.088	32.7	1	1	63	0	1	1	0	1	2	0	0	0	1	1	0	0	0	0	33.35	Eligible	0	0	172	0	1	0.111847	0.888153	0.111847	0.111847
2005-2006	38611	1	48	1382.47	33	1	1	77	1	1	2	0	1	2	0	1	2	0	2	1	0	0	1	35.72	Eligible	0	0	160	0	1	0.506294	0.493706	0.506294	0.493706
2005-2006	38649	1	45	7996.42	32.7	1	1	65	0	0	0	1	0	0	0	0	1	0	1	1	0	0	0	24.13	Eligible	0	0	163	0	1	0.091115	0.908885	0.091115	0.091115
2005-2006	38673	1	52	1557.6	32.4	1	1	69	1	1	2	0	0	0	0	1	2	0	1	1	1	0	1	15.92	Eligible	1	0	20	1	1	0.496892	0.503108	0.496892	0.496892
2005-2006	38721	1	44	3242.96	31.9	1	1	85	0	0	0	0	0	0	0	0	0	1	1	0	1	0	0	24.66	Eligible	1	0	22	1	1	0.110294	0.889706	0.110294	0.110294
2005-2006	38732	2	45	1312.04	32.8	1	1	64	0	1	2	0	1	2	0	0	1	1	1	0	0	0	0	41.96	Eligible	0	0	158	0	1	0.336055	0.663945	0.336055	0.336055
2005-2006	38786	2	52	10547.7	33	1	0	45	1	1	3	0	0	1	1	1	2	0	1	0	0	0	0	27.85	Eligible	0	0	167	0	1	0.0879643	0.912036	0.0879643	0.0879643
2005-2006	38871	1	56	4790.16	30.9	1	0	30	0	1	2	0	1	2	0	0	0	0	1	0	1	0	1	39.98	Eligible	0	0	174	0	1	0.512607	0.487393	0.512607	0.487393
2005-2006	38905	1	52	3356.7	32.3	1	0	38	0	1	2	1	0	0	1	0	0	0	1	0	0	0	0	24.32	Eligible	0	0	179	0	1	0.286228	0.713772	0.286228	0.286228
2005-2006	38910	1	53	4230.14	32.8	1	0	56	1	1	3	1	1	2	1	1	2	0	1	1	0	1	0	36.47	Eligible	1	0	122	1	1	0.129153	0.870847	0.129153	0.129153
2005-2006	38958	2	48	1983.88	29.1	1	1	69	0	1	2	1	1	2	0	0	1	1	1	0	1	0	1	55.12	Eligible	0	0	176	0	1	0.572792	0.427208	0.572792	0.427208
2005-2006	38974	2	45	2173.56	32.7	1	0	55	1	1	2	1	1	2	1	0	1	0	1	0	0	0	1	38.62	Eligible	0	0	159	0	1	0.49351	0.50649	0.49351	0.49351
2005-2006	38978	1	55	1380.03	32.6	1	1	76	0	1	1	0	0	1	0	0	0	1	1	0	0	0	0	28.08	Eligible	0	0	172	0	1	0.103981	0.896019	0.103981	0.103981
2005-2006	38982	1	53	12258.1	32.8	1	0	45	1	0	0	1	1	2	1	0	1	0	1	0	0	0	0	33.68	Eligible	0	0	158	0	1	0.0715181	0.928482	0.0715181	0.0715181
2005-2006	39000	1	50	4129.65	33	1	0	54	0	1	2	1	1	2	1	0	0	0	1	0	0	0	0	40	Eligible	0	0	157	0	1	0.309625	0.690375	0.309625	0.309625
2005-2006	39060	1	49	5981.66	32.4	1	1	75	0	0	0	0	0	0	1	1	2	0	1	0	1	1	0	17.4	Eligible	1	0	82	1	1	0.096727	0.903273	0.096727	0.096727
2005-2006	39065	1	44	9848.37	31.7	1	0	55	0	0	0	1	1	2	1	0	1	1	2	0	1	0	0	44.77	Eligible	0	0	178	0	1	0.104208	0.895792	0.104208	0.104208
2005-2006	39110	2	44	9705.61	32.8	1	0	52	0	1	3	0	1	2	1	0	0	1	1	0	0	0	0	42.88	Eligible	0	0	175	0	1	0.152	0.848	0.152	0.152
2005-2006	39112	1	53	3298.95	32.9	1	0	32	0	1	1	0	1	2	0	0	1	0	1	0	0	0	0	39.53	Eligible	0	0	158	0	1	0.0898602	0.91014	0.0898602	0.0898602
2005-2006	39116	2	45	858.25	32	1	1	60	1	1	2	1	1	2	1	0	0	1	1	0	1	0	1	32.15	Eligible	0	0	158	0	1	0.542448	0.457552	0.542448	0.457552
2005-2006	39125	2	50	4913.92	32.9	1	1	76	1	0	0	1	0	0	1	0	0	0	1	0	0	0	0	22.17	Eligible	0	0	157	0	1	0.0813745	0.918626	0.0813745	0.0813745
2005-2006	39171	1	49	4046.93	29.3	1	0	52	0	1	2	0	1	2	1	0	0	0	1	0	0	0	1	32.62	Eligible	0	0	162	0	1	0.532444	0.467556	0.532444	0.467556
2005-2006	39203	1	44	2450.61	32.4	1	1	80	1	0	0	0	0	1	1	0	1	0	1	0	0	0	0	28.79	Eligible	1	1	138	1	1	0.0770008	0.922999	0.0770008	0.0770008
2005-2006	39245	1	50	3347.67	33	1	1	83	1	0	0	0	0	1	0	0	1	1	1	0	1	0	0	27.64	Eligible	1	0	45	1	1	0.0869057	0.913094	0.0869057	0.0869057
2005-2006	39265	2	49	5120.22	33	1	1	71	1	0	0	0	0	1	1	0	1	1	1	0	0	0	0	25.58	Eligible	0	0	170	0	1	0.0790981	0.920902	0.0790981	0.0790981
2005-2006	39289	1	56	14108.8	32.5	1	0	56	0	0	0	1	0	0	1	0	1	0	2	0	0	0	0	24.16	Eligible	0	0	175	0	1	0.0877318	0.912268	0.0877318	0.0877318
2005-2006	39305	1	53	3510.18	32.9	1	0	45	1	1	2	1	0	0	1	0	0	0	1	1	0	0	0	23.09	Eligible	0	0	159	0	1	0.289684	0.710316	0.289684	0.289684
2005-2006	39363	2	49	3231.81	32.8	1	0	50	0	1	2	0	1	2	1	1	2	1	1	0	1	0	1	47.07	Eligible	0	0	170	0	1	0.515932	0.484068	0.515932	0.484068
2005-2006	39413	1	47	6061.77	32.3	1	0	53	0	0	0	0	1	2	0	0	0	0	1	0	0	0	0	36.93	Eligible	0	0	179	0	1	0.08298	0.91702	0.08298	0.08298
2005-2006	39470	2	56	1464.04	32.2	1	1	76	1	1	2	0	0	1	1	0	1	1	2	0	1	0	1	26.9	Eligible	1	0	86	1	1	0.55207	0.44793	0.55207	0.44793
2005-2006	39502	1	49	1557.6	32.5	1	1	60	1	1	2	0	1	2	1	0	0	0	1	0	0	0	0	34.3	Eligible	0	0	162	0	1	0.298479	0.701521	0.298479	0.298479
2005-2006	39584	1	51	2030.69	32.8	1	1	72	0	1	2	0	1	2	1	0	1	1	1	1	0	0	0	48.06	Eligible	0	0	163	0	1	0.383093	0.616907	0.383093	0.383093
2005-2006	39639	2	56	2399.08	32.1	1	0	57	0	1	2	1	1	2	0	0	1	1	1	0	1	0	0	34.1	Eligible	1	1	102	1	1	0.33851	0.66149	0.33851	0.33851
2005-2006	39660	1	49	4491.89	32.9	1	0	37	0	1	2	0	1	2	0	0	0	0	2	0	1	0	0	72.28	Eligible	1	0	96	1	1	0.320769	0.679231	0.320769	0.320769
2005-2006	39695	1	47	12358.6	32	1	0	59	0	0	0	1	0	0	0	1	2	0	1	0	0	0	0	19.24	Eligible	0	0	178	0	1	0.0650574	0.934943	0.0650574	0.0650574
2005-2006	39761	1	49	4056.99	31.3	1	0	56	1	1	2	0	0	1	1	0	0	0	1	0	0	0	1	27.44	Eligible	1	0	96	1	1	0.467924	0.532076	0.467924	0.467924
2005-2006	39773	2	50	2774.7	33	1	1	81	1	0	0	0	0	0	0	0	1	0	1	1	1	0	0	23.43	Eligible	1	0	57	1	1	0.0991186	0.900881	0.0991186	0.0991186
2005-2006	39774	1	52	3098.48	32.6	1	0	32	1	1	2	1	1	2	0	0	1	1	1	0	1	0	0	42.71	Eligible	0	0	180	0	1	0.282445	0.717555	0.282445	0.282445
2005-2006	39821	1	53	3586	32.6	1	0	38	1	1	1	1	0	1	0	0	0	0	1	0	0	0	0	26.29	Eligible	0	0	159	0	1	0.0686986	0.931301	0.0686986	0.0686986
2005-2006	39822	2	56	1521.71	32.8	1	0	41	0	1	1	0	1	2	1	0	0	0	2	0	0	0	0	35.87	Eligible	0	0	172	0	1	0.104074	0.895926	0.104074	0.104074
2005-2006	39834	1	44	4128.98	31	1	1	71	0	0	0	0	0	0	1	0	0	0	1	0	0	0	0	24.46	Eligible	0	0	178	0	1	0.0929214	0.907079	0.0929214	0.0929214
2005-2006	39835	1	55	2294.17	32.9	1	0	40	0	1	1	1	0	1	1	0	0	0	2	0	0	0	0	25.2	Eligible	0	0	173	0	1	0.0868149	0.913185	0.0868149	0.0868149
2005-2006	39860	1	44	3031.77	32.5	1	0	58	0	1	2	1	1	2	1	0	0	0	1	0	0	0	0	35.1	Eligible	0	0	178	0	1	0.314225	0.685775	0.314225	0.314225
2005-2006	39877	2	51	1121.3	33	1	1	63	1	1	2	0	0	0	0	1	2	0	1	0	0	0	0	17.27	Eligible	1	0	63	1	1	0.241688	0.758312	0.241688	0.241688
2005-2006	39949	2	45	1297.91	32.2	1	1	63	0	1	2	0	0	1	0	0	0	1	1	0	0	0	0	25	Eligible	1	0	50	1	1	0.301997	0.698003	0.301997	0.301997
2005-2006	39970	1	51	3029.37	32.3	1	1	71	0	1	2	0	1	2	0	0	0	0	1	0	1	0	1	36.26	Eligible	1	0	92	1	1	0.567121	0.432879	0.567121	0.432879
2005-2006	39997	2	53	1537.64	32.8	1	1	61	1	1	2	0	0	0	0	1	2	0	1	0	0	0	0	18.43	Eligible	1	0	81	1	1	0.239729	0.760271	0.239729	0.239729
2005-2006	40002	1	47	7879.01	31.9	1	1	75	0	0	0	0	1	2	0	1	2	1	1	0	1	0	0	40.81	Eligible	1	1	79	1	1	0.0878519	0.912148	0.0878519	0.0878519
2005-2006	40008	1	49	7166.9	32.8	1	1	73	1	0	0	0	1	2	1	1	2	1	1	0	1	0	0	35.16	Eligible	1	0	41	1	1	0.0812444	0.918756	0.0812444	0.0812444
2005-2006	40044	1	45	4669.01	32.3	1	1	79	0	0	0	1	0	1	0	0	0	1	1	0	0	0	0	29.69	Eligible	1	0	71	1	1	0.0846411	0.915359	0.0846411	0.0846411
2005-2006	40068	2	56	9005.07	30.8	1	0	38	0	0	0	1	1	2	1	0	0	0	1	0	0	0	1	38.18	Eligible	0	0	172	0	1	0.171666	0.828334	0.171666	0.171666
2005-2006	40124	1	55	2461.13	31.8	1	1	80	0	1	2	0	0	0	0	1	2	1	1	0	1	0	0	22.8	Eligible	1	0	76	1	1	0.319869	0.680131	0.319869	0.319869
2005-2006	40129	1	52	3029.37	32.8	1	1	74	0	1	2	0	1	2	0	0	1	0	1	0	1	0	0	38.61	Eligible	1	0	172	1	1	0.351473	0.648527	0.351473	0.351473
2005-2006	40154	1	55	864.405	32.8	1	1	62	0	1	1	0	1	2	1	0	1	1	1	0	0	0	0	37.5	Eligible	0	0	173	0	1	0.116763	0.883237	0.116763	0.116763
2005-2006	40244	2	57	3398.04	32.2	1	0	46	1	1	2	1	0	1	1	0	0	0	1	0	0	0	0	26.77	Eligible	0	0	174	0	1	0.245158	0.754842	0.245158	0.245158
2005-2006	40275	2	52	2618.31	32.9	1	0	35	1	1	2	1	0	1	1	0	0	0	1	0	0	0	0	28.83	Eligible	0	0	167	0	1	0.234416	0.765584	0.234416	0.234416
2005-2006	40298	2	50	3945.94	32.9	1	0	52	1	0	0	0	0	1	0	1	2	0	1	1	1	0	0	27.93	Eligible	1	1	14	1	1	0.0622227	0.937777	0.0622227	0.0622227
2005-2006	40363	1	44	6797.03	32.5	1	1	62	0	0	0	1	0	0	1	0	0	0	2	0	0	0	0	20.74	Eligible	0	0	165	0	1	0.0903279	0.909672	0.0903279	0.0903279
2005-2006	40380	1	52	2466.07	32.5	1	1	70	0	1	2	0	1	2	0	0	1	0	1	1	1	0	0	36.95	Eligible	1	1	146	1	1	0.37141	0.62859	0.37141	0.37141
2005-2006	40382	1	44	2457.68	32.5	1	1	83	1	0	0	1	0	1	0	0	0	0	2	0	1	0	0	28.79	Eligible	1	1	103	1	1	0.0822273	0.917773	0.0822273	0.0822273
2005-2006	40402	1	56	13577.3	32.7	1	0	40	1	0	0	1	0	0	1	0	1	0	2	0	0	0	0	24.75	Eligible	0	0	176	0	1	0.072034	0.927966	0.072034	0.072034
2005-2006	40404	1	47	12381.3	32.1	1	0	40	0	1	3	1	0	0	1	1	2	0	1	0	0	1	0	22.94	Eligible	0	0	179	0	1	0.119232	0.880768	0.119232	0.119232
2005-2006	40410	2	49	5120.22	32.8	1	1	77	1	0	0	1	1	2	1	0	1	0	1	1	1	0	0	33.18	Eligible	1	0	135	1	1	0.100455	0.899545	0.100455	0.100455
2005-2006	40422	1	55	877.221	32.3	1	1	61	0	1	1	0	1	2	1	0	1	1	1	1	1	0	0	30.18	Eligible	1	0	12	1	1	0.138377	0.861623	0.138377	0.138377
2005-2006	40452	1	48	2999.41	32.8	1	0	40	1	1	2	0	0	0	0	0	0	0	2	0	1	0	0	20.43	Eligible	0	0	160	0	1	0.291353	0.708647	0.291353	0.291353
2005-2006	40461	1	44	3799.97	33	1	1	82	0	0	0	0	0	0	1	0	1	0	1	0	0	1	0	20.32	Eligible	1	1	157	1	1	0.112683	0.887317	0.112683	0.112683
2005-2006	40475	2	45	2606.94	32.2	1	0	51	0	1	2	0	0	0	0	0	0	0	2	0	1	0	0	24.79	Eligible	1	0	123	1	1	0.331501	0.668499	0.331501	0.331501
2005-2006	40483	2	48	3176	32.8	1	0	24	1	1	2	1	1	2	1	0	0	0	1	0	0	0	0	31.23	Eligible	0	0	176	0	1	0.251413	0.748587	0.251413	0.251413
2005-2006	40518	1	44	7071.54	31.5	1	1	62	0	0	0	0	1	2	1	0	0	0	1	1	0	0	0	47.88	Eligible	0	0	177	0	1	0.100409	0.899591	0.100409	0.100409
2005-2006	40574	2	45	2405.31	32.9	1	0	47	0	1	2	1	1	2	1	0	0	1	1	0	0	0	0	33.5	Eligible	0	0	160	0	1	0.318211	0.681789	0.318211	0.318211
2005-2006	40598	2	45	1217.5	32.8	1	1	69	0	1	2	0	1	2	0	0	0	1	1	0	1	0	0	32.35	Eligible	1	1	115	1	1	0.363055	0.636945	0.363055	0.363055
2005-2006	40614	1	55	1489.41	32.8	1	1	70	1	1	2	0	0	0	1	0	1	0	2	0	0	0	0	23.47	Eligible	1	0	47	1	1	0.31728	0.68272	0.31728	0.31728
2005-2006	40700	1	49	4059.34	32	1	0	51	0	1	2	0	1	2	1	0	0	0	1	1	1	0	0	45.9	Eligible	0	0	162	0	1	0.36024	0.63976	0.36024	0.36024
2005-2006	40705	2	49	1464.04	32.7	1	1	72	1	1	2	0	0	1	0	0	1	0	1	0	0	0	0	28.5	Eligible	0	0	169	0	1	0.269867	0.730133	0.269867	0.269867
2005-2006	40711	1	52	1176.6	31.3	1	1	68	1	1	2	0	0	0	0	1	2	0	1	1	1	0	0	21.97	Eligible	0	0	179	0	1	0.285633	0.714367	0.285633	0.285633
2005-2006	40765	1	48	13611.7	33	1	0	59	0	0	0	1	0	0	1	0	1	0	1	0	0	0	0	18.89	Eligible	0	0	160	0	1	0.0842244	0.915776	0.0842244	0.0842244
2005-2006	40810	1	53	2287.77	32.9	1	1	71	1	0	0	0	1	2	1	0	1	0	1	0	0	0	0	32.92	Eligible	1	0	162	1	1	0.0846607	0.915339	0.0846607	0.0846607
2005-2006	40831	1	49	1622.6	32.4	1	1	63	0	1	3	1	1	2	0	0	0	0	2	0	1	0	0	40.97	Eligible	0	0	162	0	1	0.156829	0.843171	0.156829	0.156829
2005-2006	40852	2	50	2873.08	32.5	1	1	85	1	0	0	1	0	0	1	0	1	0	1	0	1	1	0	20.18	Eligible	1	1	140	1	1	0.106448	0.893552	0.106448	0.106448
2005-2006	40871	2	54	7747.87	32.6	1	1	79	0	0	0	0	0	0	0	0	0	0	2	0	1	0	0	20.59	Eligible	0	0	157	0	1	0.105595	0.894405	0.105595	0.105595
2005-2006	40909	1	49	10566.1	32.7	1	0	29	0	0	0	1	1	2	0	0	1	1	1	0	0	0	0	58.14	Eligible	0	0	162	0	1	0.07605	0.92395	0.07605	0.07605
2005-2006	40951	1	49	4059.34	31.6	1	0	53	0	1	2	1	1	2	1	0	0	0	2	0	0	0	0	39.09	Eligible	0	0	162	0	1	0.32158	0.67842	0.32158	0.32158
2005-2006	40965	1	55	2358.29	32.4	1	0	50	1	1	1	1	0	1	1	1	2	0	1	0	0	0	0	27.74	Eligible	0	0	172	0	1	0.0621653	0.937835	0.0621653	0.0621653
2005-2006	41013	2	50	1856.81	31.6	1	1	64	0	1	2	0	1	2	0	0	1	1	1	0	1	0	0	32.15	Eligible	1	1	141	1	1	0.356914	0.643086	0.356914	0.356914
2005-2006	41100	2	56	1815.36	32.1	1	1	70	0	1	2	0	1	2	1	0	0	1	1	1	1	0	1	53.54	Eligible	1	0	145	1	1	0.623339	0.376661	0.623339	0.376661
2005-2006	41103	2	47	5045.78	32.7	1	1	84	0	0	0	0	0	0	0	0	0	1	1	0	1	0	0	24.95	Eligible	1	0	45	1	1	0.109769	0.890231	0.109769	0.109769
2005-2006	41105	2	54	1973.24	32.7	1	1	66	0	1	2	1	1	2	0	0	0	0	1	0	0	0	0	40.19	Eligible	0	0	160	0	1	0.311876	0.688124	0.311876	0.311876
2005-2006	41138	2	56	978.837	32.3	1	1	62	1	1	2	0	1	2	0	0	1	1	1	1	0	0	0	35.58	Eligible	1	0	28	1	1	0.329093	0.670907	0.329093	0.329093
2005-2006	41158	2	49	6610.26	32.2	1	1	71	0	0	0	1	1	2	1	0	0	1	1	0	0	0	0	30.07	Eligible	0	0	170	0	1	0.0980942	0.901906	0.0980942	0.0980942
2005-2006	41204	1	49	1557.6	32.2	1	1	60	1	1	2	0	0	1	1	0	1	1	2	0	0	0	0	27.31	Eligible	0	0	162	0	1	0.295727	0.704273	0.295727	0.295727
2005-2006	41216	1	56	841.511	32.8	1	1	61	0	1	1	0	0	0	0	0	0	0	1	1	0	0	0	18.73	Eligible	0	0	177	0	1	0.11121	0.88879	0.11121	0.11121
2005-2006	41232	2	50	1445.15	32.8	1	1	72	1	1	2	0	0	1	1	0	1	0	2	0	0	0	0	27.41	Eligible	1	0	67	1	1	0.293012	0.706988	0.293012	0.293012
2005-2006	41244	2	44	11447.9	31.9	1	0	51	0	0	0	1	1	2	1	0	1	0	1	0	0	0	1	41.95	Eligible	0	0	174	0	1	0.181818	0.818182	0.181818	0.181818
2005-2006	41267	1	44	1244.54	31.8	1	1	73	1	1	2	1	1	2	0	1	2	1	1	1	0	0	0	31.6	Eligible	0	0	176	0	1	0.284521	0.715479	0.284521	0.284521
2005-2006	41269	2	45	1276.77	32.9	1	1	64	0	1	2	0	1	2	0	0	0	1	1	0	1	0	0	49.36	Eligible	1	0	109	1	1	0.356883	0.643117	0.356883	0.356883
2005-2006	41312	2	44	6755.6	32.7	1	1	71	0	0	0	1	1	2	0	0	1	0	1	0	0	0	0	35.82	Eligible	0	0	175	0	1	0.0870974	0.912903	0.0870974	0.0870974
2005-2006	41313	1	52	3098.48	31	1	0	34	1	1	2	1	0	1	0	1	2	0	1	0	0	0	0	28.64	Eligible	0	0	179	0	1	0.187293	0.812707	0.187293	0.187293
2005-2006	41319	1	47	3416.06	32.6	1	0	53	1	1	2	1	0	0	1	0	0	0	1	0	0	0	0	22.28	Eligible	0	0	178	0	1	0.276501	0.723499	0.276501	0.276501
2005-2006	41321	1	50	4176.73	32.3	1	1	73	0	1	2	0	1	2	0	0	0	1	1	0	0	0	0	37.11	Eligible	1	1	175	1	1	0.346868	0.653132	0.346868	0.346868
2005-2006	41326	1	49	13077.1	32.8	1	0	57	1	0	0	0	1	2	1	1	2	0	1	0	0	0	0	40.87	Eligible	0	0	162	0	1	0.0641161	0.935884	0.0641161	0.0641161
2005-2006	41375	2	49	1881.08	32.5	1	1	66	0	1	2	0	1	2	1	0	0	1	1	0	1	0	1	46.83	Eligible	1	1	149	1	1	0.592541	0.407459	0.592541	0.407459
2005-2006	41413	2	51	1778.29	32.1	1	1	69	0	1	2	0	0	1	0	0	0	0	2	0	0	0	0	26.95	Eligible	0	0	170	0	1	0.305272	0.694728	0.305272	0.305272
2005-2006	41430	2	50	1227.82	32.8	1	1	64	1	1	2	1	1	2	1	0	1	1	1	1	0	0	1	32.34	Eligible	1	0	14	1	1	0.551679	0.448321	0.551679	0.448321
2005-2006	41454	2	54	4000.26	32.6	1	1	66	1	0	0	1	1	2	1	0	1	1	1	1	1	0	1	33.54	Eligible	1	1	92	1	1	0.218428	0.781572	0.218428	0.218428
2005-2006	41464	1	44	7770.73	32.5	1	1	60	0	0	0	0	1	2	1	0	0	0	2	0	0	0	0	48.74	Eligible	0	0	177	0	1	0.0953041	0.904696	0.0953041	0.0953041
2007-2008	41498	1	72	1059.38	30.3	1	1	68	1	1	2	0	0	1	1	0	0	0	2	0	0	0	1	28.16	Eligible	0	0	152	0	1	0.499132	0.500868	0.499132	0.499132
2007-2008	41519	1	68	1382.22	32.7	1	1	70	1	1	2	0	0	1	1	1	2	1	2	1	0	0	0	28.35	Eligible	0	0	139	0	1	0.282629	0.717371	0.282629	0.282629
2007-2008	41523	2	65	4955.91	31.6	1	0	28	1	1	2	0	1	2	1	0	0	0	1	0	0	0	0	31.23	Eligible	0	0	136	0	1	0.263859	0.736141	0.263859	0.263859
2007-2008	41542	1	59	1315.07	32.3	1	1	60	0	1	2	0	1	2	1	0	0	1	1	0	0	0	0	32.83	Eligible	0	0	133	0	1	0.343282	0.656718	0.343282	0.343282
2007-2008	41558	2	67	2854.65	32.3	1	0	50	0	1	2	0	1	2	0	1	2	0	2	0	0	0	0	31.72	Eligible	0	0	143	0	1	0.269387	0.730613	0.269387	0.269387
2007-2008	41617	1	68	4506.31	32.8	1	1	80	0	0	0	0	0	0	0	0	1	0	1	0	1	0	1	23.74	Eligible	1	0	5	1	1	0.215367	0.784633	0.215367	0.215367
2007-2008	41648	2	61	13053.9	32.3	1	0	58	1	0	0	0	0	1	1	0	0	0	1	0	1	0	1	28.51	Eligible	0	0	138	0	1	0.166479	0.833521	0.166479	0.166479
2007-2008	41702	1	59	2854.65	33	1	0	55	0	1	2	0	1	2	0	0	0	1	1	0	1	0	0	45.13	Eligible	0	0	133	0	1	0.345894	0.654106	0.345894	0.345894
2007-2008	41882	2	71	1536.53	33	1	0	59	0	1	1	0	1	2	0	0	1	1	1	0	0	0	0	34.91	Eligible	0	0	153	0	1	0.109749	0.890251	0.109749	0.109749
2007-2008	41902	1	63	2664.5	32.8	1	0	36	1	1	2	0	1	2	1	0	0	0	1	0	1	0	0	47.54	Eligible	0	0	133	0	1	0.290903	0.709097	0.290903	0.290903
2007-2008	41929	2	68	3449.82	32.8	1	0	44	0	1	2	1	1	2	0	1	2	0	1	0	0	0	0	40.25	Eligible	0	0	156	0	1	0.243379	0.756621	0.243379	0.243379
2007-2008	41984	1	72	1897.72	32.2	1	1	78	0	1	3	1	1	2	0	0	0	1	1	0	0	0	0	34.91	Eligible	0	0	151	0	1	0.157476	0.842524	0.157476	0.157476
2007-2008	42009	2	59	3840.48	33	1	0	38	0	0	0	0	1	2	0	0	1	0	1	0	1	0	0	31.84	Eligible	1	0	45	1	1	0.0838906	0.916109	0.0838906	0.0838906
2007-2008	42025	1	64	3383.46	33	1	0	43	0	1	2	0	0	1	0	1	2	0	2	0	0	0	1	29.95	Eligible	0	0	145	0	1	0.428558	0.571442	0.428558	0.428558
2007-2008	42079	1	65	2592.39	33	1	1	80	1	0	0	1	0	0	1	0	1	0	1	1	1	1	1	20.71	Eligible	1	1	36	1	1	0.240926	0.759074	0.240926	0.240926
2007-2008	42124	2	71	929.155	32.7	1	1	66	1	1	2	1	0	1	0	0	1	1	1	0	0	0	0	28.14	Eligible	0	0	153	0	1	0.270176	0.729824	0.270176	0.270176
2007-2008	42125	2	67	1564.49	31.9	1	1	80	1	1	2	0	1	2	1	0	0	0	2	1	0	0	0	31.14	Eligible	1	0	20	1	1	0.359197	0.640803	0.359197	0.359197
2007-2008	42165	1	59	1019.56	32	1	1	67	1	1	2	0	1	2	1	1	2	1	2	0	1	0	0	36.16	Eligible	0	0	133	0	1	0.307501	0.692499	0.307501	0.307501
2007-2008	42275	1	72	1309.73	32.3	1	1	63	0	1	3	1	0	1	0	0	0	1	1	0	0	0	0	25.41	Eligible	0	0	151	0	1	0.129106	0.870894	0.129106	0.129106
2007-2008	42338	2	68	836.323	32.4	1	1	64	1	1	2	1	1	2	1	0	1	1	1	1	0	0	1	47.09	Eligible	0	0	154	0	1	0.551679	0.448321	0.551679	0.448321
2007-2008	42369	1	59	1628.45	32.8	1	1	80	0	1	2	0	0	0	0	0	0	0	1	0	1	0	0	24.85	Eligible	0	0	133	0	1	0.352804	0.647196	0.352804	0.352804
2007-2008	42406	1	68	852.911	32.5	1	1	62	1	1	2	0	0	1	1	0	1	1	2	1	1	1	0	26.26	Eligible	1	0	4	1	1	0.377244	0.622756	0.377244	0.377244
2007-2008	42424	2	71	1408.33	33	1	1	64	0	1	2	1	1	2	1	0	1	1	1	1	0	0	0	30.81	Eligible	0	0	153	0	1	0.362864	0.637136	0.362864	0.362864
2007-2008	42479	1	72	2738.75	32.5	1	0	55	0	1	2	0	1	2	0	0	0	1	1	1	0	0	0	43.5	Eligible	0	0	152	0	1	0.349452	0.650548	0.349452	0.349452
2007-2008	42510	2	61	13991.1	32.9	1	0	38	1	0	0	1	1	2	1	1	2	0	1	0	0	0	0	31.4	Eligible	0	0	138	0	1	0.0559221	0.944078	0.0559221	0.0559221
2007-2008	42535	1	60	3311.67	33	1	0	30	0	1	2	0	0	0	1	1	2	0	1	0	0	0	0	21.77	Eligible	0	0	147	0	1	0.242689	0.757311	0.242689	0.242689
2007-2008	42664	1	68	2788.97	32.1	1	0	53	1	1	2	1	0	0	1	1	2	0	2	1	0	0	0	22.24	Eligible	0	0	139	0	1	0.265349	0.734651	0.265349	0.265349
2007-2008	42679	2	61	2982.12	32.8	1	0	37	0	1	3	0	1	2	1	1	2	0	1	0	0	0	0	41.44	Eligible	0	0	138	0	1	0.108928	0.891072	0.108928	0.108928
2007-2008	42681	2	67	3202.72	32.5	1	0	59	1	1	2	0	1	2	0	0	0	0	1	0	1	0	0	30.08	Eligible	0	0	142	0	1	0.305433	0.694567	0.305433	0.305433
2007-2008	42814	1	68	1629.56	33	1	1	80	0	1	2	0	1	2	0	0	0	0	1	1	1	0	0	32.31	Eligible	1	0	66	1	1	0.38397	0.61603	0.38397	0.38397
2007-2008	42826	1	68	3554.94	31.9	1	0	47	0	1	2	0	0	0	0	1	2	1	2	0	0	0	1	19.74	Eligible	0	0	138	0	1	0.484075	0.515925	0.484075	0.484075
2007-2008	42866	2	63	4255.69	32.9	1	1	80	0	0	0	0	1	2	1	0	0	0	1	0	1	0	0	38.47	Eligible	1	1	115	1	1	0.107942	0.892058	0.107942	0.107942
2007-2008	42961	2	60	4933.04	32.5	1	1	80	0	0	0	0	0	1	0	0	0	0	2	1	0	0	0	29.77	Eligible	1	0	20	1	1	0.0961534	0.903847	0.0961534	0.0961534
2007-2008	43022	1	67	2731.65	32.4	1	0	46	0	1	2	0	0	1	0	0	1	0	1	1	1	0	1	25.45	Eligible	0	0	148	0	1	0.523168	0.476832	0.523168	0.476832
2007-2008	43186	2	64	6334.62	32.8	1	1	67	1	0	0	1	1	2	1	0	1	1	1	0	0	0	0	32.72	Eligible	1	0	37	1	1	0.0856177	0.914382	0.0856177	0.0856177
2007-2008	43250	1	64	3070.03	32.7	1	0	20	1	1	2	0	0	0	0	0	0	0	2	0	0	0	0	20.87	Eligible	0	0	145	0	1	0.251972	0.748028	0.251972	0.251972
2007-2008	43269	2	69	3373.33	33	1	1	65	0	0	0	0	1	2	0	0	0	0	1	1	0	0	0	36.76	Eligible	0	0	154	0	1	0.0970532	0.902947	0.0970532	0.0970532
2007-2008	43300	1	68	3554.94	31	1	0	45	0	1	2	0	1	2	1	0	0	1	1	0	0	0	0	30.23	Eligible	0	0	139	0	1	0.325398	0.674602	0.325398	0.325398
2007-2008	43314	1	72	1969.26	32.3	1	1	80	0	1	2	0	0	0	0	0	1	1	1	1	1	0	0	21.21	Eligible	1	0	21	1	1	0.396182	0.603818	0.396182	0.396182
2007-2008	43333	2	64	2674.58	32.3	1	0	38	1	1	2	0	0	0	0	1	2	0	1	0	0	0	0	23.04	Eligible	0	0	149	0	1	0.217994	0.782006	0.217994	0.217994
2007-2008	43384	2	67	1434.46	32.8	1	1	70	1	1	2	0	0	1	0	0	1	1	1	0	1	0	0	27.81	Eligible	0	0	142	0	1	0.302271	0.697729	0.302271	0.302271
2007-2008	43524	2	71	1839.36	32.6	1	1	74	0	1	2	0	0	1	0	0	1	0	2	1	1	1	1	26.18	Eligible	1	1	25	1	1	0.612836	0.387164	0.612836	0.387164
2007-2008	43533	2	65	1474.83	32.9	1	1	69	1	1	2	0	1	2	1	0	1	1	1	0	0	1	0	31.31	Eligible	0	0	135	0	1	0.360533	0.639467	0.360533	0.360533
2007-2008	43546	2	67	1628.45	32.2	1	1	72	0	1	2	1	0	0	0	0	0	0	1	0	0	0	1	23.88	Eligible	0	0	142	0	1	0.528345	0.471655	0.528345	0.471655
2007-2008	43567	2	61	3753.41	32.3	1	1	79	0	0	0	0	1	2	1	0	0	0	1	1	1	0	0	30.87	Eligible	1	1	138	1	1	0.118213	0.881787	0.118213	0.118213
2007-2008	43582	1	72	3307.81	32.2	1	0	46	1	1	3	1	1	2	1	0	0	0	1	0	0	0	0	30.98	Eligible	0	0	151	0	1	0.119135	0.880865	0.119135	0.119135
2007-2008	43615	1	64	3309.83	32.7	1	1	80	1	0	0	1	0	0	1	0	1	0	1	1	1	0	1	22.62	Eligible	1	1	90	1	1	0.213596	0.786404	0.213596	0.213596
2007-2008	43624	2	68	2697.36	31.5	1	0	53	1	1	2	0	1	2	1	0	0	1	2	0	0	0	1	37.79	Eligible	0	0	155	0	1	0.536166	0.463834	0.536166	0.463834
2007-2008	43718	1	74	927.642	32.1	1	1	61	1	1	2	0	1	2	0	0	1	1	1	1	1	1	0	45.66	Eligible	1	0	103	1	1	0.38468	0.61532	0.38468	0.38468
2007-2008	43720	2	67	993.009	32.4	1	1	64	1	1	2	1	1	2	1	1	2	1	1	0	1	0	0	41.02	Eligible	0	0	142	0	1	0.282465	0.717535	0.282465	0.282465
2007-2008	43806	2	61	3871.62	32.6	1	1	80	1	0	0	0	0	1	1	0	0	1	1	1	1	0	1	26.2	Eligible	1	0	28	1	1	0.21287	0.78713	0.21287	0.21287
2007-2008	43839	1	65	7008.04	32.4	1	1	67	0	0	0	1	0	0	0	0	1	0	1	0	0	0	0	21.53	Eligible	1	0	113	1	1	0.0833856	0.916614	0.0833856	0.0833856
2007-2008	43882	2	68	2646.72	32.1	1	0	50	0	1	2	0	0	1	1	0	1	1	1	0	0	0	0	28.86	Eligible	1	0	26	1	1	0.298691	0.701309	0.298691	0.298691
2007-2008	43893	1	68	3015.26	31.9	1	0	45	0	1	2	1	1	2	0	0	0	1	1	0	1	0	0	39.41	Eligible	1	1	38	1	1	0.324237	0.675763	0.324237	0.324237
2007-2008	43956	1	73	3820.24	32.5	1	1	80	0	1	3	0	0	0	0	0	0	0	1	0	0	0	0	18.07	Eligible	1	1	67	1	1	0.15106	0.84894	0.15106	0.15106
2007-2008	44004	2	70	5244.65	32.7	1	0	51	1	1	2	1	1	2	0	0	1	0	1	0	0	0	0	32	Eligible	0	0	136	0	1	0.268926	0.731074	0.268926	0.268926
2007-2008	44032	1	74	3080.88	32.8	1	0	47	0	1	2	1	1	2	0	0	1	0	1	1	0	0	0	38.43	Eligible	0	0	147	0	1	0.313201	0.686799	0.313201	0.313201
2007-2008	44073	2	61	11215.1	31.3	1	0	34	1	0	0	0	0	1	0	1	2	0	1	0	1	0	0	28.77	Eligible	0	0	137	0	1	0.0513164	0.948684	0.0513164	0.0513164
2007-2008	44088	1	74	1470.77	32.3	1	1	68	0	1	2	0	1	2	0	0	0	0	1	0	0	0	0	33.76	Eligible	1	0	73	1	1	0.323661	0.676339	0.323661	0.323661
2007-2008	44117	1	59	1315.07	32.8	1	1	67	0	1	2	0	0	0	0	0	0	0	1	0	0	0	1	24.19	Eligible	0	0	133	0	1	0.532545	0.467455	0.532545	0.467455
2007-2008	44190	1	73	1563.46	32.8	1	1	71	0	1	2	0	0	0	0	0	0	1	1	0	0	0	0	21.89	Eligible	0	0	143	0	1	0.338557	0.661443	0.338557	0.338557
2007-2008	44275	2	61	1194.67	32.9	1	1	62	1	1	2	1	0	0	0	1	2	1	1	0	1	0	0	21.99	Eligible	1	0	91	1	1	0.264454	0.735546	0.264454	0.264454
2007-2008	44285	2	68	2486.18	31.5	1	0	55	1	1	2	0	1	2	0	0	0	0	2	0	0	1	0	30.95	Eligible	1	0	32	1	1	0.327692	0.672308	0.327692	0.327692
2007-2008	44329	1	72	1464.59	32.4	1	1	66	1	1	3	1	0	0	1	0	1	1	2	1	1	0	0	22.24	Eligible	1	0	21	1	1	0.170587	0.829413	0.170587	0.170587
2007-2008	44382	2	70	6461.79	32.8	1	0	39	0	1	2	1	1	2	0	0	0	0	1	0	0	0	0	40.11	Eligible	0	0	136	0	1	0.281703	0.718297	0.281703	0.281703
2007-2008	44603	1	59	3421.09	32.3	1	0	52	0	1	2	0	1	2	1	1	2	1	1	1	0	0	1	30.93	Eligible	1	0	115	1	1	0.522523	0.477477	0.522523	0.477477
2007-2008	44617	2	65	4633.26	32.9	1	0	53	0	1	2	1	1	2	1	0	1	0	2	0	0	0	1	33.6	Eligible	0	0	135	0	1	0.538054	0.461946	0.538054	0.461946
2007-2008	44648	2	60	3343.83	33	1	1	80	1	0	0	0	0	1	0	0	1	1	1	0	1	1	1	29.6	Eligible	1	0	50	1	1	0.211915	0.788085	0.211915	0.211915
2007-2008	44659	2	71	3729.58	32.5	1	0	48	1	1	2	1	0	1	0	0	1	0	2	0	0	0	0	28.15	Eligible	0	0	153	0	1	0.248462	0.751538	0.248462	0.248462
2007-2008	44680	1	61	1190.63	32.7	1	1	65	0	1	2	0	1	2	0	0	1	1	1	0	1	0	0	46.13	Eligible	1	0	69	1	1	0.358145	0.641855	0.358145	0.358145
2007-2008	44818	2	68	2817.73	33	1	0	41	0	1	2	0	1	2	0	1	2	0	2	0	1	0	1	35.25	Eligible	0	0	154	0	1	0.486274	0.513726	0.486274	0.486274
2007-2008	44953	2	65	5303.27	32.1	1	0	27	0	1	2	1	0	1	0	0	0	0	1	0	1	0	0	26.4	Eligible	0	0	139	0	1	0.257391	0.742609	0.257391	0.257391
2007-2008	44972	2	72	2996.08	33	1	0	44	1	1	2	1	1	2	1	0	0	0	1	1	0	0	0	34.38	Eligible	0	0	137	0	1	0.293987	0.706013	0.293987	0.293987
2007-2008	45035	2	68	3449.82	31.7	1	0	45	0	1	2	1	0	1	0	0	0	1	2	0	0	0	1	29.62	Eligible	0	0	155	0	1	0.495426	0.504574	0.495426	0.495426
2007-2008	45049	2	64	3266.31	32.8	1	1	76	1	0	0	1	1	2	1	0	1	0	1	1	0	0	0	32.64	Eligible	1	0	105	1	1	0.0919817	0.908018	0.0919817	0.0919817
2007-2008	45062	2	60	3309.83	32.5	1	1	80	1	0	0	1	0	1	0	0	1	0	1	1	0	0	1	25.62	Eligible	1	0	14	1	1	0.171572	0.828428	0.171572	0.171572
2007-2008	45137	2	73	2687.85	32.3	1	0	51	0	1	2	0	1	2	1	0	0	1	1	0	1	0	1	33.72	Eligible	0	0	145	0	1	0.573003	0.426997	0.573003	0.426997
2007-2008	45211	2	61	2159.65	32.8	1	1	80	1	0	0	0	1	2	1	0	1	0	1	1	1	0	0	32.81	Eligible	1	1	57	1	1	0.105983	0.894017	0.105983	0.105983
2007-2008	45223	1	68	1631.24	32.6	1	1	61	0	1	2	0	1	2	0	0	0	1	1	1	1	0	0	35.79	Eligible	1	0	103	1	1	0.378208	0.621792	0.378208	0.378208
2007-2008	45351	1	72	1712.5	32.5	1	1	76	0	1	3	1	0	1	0	0	0	0	1	0	1	0	0	26.86	Eligible	1	0	72	1	1	0.138899	0.861101	0.138899	0.138899
2007-2008	45375	2	61	2290.01	31.5	1	0	51	0	1	3	1	0	0	0	1	2	0	1	0	0	0	1	23.74	Eligible	0	0	138	0	1	0.222449	0.777551	0.222449	0.222449
2007-2008	45417	1	59	1541.82	32.9	1	1	80	0	1	2	0	0	0	1	1	2	0	1	1	1	0	1	19.54	Eligible	1	0	81	1	1	0.556945	0.443055	0.556945	0.443055
2007-2008	45492	2	64	991.73	32.6	1	1	78	1	1	1	0	1	2	0	0	1	1	1	1	1	1	0	32.21	Eligible	1	0	105	1	1	0.14626	0.85374	0.14626	0.14626
2007-2008	45523	2	61	2488.53	32.3	1	1	71	0	1	2	1	0	1	0	0	0	0	1	1	1	0	1	29.47	Eligible	1	1	66	1	1	0.545598	0.454402	0.545598	0.454402
2007-2008	45529	2	65	3356.75	32.9	1	0	49	1	1	1	0	0	1	1	0	1	0	1	0	0	0	0	28.9	Eligible	0	0	136	0	1	0.0794136	0.920586	0.0794136	0.0794136
2007-2008	45640	2	64	2429.72	31.7	1	1	73	0	1	2	0	1	2	0	0	1	0	1	0	1	0	1	30.83	Eligible	0	0	153	0	1	0.569783	0.430217	0.569783	0.430217
2007-2008	45648	1	72	1774.01	32.8	1	1	62	0	1	2	0	1	2	0	0	0	0	1	0	1	0	0	39.86	Eligible	1	1	144	1	1	0.336931	0.663069	0.336931	0.336931
2007-2008	45706	2	71	1132.68	32.9	1	1	65	1	1	2	1	1	2	1	0	1	0	1	1	0	0	0	33.25	Eligible	0	0	153	0	1	0.317898	0.682102	0.317898	0.317898
2007-2008	45734	1	59	1416.33	32.3	1	1	62	0	1	2	0	0	0	1	0	0	0	1	0	0	0	1	22.13	Eligible	0	0	132	0	1	0.53926	0.46074	0.53926	0.46074
2007-2008	45833	2	61	4686.65	32.8	1	1	80	0	0	0	0	0	0	0	0	1	0	1	0	0	0	0	21.64	Eligible	1	0	108	1	1	0.0924647	0.907535	0.0924647	0.0924647
2007-2008	45840	2	74	2823.13	31.5	1	0	49	1	1	2	1	1	2	1	0	0	1	1	0	0	0	0	35.5	Eligible	0	0	141	0	1	0.293225	0.706775	0.293225	0.293225
2007-2008	45857	2	74	1508.91	32.1	1	1	80	0	1	2	0	0	0	0	0	0	0	1	1	1	0	0	24.4	Eligible	1	0	8	1	1	0.377798	0.622202	0.377798	0.377798
2007-2008	45891	1	72	3228.94	32.8	1	0	56	0	1	2	0	0	1	1	0	0	1	1	0	0	0	0	28.06	Eligible	0	0	152	0	1	0.30544	0.69456	0.30544	0.30544
2007-2008	45905	2	74	616.968	32.7	1	1	68	0	1	1	0	1	2	0	0	0	0	1	1	0	0	0	34.77	Eligible	0	0	141	0	1	0.117662	0.882338	0.117662	0.117662
2007-2008	45909	2	61	3520.7	32.5	1	1	80	1	0	0	0	0	1	0	0	1	0	1	0	1	1	1	28.89	Eligible	1	0	31	1	1	0.199282	0.800718	0.199282	0.199282
2007-2008	45910	2	65	4256.09	31.8	1	0	55	0	1	2	0	1	2	0	0	0	1	1	0	0	0	0	34.36	Eligible	0	0	135	0	1	0.325353	0.674647	0.325353	0.325353
2007-2008	45951	2	61	1917.75	31.7	1	0	58	0	1	3	0	0	1	1	0	0	0	1	0	0	0	0	28.21	Eligible	0	0	138	0	1	0.128352	0.871648	0.128352	0.128352
2007-2008	45959	2	74	1224.78	31.9	1	1	60	0	1	2	0	1	2	0	0	0	1	1	1	0	0	0	33.4	Eligible	0	0	141	0	1	0.355566	0.644434	0.355566	0.355566
2007-2008	45968	1	59	1388.96	32.1	1	1	69	0	1	2	0	1	2	0	0	1	1	1	0	1	0	1	37.82	Eligible	1	0	148	1	1	0.583438	0.416562	0.583438	0.416562
2007-2008	45984	1	59	3157.01	31.8	1	0	37	0	0	0	0	1	2	1	0	0	1	1	0	0	0	0	37.67	Eligible	0	0	134	0	1	0.0865031	0.913497	0.0865031	0.0865031
2007-2008	46028	2	61	5637.19	32.7	1	1	80	0	0	0	0	0	1	0	0	0	0	1	0	1	0	0	28	Eligible	1	1	29	1	1	0.0897154	0.910285	0.0897154	0.0897154
2007-2008	46036	2	60	3947.05	33	1	1	80	0	0	0	0	0	1	1	0	0	1	1	1	1	0	1	26.2	Eligible	1	0	35	1	1	0.23519	0.76481	0.23519	0.23519
2007-2008	46077	1	74	2927.17	32.3	1	0	24	1	1	2	1	1	2	0	0	0	0	1	0	0	0	0	30.41	Eligible	0	0	146	0	1	0.241426	0.758574	0.241426	0.241426
2007-2008	46169	2	60	5798.44	32.5	1	1	80	0	0	0	0	0	0	0	0	1	0	1	1	1	0	1	22.71	Eligible	1	1	5	1	1	0.234147	0.765853	0.234147	0.234147
2007-2008	46184	1	74	2573.14	32.3	1	0	58	0	1	2	1	0	1	0	0	1	1	1	0	0	0	0	29.02	Eligible	0	0	147	0	1	0.287386	0.712614	0.287386	0.287386
2007-2008	46194	2	61	5462.09	32.9	1	1	75	0	0	0	0	0	1	1	0	0	0	1	0	1	0	0	27.31	Eligible	0	0	149	0	1	0.0919448	0.908055	0.0919448	0.0919448
2007-2008	46204	2	63	2968.41	32.2	1	1	80	1	0	0	1	0	1	1	0	1	0	2	1	0	0	1	27.79	Eligible	1	1	105	1	1	0.188463	0.811537	0.188463	0.188463
2007-2008	46343	1	59	1403.31	31.6	1	1	65	0	1	2	0	1	2	1	0	1	1	1	0	1	0	1	42.52	Eligible	0	0	133	0	1	0.59128	0.40872	0.59128	0.40872
2007-2008	46367	2	64	2687.89	32.6	1	0	53	1	1	2	1	1	2	0	0	0	1	1	1	0	0	1	63.92	Eligible	0	0	149	0	1	0.523632	0.476368	0.523632	0.476368
2007-2008	46368	1	72	1301.67	32.7	1	1	68	0	1	3	1	1	2	1	0	0	0	1	0	0	0	0	33.52	Eligible	0	0	151	0	1	0.147507	0.852493	0.147507	0.147507
2007-2008	46436	1	68	3625.93	32.9	1	0	46	1	1	2	0	0	1	0	0	0	1	1	0	0	0	0	29.06	Eligible	0	0	138	0	1	0.257812	0.742188	0.257812	0.257812
2007-2008	46461	1	65	3355.81	33	1	0	48	0	1	2	1	1	2	1	0	0	0	2	0	0	0	0	36.3	Eligible	0	0	148	0	1	0.315764	0.684236	0.315764	0.315764
2007-2008	46492	1	60	8815.33	32.8	1	1	66	0	0	0	1	0	1	1	0	1	0	1	1	0	0	0	28.49	Eligible	1	0	143	1	1	0.0857894	0.914211	0.0857894	0.0857894
2007-2008	46569	1	64	3479.18	32.8	1	1	63	0	0	0	0	1	2	0	1	2	0	1	0	0	1	1	31.63	Eligible	1	0	62	1	1	0.179567	0.820433	0.179567	0.179567
2007-2008	46594	2	74	1120.42	32.8	1	1	60	0	1	2	0	0	1	1	0	0	1	1	0	0	0	0	28.36	Eligible	0	0	141	0	1	0.310005	0.689995	0.310005	0.310005
2007-2008	46611	2	68	3081.92	33	1	0	29	1	1	2	1	1	2	1	1	2	0	1	0	0	0	0	32.72	Eligible	0	0	155	0	1	0.21597	0.78403	0.21597	0.21597
2007-2008	46629	2	60	2348.89	32.9	1	1	80	1	0	0	0	0	1	1	0	1	1	1	0	0	0	0	27.69	Eligible	1	0	63	1	1	0.0826827	0.917317	0.0826827	0.0826827
2007-2008	46711	2	69	2827.12	33	1	0	34	0	1	2	0	1	2	0	1	2	0	1	1	0	0	1	40.67	Eligible	0	0	154	0	1	0.465692	0.534308	0.465692	0.465692
2007-2008	46731	2	70	866.272	32.8	1	1	62	0	1	1	0	1	2	1	0	0	1	1	1	1	0	0	36.64	Eligible	1	0	95	1	1	0.139001	0.860999	0.139001	0.139001
2007-2008	46764	1	68	1792.19	32.6	1	1	64	0	1	2	1	0	0	0	0	1	0	2	0	1	0	1	18.47	Eligible	1	0	75	1	1	0.555675	0.444325	0.555675	0.444325
2007-2008	46781	2	65	2272.57	32.8	1	1	71	0	1	2	0	0	1	1	0	0	1	1	1	1	0	1	29.79	Eligible	1	1	121	1	1	0.588486	0.411514	0.588486	0.411514
2007-2008	46784	2	61	2856.99	32.3	1	0	41	0	1	1	0	1	2	0	0	0	1	1	0	0	0	1	31.27	Eligible	0	0	137	0	1	0.215685	0.784315	0.215685	0.215685
2007-2008	46804	1	64	3231.25	32.8	1	0	40	0	1	2	1	1	2	1	0	0	0	2	0	0	0	1	41.72	Eligible	0	0	145	0	1	0.520669	0.479331	0.520669	0.479331
2007-2008	47030	1	72	1507.91	33	1	1	80	0	1	3	0	0	0	0	0	0	0	1	0	1	0	0	23.48	Eligible	1	1	23	1	1	0.16326	0.83674	0.16326	0.16326
2007-2008	47156	2	67	1509.86	31.9	1	1	60	0	1	2	1	1	2	0	0	1	0	1	0	1	0	0	42.25	Eligible	1	0	75	1	1	0.324924	0.675076	0.324924	0.324924
2007-2008	47172	1	68	2902.83	32.3	1	0	36	1	1	2	1	1	2	0	0	0	1	1	0	1	0	0	44.5	Eligible	0	0	139	0	1	0.286781	0.713219	0.286781	0.286781
2007-2008	47264	2	60	3906.68	33	1	1	80	0	0	0	0	0	0	0	0	0	0	1	1	1	0	0	22.58	Eligible	1	0	108	1	1	0.110655	0.889345	0.110655	0.110655
2007-2008	47308	1	68	1354.57	31.7	1	1	61	0	1	2	0	0	0	0	1	2	1	1	0	1	1	0	22.81	Eligible	1	0	110	1	1	0.331724	0.668276	0.331724	0.331724
2007-2008	47337	2	67	3345.64	31	1	0	48	0	1	2	0	1	2	1	0	1	1	1	0	0	0	1	44.93	Eligible	0	0	141	0	1	0.546375	0.453625	0.546375	0.453625
2007-2008	47567	1	59	2854.65	32.9	1	0	58	0	1	2	1	1	2	0	1	2	1	1	0	1	0	0	63.95	Eligible	1	0	145	1	1	0.291167	0.708833	0.291167	0.291167
2007-2008	47621	2	64	1509.88	32.7	1	0	58	0	1	1	0	1	2	0	0	1	0	1	0	1	0	0	37.84	Eligible	0	0	148	0	1	0.110672	0.889328	0.110672	0.110672
2007-2008	47728	1	59	1628.45	33	1	1	73	0	1	2	0	1	2	1	0	0	0	1	0	0	0	1	38.67	Eligible	1	0	152	1	1	0.560324	0.439676	0.560324	0.439676
2007-2008	47749	2	64	3166.02	32.9	1	0	31	0	1	2	0	1	2	1	1	2	0	2	0	0	0	0	31.48	Eligible	0	0	149	0	1	0.260043	0.739957	0.260043	0.260043
2007-2008	47758	2	60	5975.09	32.7	1	1	71	0	0	0	1	0	1	0	0	0	0	1	1	0	0	0	27.57	Eligible	1	0	94	1	1	0.0836851	0.916315	0.0836851	0.0836851
2007-2008	47832	2	72	3217.71	32.7	1	0	42	0	1	2	0	0	0	1	0	0	0	2	0	0	0	1	23.77	Eligible	0	0	137	0	1	0.5277	0.4723	0.5277	0.4723
2007-2008	47872	1	68	1583.49	33	1	1	72	0	1	2	1	1	2	1	0	0	1	1	0	0	0	0	32.06	Eligible	0	0	139	0	1	0.347951	0.652049	0.347951	0.347951
2007-2008	47939	1	74	1179	31.8	1	1	75	1	1	2	1	0	1	0	0	1	1	2	0	1	1	0	27.61	Eligible	0	0	146	0	1	0.345952	0.654048	0.345952	0.345952
2007-2008	47963	1	68	1587.52	31.6	1	1	60	0	1	2	0	1	2	0	0	0	1	2	0	1	0	1	37.97	Eligible	0	0	139	0	1	0.586437	0.413563	0.586437	0.413563
2007-2008	48021	1	74	2532.29	32.6	1	0	58	0	1	2	1	1	2	0	0	1	0	1	1	0	0	0	41.16	Eligible	0	0	146	0	1	0.326016	0.673984	0.326016	0.326016
2007-2008	48040	1	74	1258.51	32.2	1	1	62	0	1	2	0	0	1	1	0	0	1	1	0	1	0	0	25.43	Eligible	1	0	119	1	1	0.332425	0.667575	0.332425	0.332425
2007-2008	48054	1	68	3554.94	32.6	1	0	45	0	1	2	1	1	2	0	0	0	0	2	0	0	0	1	42.36	Eligible	0	0	139	0	1	0.513928	0.486072	0.513928	0.486072
2007-2008	48155	1	72	3139.34	32.8	1	0	38	0	1	2	1	1	2	0	0	0	0	1	0	0	0	1	49.82	Eligible	0	0	152	0	1	0.489379	0.510621	0.489379	0.489379
2007-2008	48260	1	68	1470.15	32.1	1	1	68	0	1	2	1	1	2	1	0	0	0	1	0	0	0	0	33.93	Eligible	0	0	139	0	1	0.325884	0.674116	0.325884	0.325884
2007-2008	48327	2	73	4156.65	32.8	1	1	73	0	1	3	1	0	0	0	0	0	0	1	0	0	0	0	20.01	Eligible	1	1	44	1	1	0.140945	0.859055	0.140945	0.140945
2007-2008	48354	1	59	1628.45	32.6	1	1	74	0	1	2	0	0	0	0	0	0	0	1	0	1	0	1	24.71	Eligible	0	0	133	0	1	0.564639	0.435361	0.564639	0.435361
2007-2008	48415	2	70	6749.6	33	1	0	49	0	1	2	0	0	1	1	0	0	0	1	0	0	0	1	27.71	Eligible	0	0	136	0	1	0.490625	0.509375	0.490625	0.490625
2007-2008	48466	2	60	4335.07	32.7	1	1	79	1	0	0	0	0	1	1	0	0	0	1	1	1	0	0	26.23	Eligible	0	0	135	0	1	0.0920101	0.90799	0.0920101	0.0920101
2007-2008	48474	1	65	1809.27	32	1	0	39	0	1	1	0	0	1	1	0	0	0	1	0	0	0	1	26.03	Eligible	0	0	148	0	1	0.185929	0.814071	0.185929	0.185929
2007-2008	48504	2	63	3463.89	32.2	1	1	70	0	0	0	0	0	0	0	1	2	1	1	1	0	1	1	20.78	Eligible	1	0	79	1	1	0.21036	0.78964	0.21036	0.21036
2007-2008	48571	2	61	1851.11	32.1	1	0	50	1	1	3	0	0	1	1	1	2	1	1	0	1	0	0	28.47	Eligible	0	0	138	0	1	0.105039	0.894961	0.105039	0.105039
2007-2008	48596	2	72	7641.04	32.8	1	1	61	1	0	0	1	1	2	1	0	0	0	1	0	0	0	0	40.12	Eligible	0	0	136	0	1	0.0774142	0.922586	0.0774142	0.0774142
2007-2008	48616	2	63	3042.06	32.9	1	1	62	0	0	0	1	0	1	1	0	0	0	1	1	0	0	0	26.37	Eligible	0	0	151	0	1	0.0841129	0.915887	0.0841129	0.0841129
2007-2008	48643	2	67	4983.92	33	1	1	79	0	0	0	1	1	2	0	0	0	0	1	0	1	0	0	34.43	Eligible	1	0	131	1	1	0.0984352	0.901565	0.0984352	0.0984352
2007-2008	48705	1	59	893.306	32.3	1	1	60	1	1	2	0	0	0	1	0	0	0	1	0	0	0	0	24.66	Eligible	0	0	133	0	1	0.293027	0.706973	0.293027	0.293027
2007-2008	48827	2	60	5034.81	32.9	1	0	54	0	0	0	1	1	2	0	0	1	0	1	0	0	0	0	36	Eligible	0	0	134	0	1	0.0801222	0.919878	0.0801222	0.0801222
2007-2008	48859	2	65	1222.55	31.1	1	1	65	1	1	2	0	0	1	1	0	1	1	2	0	0	0	0	29.57	Eligible	0	0	136	0	1	0.301337	0.698663	0.301337	0.301337
2007-2008	48864	2	61	991.567	32.3	1	1	60	0	1	3	1	1	2	0	0	0	1	1	0	0	0	0	33.93	Eligible	1	0	134	1	1	0.145099	0.854901	0.145099	0.145099
2007-2008	48905	2	60	6083.48	32.7	1	1	73	0	0	0	1	1	2	1	0	0	0	1	0	0	0	0	33.52	Eligible	0	0	134	0	1	0.0923532	0.907647	0.0923532	0.0923532
2007-2008	48939	1	72	1897.72	32.8	1	1	80	0	1	3	1	0	1	0	0	0	1	1	0	0	0	0	25.02	Eligible	0	0	151	0	1	0.139698	0.860302	0.139698	0.139698
2007-2008	49106	2	60	4144.85	32.9	1	1	65	0	0	0	1	1	2	0	0	1	1	1	0	0	1	0	36.65	Eligible	1	0	109	1	1	0.104462	0.895538	0.104462	0.104462
2007-2008	49315	2	67	3915.8	32.7	1	0	23	0	1	2	1	0	1	0	0	0	0	1	0	1	0	1	29.68	Eligible	0	0	142	0	1	0.454598	0.545402	0.454598	0.454598
2007-2008	49348	1	65	3082.62	32.5	1	0	41	0	1	2	1	0	0	1	0	0	0	1	0	0	0	1	23.52	Eligible	1	0	131	1	1	0.500299	0.499701	0.500299	0.499701
2007-2008	49373	2	68	2697.36	32.5	1	0	58	1	1	2	0	0	0	0	1	2	0	2	0	1	0	1	22.55	Eligible	1	0	59	1	1	0.470412	0.529588	0.470412	0.470412
2007-2008	49393	2	65	4790.74	32.8	1	0	49	1	1	2	1	0	0	0	1	2	1	1	1	0	0	1	23.5	Eligible	0	0	135	0	1	0.455613	0.544387	0.455613	0.455613
2007-2008	49464	1	65	2951.18	32.5	1	0	33	0	1	2	1	1	2	0	0	0	0	1	0	0	0	1	31.01	Eligible	0	0	140	0	1	0.482687	0.517313	0.482687	0.482687
2007-2008	49621	2	74	2101.64	32.5	1	0	28	0	1	1	1	1	2	1	0	0	0	1	0	0	0	0	36.87	Eligible	0	0	141	0	1	0.0889296	0.91107	0.0889296	0.0889296
2007-2008	49636	2	61	2426.05	32.6	1	0	51	0	1	3	1	1	2	1	0	0	0	2	0	0	0	0	45.87	Eligible	0	0	151	0	1	0.143728	0.856272	0.143728	0.143728
2007-2008	49664	1	59	2854.65	32.9	1	0	57	0	1	2	0	1	2	0	0	0	1	1	0	1	0	0	30.62	Eligible	0	0	133	0	1	0.348322	0.651678	0.348322	0.348322
2007-2008	49674	2	72	3229.04	33	1	0	53	1	1	2	1	1	2	1	0	0	0	1	0	0	1	0	42.16	Eligible	0	0	137	0	1	0.314334	0.685666	0.314334	0.314334
2007-2008	49719	2	66	1972.24	33	1	1	65	0	1	2	0	1	2	1	0	1	1	1	0	0	0	0	34.28	Eligible	1	1	26	1	1	0.349377	0.650623	0.349377	0.349377
2007-2008	49731	2	67	2932.91	32.7	1	0	43	1	1	3	0	0	1	0	0	0	0	1	0	1	0	0	29.51	Eligible	0	0	142	0	1	0.110455	0.889545	0.110455	0.110455
2007-2008	49754	1	72	1914.28	32.5	1	1	70	0	1	2	0	0	1	0	0	0	0	1	0	0	0	0	25.61	Eligible	0	0	152	0	1	0.293661	0.706339	0.293661	0.293661
2007-2008	49781	1	74	2953.01	32.9	1	0	46	1	1	2	1	0	1	1	1	2	0	1	0	1	0	0	27.7	Eligible	0	0	147	0	1	0.22141	0.77859	0.22141	0.22141
2007-2008	49890	1	61	2955.23	32.9	1	0	54	0	1	2	0	1	2	0	0	0	0	1	0	0	0	0	37.66	Eligible	0	0	152	0	1	0.307463	0.692537	0.307463	0.307463
2007-2008	49897	1	59	3557.02	32.7	1	0	29	0	1	2	0	1	2	0	0	0	0	1	0	0	0	0	60.45	Eligible	0	0	133	0	1	0.279699	0.720301	0.279699	0.279699
2007-2008	49912	1	64	1588.23	32.8	1	1	75	1	0	0	0	1	2	1	0	1	1	1	1	1	0	0	33.47	Eligible	1	0	112	1	1	0.110871	0.889129	0.110871	0.110871
2007-2008	49938	2	68	1413.24	32.8	1	1	80	0	1	2	0	0	1	0	0	0	1	1	1	1	0	0	27.27	Eligible	1	0	11	1	1	0.366618	0.633382	0.366618	0.366618
2007-2008	50185	2	64	1652.81	32.3	1	1	70	0	1	2	1	1	2	0	0	0	0	1	0	0	0	0	31.31	Eligible	0	0	150	0	1	0.316494	0.683506	0.316494	0.316494
2007-2008	50205	2	64	3181.5	31.6	1	0	38	0	1	2	0	1	2	0	0	0	1	2	1	1	0	1	57.72	Eligible	0	0	149	0	1	0.583999	0.416001	0.583999	0.416001
2007-2008	50221	2	72	1451.99	32.9	1	0	53	0	1	3	0	1	2	1	0	1	1	1	1	1	0	0	39.13	Eligible	0	0	137	0	1	0.180416	0.819584	0.180416	0.180416
2007-2008	50279	1	59	3421.09	32.4	1	0	57	0	1	2	0	1	2	1	0	0	1	1	0	0	0	0	41.14	Eligible	0	0	133	0	1	0.339667	0.660333	0.339667	0.339667
2007-2008	50323	2	61	4986.18	32.9	1	1	80	0	0	0	0	0	1	0	0	0	0	1	1	1	0	0	28.07	Eligible	1	0	108	1	1	0.0989198	0.90108	0.0989198	0.0989198
2007-2008	50333	1	65	781.097	32.9	1	1	68	1	1	2	0	1	2	1	0	1	0	1	0	1	0	0	30.86	Eligible	0	0	140	0	1	0.327523	0.672477	0.327523	0.327523
2007-2008	50340	2	71	8000.33	32.8	1	1	68	0	1	3	0	0	0	0	1	2	1	2	1	1	0	0	21.18	Eligible	1	0	62	1	1	0.157419	0.842581	0.157419	0.157419
2007-2008	50369	2	68	1614.18	32.3	1	1	77	0	1	2	0	0	0	0	0	0	0	1	0	1	0	1	20.58	Eligible	0	0	154	0	1	0.568586	0.431414	0.568586	0.431414
2007-2008	50370	1	68	3025.88	31.7	1	0	52	1	1	2	0	1	2	0	0	1	1	1	1	1	1	1	38.96	Eligible	1	0	11	1	1	0.594101	0.405899	0.594101	0.405899
2007-2008	50450	1	68	1388.26	32.3	1	1	66	0	1	2	1	1	2	0	0	0	1	1	0	1	0	0	35.3	Eligible	0	0	138	0	1	0.34936	0.65064	0.34936	0.34936
2007-2008	50580	1	60	8156.46	32.4	1	0	41	0	0	0	1	1	2	1	0	1	0	1	0	0	0	0	31.89	Eligible	0	0	147	0	1	0.0789606	0.921039	0.0789606	0.0789606
2007-2008	50641	2	72	637.722	33	1	1	64	0	1	1	0	1	2	1	1	2	1	1	0	1	0	0	48.99	Eligible	0	0	137	0	1	0.104731	0.895269	0.104731	0.104731
2007-2008	50658	2	60	7614.42	33	1	1	75	0	0	0	1	1	2	0	0	1	1	1	1	1	1	1	40.71	Eligible	1	0	75	1	1	0.269697	0.730303	0.269697	0.269697
2007-2008	50674	2	65	2741.53	32.8	1	1	74	0	1	2	0	1	2	1	0	1	0	1	0	1	0	0	32.02	Eligible	0	0	135	0	1	0.363829	0.636171	0.363829	0.363829
2007-2008	50833	2	61	925.059	32	1	1	60	0	1	3	0	1	2	0	0	0	1	1	1	0	0	1	31.72	Eligible	0	0	138	0	1	0.32669	0.67331	0.32669	0.32669
2007-2008	50888	2	67	1967.76	32.5	1	1	72	0	1	2	0	1	2	0	0	0	1	1	0	1	0	1	39.93	Eligible	1	1	23	1	1	0.587306	0.412694	0.587306	0.412694
2007-2008	50901	1	74	1209.64	33	1	1	71	1	1	2	0	1	2	1	0	1	0	1	0	0	0	0	37.83	Eligible	1	1	73	1	1	0.310994	0.689006	0.310994	0.310994
2007-2008	50926	1	68	3342.04	32.8	1	0	40	1	1	2	0	1	2	1	0	0	0	2	0	0	0	0	30.51	Eligible	0	0	139	0	1	0.288845	0.711155	0.288845	0.288845
2007-2008	50949	1	66	1398.73	32.9	1	1	71	1	1	1	0	0	1	1	0	0	1	2	0	0	0	0	25.83	Eligible	0	0	143	0	1	0.100243	0.899757	0.100243	0.100243
2007-2008	51044	2	68	5652.85	32.9	1	1	63	0	0	0	1	1	2	0	0	0	0	1	0	0	0	0	44.07	Eligible	1	0	133	1	1	0.0837386	0.916261	0.0837386	0.0837386
2007-2008	51190	1	68	1391.95	33	1	1	68	0	1	2	1	1	2	1	1	2	1	1	0	0	0	0	30.25	Eligible	1	0	76	1	1	0.294319	0.705681	0.294319	0.294319
2007-2008	51205	2	65	1291.32	32.9	1	1	62	1	1	2	0	1	2	1	0	0	0	1	1	0	1	0	32.99	Eligible	0	0	135	0	1	0.35888	0.64112	0.35888	0.35888
2007-2008	51213	1	68	878.169	32.3	1	1	64	1	1	2	0	0	1	0	1	2	0	1	1	1	0	1	25.23	Eligible	1	0	113	1	1	0.458983	0.541017	0.458983	0.458983
2007-2008	51282	2	61	1129.31	32.7	1	1	69	1	1	3	0	1	2	0	0	1	1	1	1	1	0	0	35.64	Eligible	0	0	137	0	1	0.166579	0.833421	0.166579	0.166579
2007-2008	51446	2	67	2024.28	32.2	1	1	80	0	1	2	0	1	2	0	0	0	1	1	0	1	0	0	33.08	Eligible	1	0	22	1	1	0.376791	0.623209	0.376791	0.376791
2007-2008	51589	2	61	3131.22	32.1	1	0	32	0	1	3	1	0	1	1	0	0	0	2	0	0	0	1	26.81	Eligible	0	0	138	0	1	0.242511	0.757489	0.242511	0.242511
2009-2010	51628	2	75	2625.04	32.8	1	1	60	0	1	2	0	1	2	0	1	2	1	1	0	0	0	0	42.39	Eligible	0	0	133	0	1	0.283433	0.716567	0.283433	0.283433
2009-2010	51735	1	75	2522.5	32.9	1	0	55	0	1	1	1	0	1	1	0	0	0	1	0	0	0	0	28.97	Eligible	0	0	121	0	1	0.0883861	0.911614	0.0883861	0.0883861
2009-2010	51819	1	85	2524.33	32.9	1	1	80	1	0	0	0	1	2	1	0	0	1	1	0	1	0	0	34.04	Eligible	1	0	110	1	1	0.103118	0.896882	0.103118	0.103118
2009-2010	51863	2	75	1755.38	32.8	1	1	76	0	1	2	1	1	2	0	0	1	1	1	0	1	0	0	31.91	Eligible	0	0	133	0	1	0.361667	0.638333	0.361667	0.361667
2009-2010	51900	1	83	2285.23	33	1	1	70	0	1	2	0	1	2	0	0	1	1	1	0	0	0	0	38.54	Eligible	0	0	111	0	1	0.343266	0.656734	0.343266	0.343266
2009-2010	51909	1	82	2568.01	32.9	1	0	55	1	1	2	1	1	2	1	0	0	1	1	1	1	0	1	36.74	Eligible	0	0	129	0	1	0.562482	0.437518	0.562482	0.437518
2009-2010	51973	2	78	11771.6	32	1	0	46	1	0	0	1	1	2	1	0	0	0	1	0	0	0	0	30.22	Eligible	0	0	125	0	1	0.0718656	0.928134	0.0718656	0.0718656
2009-2010	51999	1	83	2981.6	32	1	0	40	1	1	2	0	0	1	1	0	0	0	2	0	0	0	0	25.12	Eligible	0	0	111	0	1	0.258766	0.741234	0.258766	0.258766
2009-2010	52023	1	87	8820.03	32.7	1	1	65	1	0	0	1	1	2	1	0	0	1	1	0	0	0	0	31.28	Eligible	0	0	115	0	1	0.0847719	0.915228	0.0847719	0.0847719
2009-2010	52086	2	77	2460.26	33	1	1	68	1	1	3	1	0	0	1	0	0	0	1	0	0	0	0	24.27	Eligible	0	0	119	0	1	0.129099	0.870901	0.129099	0.129099
2009-2010	52096	1	85	760.977	32.2	1	1	67	0	1	3	0	1	2	1	0	1	1	1	1	1	0	0	36.18	Eligible	1	0	42	1	1	0.191775	0.808225	0.191775	0.191775
2009-2010	52104	1	80	4287.43	32.8	1	1	74	0	0	0	0	1	2	0	0	0	0	1	0	0	0	0	40.35	Eligible	0	0	122	0	1	0.0919535	0.908047	0.0919535	0.0919535
2009-2010	52122	2	85	7543.69	32.9	1	1	67	1	0	0	1	1	2	1	0	1	0	1	0	0	1	0	32.35	Eligible	0	0	109	0	1	0.0919587	0.908041	0.0919587	0.0919587
2009-2010	52153	1	80	2590.65	32.8	1	0	38	0	1	2	0	1	2	0	1	2	0	1	0	0	0	0	32.6	Eligible	0	0	121	0	1	0.245503	0.754497	0.245503	0.245503
2009-2010	52160	2	89	4533.32	32.5	1	1	73	0	0	0	1	1	2	1	0	1	1	1	0	1	0	0	45.82	Eligible	0	0	126	0	1	0.107591	0.892409	0.107591	0.107591
2009-2010	52221	1	85	6910.15	32.3	1	1	65	1	0	0	1	0	0	1	0	0	0	1	1	1	0	0	22.01	Eligible	1	1	111	1	1	0.0925589	0.907441	0.0925589	0.0925589
2009-2010	52310	2	85	7893.37	32.5	1	1	69	0	0	0	1	0	1	0	0	0	0	1	0	0	0	0	25.06	Eligible	0	0	107	0	1	0.0750319	0.924968	0.0750319	0.0750319
2009-2010	52315	2	80	3483.18	31.3	1	0	52	0	1	2	0	1	2	1	0	0	1	1	0	1	0	1	81.25	Eligible	1	1	14	1	1	0.574313	0.425687	0.574313	0.425687
2009-2010	52316	1	83	3200.8	30.3	1	1	75	0	0	0	0	0	0	0	0	1	0	2	0	1	0	1	21.3	Eligible	1	0	126	1	1	0.221155	0.778845	0.221155	0.221155
2009-2010	52348	1	87	2979.64	30.9	1	0	57	1	1	2	1	1	2	1	0	1	0	2	0	0	1	0	35.43	Eligible	0	0	116	0	1	0.332332	0.667668	0.332332	0.332332
2009-2010	52351	1	82	4592.08	32.6	1	1	80	0	0	0	0	1	2	0	0	0	0	1	0	1	0	1	37.1	Eligible	0	0	129	0	1	0.219801	0.780199	0.219801	0.219801
2009-2010	52399	2	77	3311.4	32.9	1	1	80	0	0	0	0	1	2	0	0	1	0	1	0	0	0	0	38.33	Eligible	1	0	65	1	1	0.0946848	0.905315	0.0946848	0.0946848
2009-2010	52422	3	86	1041.06	32.6	1	1	70	1	1	1	0	1	2	0	0	0	1	1	1	1	0	1	30.96	Eligible	1	0	44	1	1	0.256523	0.743477	0.256523	0.256523
2009-2010	52581	2	77	1827.24	33	1	0	59	1	1	3	1	1	2	1	0	0	0	1	0	0	0	0	31.26	Eligible	0	0	118	0	1	0.126641	0.873359	0.126641	0.126641
2009-2010	52652	1	87	1753.81	32.9	1	1	71	0	1	1	1	1	2	1	0	0	1	2	0	0	0	1	40.46	Eligible	0	0	116	0	1	0.257423	0.742577	0.257423	0.257423
2009-2010	52665	1	83	2472.92	32.4	1	1	77	0	1	2	0	1	2	0	1	2	0	1	0	1	0	0	33.7	Eligible	0	0	111	0	1	0.305416	0.694584	0.305416	0.305416
2009-2010	52687	1	84	1671.58	33	1	1	77	0	1	2	0	1	2	0	1	2	0	2	0	1	0	1	30.85	Eligible	1	1	42	1	1	0.534437	0.465563	0.534437	0.465563
2009-2010	52703	2	77	4433.18	31.6	1	0	38	0	1	2	1	0	0	1	0	0	0	1	0	0	0	1	23.81	Eligible	0	0	118	0	1	0.49628	0.50372	0.49628	0.49628
2009-2010	52715	2	78	1565.84	32.7	1	1	70	0	1	3	0	1	2	0	0	0	1	1	1	0	1	0	37.77	Eligible	0	0	123	0	1	0.195803	0.804197	0.195803	0.195803
2009-2010	52756	2	81	2697.9	33	1	1	80	1	0	0	1	0	0	1	0	0	1	2	0	0	0	0	23.95	Eligible	1	0	65	1	1	0.0941226	0.905877	0.0941226	0.0941226
2009-2010	52759	2	80	2600.49	31.4	1	1	67	0	1	2	1	1	2	0	0	1	1	1	0	0	0	0	31.93	Eligible	0	0	123	0	1	0.32993	0.67007	0.32993	0.32993
2009-2010	52793	2	77	4641.95	31.9	1	1	80	0	0	0	0	1	2	0	0	1	0	1	0	1	0	0	34.8	Eligible	1	1	22	1	1	0.102884	0.897116	0.102884	0.102884
2009-2010	52808	2	77	2767.97	32.3	1	1	80	1	0	0	1	0	1	0	0	1	1	1	1	1	0	0	26.22	Eligible	1	0	65	1	1	0.0907996	0.9092	0.0907996	0.0907996
2009-2010	52827	1	75	1607.79	32.6	1	1	80	0	1	1	0	1	2	0	0	1	1	1	1	0	0	0	33.89	Eligible	0	0	121	0	1	0.133199	0.866801	0.133199	0.133199
2009-2010	52837	2	86	3564.18	31.3	1	0	36	0	1	2	1	0	0	0	0	0	0	2	0	0	0	0	19.59	Eligible	0	0	118	0	1	0.285454	0.714546	0.285454	0.285454
2009-2010	52907	3	86	1501.22	32.9	1	0	40	0	1	1	1	1	2	1	0	0	1	1	0	1	0	0	52.58	Eligible	0	0	125	0	1	0.109782	0.890218	0.109782	0.109782
2009-2010	52964	2	77	4732.28	32.8	1	1	80	0	0	0	1	0	0	1	0	1	0	1	1	1	0	0	20.68	Eligible	0	0	119	0	1	0.11167	0.88833	0.11167	0.11167
2009-2010	53028	1	76	2324.87	32.9	1	0	48	0	1	1	1	1	2	1	1	2	0	2	0	0	0	0	36.73	Eligible	0	0	120	0	1	0.0844078	0.915592	0.0844078	0.0844078
2009-2010	53054	1	84	1141.44	32.3	1	1	66	1	1	2	1	0	1	1	0	1	0	1	0	0	0	0	25.98	Eligible	0	0	131	0	1	0.265552	0.734448	0.265552	0.265552
2009-2010	53102	1	87	5060.26	32.9	1	1	75	1	0	0	0	1	2	1	0	0	1	1	0	0	0	0	35.71	Eligible	1	1	38	1	1	0.0926266	0.907373	0.0926266	0.0926266
2009-2010	53104	1	83	11078.3	33	1	0	47	0	0	0	0	1	2	1	1	2	0	1	1	0	0	0	37.06	Eligible	0	0	111	0	1	0.0759939	0.924006	0.0759939	0.0759939
2009-2010	53114	1	88	871.758	31.7	1	1	66	1	1	1	0	0	1	0	0	0	1	1	1	1	0	0	26.97	Eligible	0	0	113	0	1	0.105662	0.894338	0.105662	0.105662
2009-2010	53132	1	89	1979.61	32.4	1	0	59	0	1	2	0	0	0	1	0	1	0	2	0	1	0	1	24.22	Eligible	0	0	117	0	1	0.573043	0.426957	0.573043	0.426957
2009-2010	53169	1	76	4042.26	32	1	1	73	1	0	0	1	0	0	1	0	1	0	2	0	1	1	1	24.04	Eligible	1	0	44	1	1	0.225791	0.774209	0.225791	0.225791
2009-2010	53178	2	89	2308.41	33	1	1	80	1	0	0	0	0	1	0	0	1	1	2	1	1	0	0	29.51	Eligible	1	0	43	1	1	0.099791	0.900209	0.099791	0.099791
2009-2010	53217	1	75	3306.89	31.8	1	0	47	0	1	1	0	0	1	0	0	0	0	1	0	0	0	1	28.72	Eligible	0	0	119	0	1	0.184281	0.815719	0.184281	0.184281
2009-2010	53268	1	87	5852.56	32.7	1	1	71	0	0	0	0	1	2	1	0	0	0	2	0	0	0	0	48.2	Eligible	0	0	116	0	1	0.100508	0.899492	0.100508	0.100508
2009-2010	53272	1	75	2251.11	33	1	0	58	0	1	1	0	1	2	0	0	0	1	1	0	0	0	0	32.85	Eligible	1	0	102	1	1	0.109213	0.890787	0.109213	0.109213
2009-2010	53294	2	85	1316.51	33	1	1	74	1	1	3	0	0	1	1	0	0	1	1	1	1	1	0	25.21	Eligible	0	0	109	0	1	0.17869	0.82131	0.17869	0.17869
2009-2010	53306	1	75	2660.61	32.9	1	0	41	0	1	1	0	1	2	1	0	0	0	1	0	0	0	1	33.28	Eligible	0	0	120	0	1	0.211722	0.788278	0.211722	0.211722
2009-2010	53317	1	80	4370.86	32.8	1	1	77	0	0	0	1	0	0	1	0	0	0	1	0	0	0	0	23.3	Eligible	0	0	121	0	1	0.0919563	0.908044	0.0919563	0.0919563
2009-2010	53328	2	75	3375.54	32.9	1	0	53	1	1	2	0	0	0	0	1	2	0	2	1	0	0	0	23.35	Eligible	0	0	132	0	1	0.263378	0.736622	0.263378	0.263378
2009-2010	53382	2	81	3779.15	32.6	1	1	72	1	0	0	1	0	1	1	0	1	0	1	0	0	0	0	28.5	Eligible	1	0	91	1	1	0.0710727	0.928927	0.0710727	0.0710727
2009-2010	53460	2	89	724.717	32.8	1	1	68	1	1	3	0	1	2	0	1	2	0	2	0	1	0	0	30.98	Eligible	0	0	125	0	1	0.12292	0.87708	0.12292	0.12292
2009-2010	53617	2	82	4659.49	32.7	1	0	48	0	1	2	0	1	2	1	0	0	1	1	0	0	0	1	31.05	Eligible	0	0	128	0	1	0.546341	0.453659	0.546341	0.453659
2009-2010	53622	2	87	1437.49	32.8	1	1	62	1	1	2	1	1	2	1	0	1	1	1	0	1	0	0	42.46	Eligible	0	0	115	0	1	0.327869	0.672131	0.327869	0.327869
2009-2010	53632	2	75	3305.59	32.8	1	0	45	1	0	0	0	0	1	1	1	2	0	1	1	0	0	0	28.53	Eligible	0	0	131	0	1	0.0579405	0.942059	0.0579405	0.0579405
2009-2010	53698	1	83	3603.35	32.6	1	0	20	0	1	2	1	1	2	0	0	0	0	2	1	0	0	0	36.55	Eligible	0	0	111	0	1	0.295403	0.704597	0.295403	0.295403
2009-2010	53714	2	80	1658.11	29.5	1	1	61	1	1	2	0	1	2	1	0	0	1	1	0	1	0	1	46.26	Eligible	0	0	123	0	1	0.554585	0.445415	0.554585	0.445415
2009-2010	53723	1	79	1974.45	32.9	1	1	79	0	1	2	0	0	0	0	0	0	0	1	0	0	0	0	23.48	Eligible	0	0	124	0	1	0.330874	0.669126	0.330874	0.330874
2009-2010	53732	3	86	1011.14	33	1	1	79	1	0	0	1	1	2	1	0	0	1	1	0	0	0	0	38.16	Eligible	0	0	125	0	1	0.0907759	0.909224	0.0907759	0.0907759
2009-2010	53746	2	85	7836.45	32.7	1	0	38	0	1	3	1	1	2	0	0	0	1	1	0	1	0	0	40.69	Eligible	0	0	109	0	1	0.141936	0.858064	0.141936	0.141936
2009-2010	53764	1	80	3337.4	32.4	1	0	49	0	1	2	1	1	2	0	0	0	0	1	0	0	0	0	31.2	Eligible	0	0	122	0	1	0.292671	0.707329	0.292671	0.292671
2009-2010	53856	3	86	2652.04	32.6	1	0	28	1	1	1	1	1	2	1	0	0	0	1	0	0	0	0	41.1	Eligible	0	0	125	0	1	0.0790552	0.920945	0.0790552	0.0790552
2009-2010	53879	2	77	4440.4	33	1	1	78	1	0	0	1	1	2	1	0	1	1	1	1	1	0	0	30.15	Eligible	1	0	41	1	1	0.108182	0.891818	0.108182	0.108182
2009-2010	53935	2	75	1501.33	32.1	1	1	61	1	1	2	0	0	0	1	0	1	0	1	0	0	0	1	18.97	Eligible	0	0	131	0	1	0.505915	0.494085	0.505915	0.494085
2009-2010	53996	2	84	1510.36	31.9	1	1	71	1	1	2	1	0	1	1	1	2	0	1	1	1	1	0	27.61	Eligible	0	0	119	0	1	0.297357	0.702643	0.297357	0.297357
2009-2010	54001	2	78	2295.49	32.7	1	1	60	0	1	2	1	1	2	1	0	1	0	1	0	0	0	1	40.02	Eligible	0	0	122	0	1	0.532282	0.467718	0.532282	0.467718
2009-2010	54085	1	89	3919.62	32.4	1	1	75	1	0	0	1	1	2	1	0	0	0	1	0	0	0	0	32.57	Eligible	0	0	117	0	1	0.0829443	0.917056	0.0829443	0.0829443
2009-2010	54213	1	88	1297.69	32.6	1	1	68	1	1	2	1	0	0	1	0	0	0	2	0	1	0	0	23.04	Eligible	1	0	96	1	1	0.325488	0.674512	0.325488	0.325488
2009-2010	54259	2	75	3220.61	32.9	1	1	80	1	0	0	0	0	1	1	0	0	1	1	0	1	0	1	29.13	Eligible	1	0	78	1	1	0.195361	0.804639	0.195361	0.195361
2009-2010	54355	1	79	3043.84	32.8	1	1	80	1	0	0	0	1	2	0	0	0	1	2	1	1	0	1	35.23	Eligible	1	1	8	1	1	0.240599	0.759401	0.240599	0.240599
2009-2010	54378	2	85	8379.07	33	1	1	65	0	0	0	0	0	1	1	0	1	0	1	0	0	0	0	27.62	Eligible	0	0	109	0	1	0.0804904	0.91951	0.0804904	0.0804904
2009-2010	54399	1	85	2084.49	32	1	0	47	0	1	1	0	1	2	1	0	0	1	1	0	0	0	1	31.12	Eligible	0	0	110	0	1	0.230577	0.769423	0.230577	0.230577
2009-2010	54460	1	82	3745.07	32.5	1	0	30	1	1	2	0	1	2	1	1	2	1	1	0	0	0	0	36.15	Eligible	0	0	129	0	1	0.238136	0.761864	0.238136	0.238136
2009-2010	54472	2	78	4510.56	32.8	1	0	39	0	1	2	1	0	1	0	0	0	0	1	0	1	0	0	28.24	Eligible	0	0	123	0	1	0.269871	0.730129	0.269871	0.269871
2009-2010	54474	2	77	4141.06	32.7	1	0	33	1	1	3	1	0	1	1	0	0	0	2	0	0	0	0	26.77	Eligible	0	0	118	0	1	0.10331	0.89669	0.10331	0.10331
2009-2010	54504	1	89	1583.03	32.3	1	0	55	1	1	2	0	1	2	0	0	1	1	1	0	0	0	0	30.05	Eligible	0	0	117	0	1	0.297836	0.702164	0.297836	0.297836
2009-2010	54620	1	80	2361.1	32.2	1	1	75	0	0	0	0	1	2	1	0	1	0	1	0	0	0	0	31.45	Eligible	0	0	123	0	1	0.0970245	0.902975	0.0970245	0.0970245
2009-2010	54622	1	76	4675.16	32.5	1	1	70	0	0	0	1	1	2	1	0	1	0	1	0	1	0	1	53.78	Eligible	1	0	107	1	1	0.212464	0.787536	0.212464	0.212464
2009-2010	54634	1	85	3964.52	32.3	1	1	72	1	1	3	1	0	0	1	0	1	0	1	0	0	0	0	24.86	Eligible	0	0	111	0	1	0.131544	0.868456	0.131544	0.131544
2009-2010	54645	1	76	2830.91	32.8	1	0	59	1	0	0	0	1	2	1	0	0	0	1	0	1	0	0	33.67	Eligible	0	0	121	0	1	0.086833	0.913167	0.086833	0.086833
2009-2010	54663	2	83	1943.6	32.9	1	1	72	1	1	2	0	1	2	0	0	1	0	1	0	1	0	0	30.32	Eligible	0	0	115	0	1	0.320436	0.679564	0.320436	0.320436
2009-2010	54692	1	77	10015.9	32.8	1	0	47	1	0	0	1	0	1	1	0	0	0	1	0	0	0	0	27.37	Eligible	0	0	125	0	1	0.0627135	0.937286	0.0627135	0.0627135
2009-2010	54698	3	86	632.29	32.3	1	1	62	0	1	1	1	1	2	1	0	1	1	1	1	0	0	1	43.2	Eligible	0	0	125	0	1	0.257238	0.742762	0.257238	0.257238
2009-2010	54716	1	83	4397.83	32.7	1	0	21	0	1	2	1	0	1	1	0	0	0	2	0	0	0	0	25.04	Eligible	0	0	111	0	1	0.255524	0.744476	0.255524	0.255524
2009-2010	54767	1	78	2291.45	32.5	1	0	23	0	1	1	0	1	2	1	1	2	0	1	0	0	0	1	32.34	Eligible	0	0	114	0	1	0.163007	0.836993	0.163007	0.163007
2009-2010	54771	2	82	930.737	32.7	1	1	65	0	1	3	0	1	2	0	0	1	1	1	0	1	0	0	32.83	Eligible	1	0	25	1	1	0.16647	0.83353	0.16647	0.16647
2009-2010	54776	2	81	1608.55	31.8	1	1	80	1	1	2	0	0	0	1	0	0	0	1	0	1	0	1	23.62	Eligible	0	0	128	0	1	0.554153	0.445847	0.554153	0.445847
2009-2010	54788	2	75	1496.34	32.6	1	1	70	1	0	0	0	0	1	1	1	2	1	1	1	0	1	0	28.54	Eligible	0	0	131	0	1	0.0815435	0.918457	0.0815435	0.0815435
2009-2010	54900	1	77	3106.02	32.5	1	0	46	1	1	2	0	1	2	1	1	2	1	1	1	0	0	0	49.37	Eligible	0	0	125	0	1	0.275006	0.724994	0.275006	0.275006
2009-2010	54990	2	85	7893.37	32.3	1	1	69	0	0	0	1	0	1	0	0	1	0	1	0	0	0	0	27.54	Eligible	0	0	109	0	1	0.0750414	0.924959	0.0750414	0.0750414
2009-2010	55014	2	85	846.866	32.9	1	1	67	0	1	1	0	1	2	0	0	0	0	1	0	1	0	0	50.09	Eligible	0	0	107	0	1	0.115494	0.884506	0.115494	0.115494
2009-2010	55018	2	85	7543.69	32.9	1	1	67	1	0	0	1	0	0	1	0	0	0	1	1	1	0	0	23.61	Eligible	0	0	109	0	1	0.0934629	0.906537	0.0934629	0.0934629
2009-2010	55174	3	86	1538.3	32.8	1	1	70	0	1	2	0	1	2	1	0	1	1	1	0	1	0	1	36.13	Eligible	0	0	125	0	1	0.597738	0.402262	0.597738	0.402262
2009-2010	55202	1	76	7676.91	32.7	1	1	69	0	0	0	1	1	2	1	0	0	1	1	0	0	0	0	32.17	Eligible	0	0	120	0	1	0.0971503	0.90285	0.0971503	0.0971503
2009-2010	55212	1	80	3779.15	33	1	1	72	1	0	0	0	0	1	1	0	0	1	1	0	0	0	0	28.4	Eligible	0	0	122	0	1	0.0794793	0.920521	0.0794793	0.0794793
2009-2010	55219	2	83	13926.3	32.5	1	0	59	0	0	0	0	0	1	0	1	2	0	2	0	1	0	1	25.71	Eligible	0	0	115	0	1	0.155115	0.844885	0.155115	0.155115
2009-2010	55260	1	84	2535.37	32.9	1	0	48	1	1	2	0	1	2	0	1	2	0	2	0	0	0	0	37.72	Eligible	0	0	131	0	1	0.242885	0.757115	0.242885	0.242885
2009-2010	55301	1	80	3950.69	32.5	1	1	80	0	0	0	1	0	0	0	0	1	1	1	0	1	0	0	22.75	Eligible	1	1	116	1	1	0.103582	0.896418	0.103582	0.103582
2009-2010	55333	2	84	2863.15	31.5	1	0	31	0	1	2	0	0	0	0	1	2	0	1	0	1	0	1	20.71	Eligible	0	0	118	0	1	0.451308	0.548692	0.451308	0.451308
2009-2010	55353	2	75	4037.47	32.9	1	0	45	1	1	2	1	1	2	1	0	0	0	1	0	0	0	0	35.81	Eligible	0	0	132	0	1	0.273175	0.726825	0.273175	0.273175
2009-2010	55423	3	86	658.613	32.2	1	1	67	1	1	1	0	1	2	1	0	1	0	1	0	0	0	0	45.95	Eligible	0	0	125	0	1	0.0995256	0.900474	0.0995256	0.0995256
2009-2010	55504	2	82	3429.24	32.2	1	0	46	0	1	2	0	1	2	0	0	0	0	1	0	0	0	0	31.55	Eligible	0	0	115	0	1	0.298412	0.701588	0.298412	0.298412
2009-2010	55563	2	84	1173.47	32.3	1	1	61	1	1	2	0	1	2	1	0	1	0	1	0	0	0	0	31.93	Eligible	0	0	119	0	1	0.299631	0.700369	0.299631	0.299631
2009-2010	55571	2	78	3044.21	32.4	1	0	25	0	1	3	1	0	0	0	0	0	0	2	0	1	0	1	21.93	Eligible	0	0	123	0	1	0.266413	0.733587	0.266413	0.266413
2009-2010	55649	1	81	1568.53	32.4	1	1	80	0	1	3	1	1	2	0	0	0	1	2	1	1	0	0	31.92	Eligible	1	1	9	1	1	0.196908	0.803092	0.196908	0.196908
2009-2010	55672	1	75	4217.87	30.2	1	0	39	0	1	1	1	0	0	0	1	2	0	2	0	0	0	1	20.1	Eligible	0	0	121	0	1	0.166145	0.833855	0.166145	0.166145
2009-2010	55698	2	75	1430.91	32.8	1	1	80	1	1	2	0	1	2	0	0	1	1	1	1	1	0	1	31.58	Eligible	0	0	132	0	1	0.592713	0.407287	0.592713	0.407287
2009-2010	55896	1	89	1583.03	32.3	1	0	53	1	1	2	1	0	1	1	1	2	0	2	0	0	0	0	25.82	Eligible	0	0	117	0	1	0.222459	0.777541	0.222459	0.222459
2009-2010	55926	1	83	2705.16	32.6	1	1	66	0	1	2	1	1	2	0	0	1	1	1	0	1	0	1	38.05	Eligible	1	0	120	1	1	0.568854	0.431146	0.568854	0.431146
2009-2010	56070	1	80	2370.03	31.4	1	0	25	0	1	2	0	1	2	1	0	0	0	1	0	0	0	1	40.51	Eligible	0	0	123	0	1	0.496324	0.503676	0.496324	0.496324
2009-2010	56072	2	83	1981.42	33	1	1	74	1	1	2	1	1	2	1	0	1	0	1	1	1	0	0	30.81	Eligible	1	1	43	1	1	0.34908	0.65092	0.34908	0.34908
2009-2010	56088	2	75	3110.31	32.5	1	0	40	0	1	3	1	1	2	0	0	0	1	1	0	0	0	1	39.02	Eligible	0	0	132	0	1	0.272528	0.727472	0.272528	0.272528
2009-2010	56190	2	84	3554.37	32.9	1	0	47	0	1	2	0	0	0	0	1	2	0	1	0	0	1	0	24.77	Eligible	0	0	119	0	1	0.279908	0.720092	0.279908	0.279908
2009-2010	56236	1	80	4105.72	32.7	1	1	80	0	0	0	0	1	2	1	0	0	1	1	1	0	1	0	31.75	Eligible	1	0	47	1	1	0.134342	0.865658	0.134342	0.134342
2009-2010	56299	2	89	1941.84	32.7	1	1	60	0	1	2	1	1	2	0	0	0	1	1	0	0	0	1	43.03	Eligible	0	0	125	0	1	0.538114	0.461886	0.538114	0.461886
2009-2010	56318	2	75	5186.96	33	1	1	80	0	0	0	1	0	0	0	0	0	0	2	1	1	0	0	17.81	Eligible	1	0	89	1	1	0.112345	0.887655	0.112345	0.112345
2009-2010	56357	2	89	1694.17	32.8	1	1	70	0	1	2	0	0	0	0	0	0	0	2	0	0	0	0	21.12	Eligible	0	0	126	0	1	0.333645	0.666355	0.333645	0.333645
2009-2010	56439	2	83	3702	33	1	0	52	0	1	2	0	1	2	0	0	0	0	1	0	0	0	0	38.01	Eligible	0	0	115	0	1	0.305186	0.694814	0.305186	0.305186
2009-2010	56456	1	80	1373.71	32.3	1	1	80	1	0	0	0	1	2	1	0	1	1	1	0	0	0	0	30.83	Eligible	1	1	106	1	1	0.0949146	0.905085	0.0949146	0.0949146
2009-2010	56469	2	89	1820.63	31.9	1	1	77	0	1	2	0	1	2	0	0	0	1	1	0	1	0	1	39.53	Eligible	0	0	127	0	1	0.593784	0.406216	0.593784	0.406216
2009-2010	56561	1	83	5545.27	32.5	1	1	80	0	1	3	0	0	1	0	0	0	0	1	1	0	0	0	27.47	Eligible	1	0	112	1	1	0.148845	0.851155	0.148845	0.148845
2009-2010	56727	1	82	2040.37	30.8	1	1	76	0	1	2	0	0	0	1	0	0	0	1	0	0	0	1	21.41	Eligible	0	0	128	0	1	0.557833	0.442167	0.557833	0.442167
2009-2010	56784	1	76	3965.31	33	1	1	72	1	0	0	1	1	2	1	0	1	1	1	1	1	0	0	31.11	Eligible	0	0	119	0	1	0.105119	0.894881	0.105119	0.105119
2009-2010	56812	1	80	1400.37	32.2	1	1	80	1	0	0	0	1	2	1	0	1	1	1	0	1	0	1	33.38	Eligible	1	0	40	1	1	0.220283	0.779717	0.220283	0.220283
2009-2010	56905	2	84	2031.31	31.7	1	1	80	0	1	2	1	1	2	0	0	1	0	2	0	1	0	1	33.29	Eligible	1	1	26	1	1	0.583104	0.416896	0.583104	0.416896
2009-2010	56993	1	79	2949.15	32.8	1	0	56	0	1	2	1	1	2	1	1	2	1	1	0	1	0	0	38.28	Eligible	0	0	123	0	1	0.300136	0.699864	0.300136	0.300136
2009-2010	57034	2	85	2826.86	32.3	1	1	64	0	1	3	1	0	1	1	0	1	0	1	0	0	0	0	27.66	Eligible	0	0	109	0	1	0.127085	0.872915	0.127085	0.127085
2009-2010	57047	1	75	959.605	32.2	1	1	68	1	1	1	0	1	2	1	0	1	0	1	1	1	0	1	33.37	Eligible	0	0	120	0	1	0.250062	0.749938	0.250062	0.250062
2009-2010	57091	2	85	1316.51	31.5	1	1	72	1	1	3	0	0	0	1	0	1	0	1	1	0	0	0	23.51	Eligible	0	0	109	0	1	0.149835	0.850165	0.149835	0.149835
2009-2010	57122	1	85	6910.15	33	1	1	65	1	1	3	1	0	0	0	0	1	0	1	0	0	0	0	19.56	Eligible	1	0	90	1	1	0.12146	0.87854	0.12146	0.12146
2009-2010	57273	2	78	4160.5	32.7	1	0	25	0	1	2	1	1	2	0	0	0	1	1	0	0	0	0	34.26	Eligible	0	0	122	0	1	0.282181	0.717819	0.282181	0.282181
2009-2010	57302	1	80	6587.06	32.8	1	1	68	1	0	0	1	1	2	1	0	1	1	1	1	0	0	0	37.83	Eligible	0	0	123	0	1	0.0949045	0.905095	0.0949045	0.0949045
2009-2010	57316	2	77	5116.63	32	1	1	71	0	1	3	0	1	2	0	0	0	1	1	0	1	0	1	32.45	Eligible	1	0	108	1	1	0.336273	0.663727	0.336273	0.336273
2009-2010	57334	2	84	2408.44	32.3	1	0	57	0	1	2	1	1	2	1	0	1	1	1	0	1	1	0	39.62	Eligible	0	0	118	0	1	0.386897	0.613103	0.386897	0.386897
2009-2010	57343	1	82	2563.27	32.9	1	0	58	1	1	2	1	1	2	1	0	0	1	1	0	0	0	0	37.55	Eligible	0	0	129	0	1	0.303317	0.696683	0.303317	0.303317
2009-2010	57348	1	80	1957.5	32.6	1	1	62	0	1	2	1	1	2	0	0	0	1	1	0	0	0	1	42.07	Eligible	0	0	122	0	1	0.540776	0.459224	0.540776	0.459224
2009-2010	57556	1	80	1742.38	32.8	1	0	43	0	0	0	0	1	2	1	0	0	1	1	0	0	0	0	41.19	Eligible	0	0	123	0	1	0.0890774	0.910923	0.0890774	0.0890774
2009-2010	57561	1	80	2568.4	32.4	1	0	43	1	1	2	0	0	1	0	0	0	0	2	0	0	0	0	28.97	Eligible	0	0	122	0	1	0.251599	0.748401	0.251599	0.251599
2009-2010	57623	1	80	2468.38	33	1	1	60	0	1	3	1	1	2	1	0	0	1	1	0	0	0	0	36.58	Eligible	0	0	122	0	1	0.151899	0.848101	0.151899	0.151899
2009-2010	57686	2	80	9488.33	32.3	1	1	69	0	0	0	0	1	2	1	0	0	0	1	0	0	0	0	46.36	Eligible	0	0	123	0	1	0.0942327	0.905767	0.0942327	0.0942327
2009-2010	57697	1	81	4731.1	33	1	1	80	0	0	0	1	0	0	0	0	0	1	1	1	1	0	0	23.73	Eligible	1	1	119	1	1	0.114017	0.885983	0.114017	0.114017
2009-2010	57724	1	75	4103.94	33	1	0	27	0	1	3	0	1	2	0	0	0	0	1	0	1	0	0	40.55	Eligible	0	0	121	0	1	0.131021	0.868979	0.131021	0.131021
2009-2010	57892	1	79	2380.48	33	1	0	53	1	1	2	0	0	1	1	1	2	1	1	0	0	0	0	29.59	Eligible	0	0	124	0	1	0.233065	0.766935	0.233065	0.233065
2009-2010	57940	2	84	1946.42	32.9	1	1	66	0	1	2	1	1	2	0	0	1	1	1	0	0	0	0	35.02	Eligible	0	0	119	0	1	0.328747	0.671253	0.328747	0.328747
2009-2010	57992	2	75	3106	32.7	1	1	74	0	0	0	0	1	2	0	0	1	1	1	1	1	0	1	30.45	Eligible	1	1	26	1	1	0.247193	0.752807	0.247193	0.247193
2009-2010	58047	3	86	3608.3	32.8	1	1	76	0	0	0	0	1	2	0	0	1	1	1	1	1	1	0	38.66	Eligible	0	0	125	0	1	0.136338	0.863662	0.136338	0.136338
2009-2010	58062	3	86	1176.38	32.7	1	1	73	0	1	1	0	1	2	0	0	0	0	1	0	0	0	0	42.22	Eligible	0	0	124	0	1	0.109505	0.890495	0.109505	0.109505
2009-2010	58069	1	89	1111.27	32.8	1	1	62	1	1	2	1	1	2	0	0	0	0	1	0	0	0	0	34.58	Eligible	0	0	117	0	1	0.280643	0.719357	0.280643	0.280643
2009-2010	58117	2	84	1621.14	32.8	1	1	79	1	1	2	0	0	0	0	1	2	0	2	0	1	0	1	20.5	Eligible	1	0	10	1	1	0.498507	0.501493	0.498507	0.498507
2009-2010	58197	1	76	1469.35	32.1	1	1	80	1	0	0	0	0	0	0	0	0	0	1	1	1	0	0	23.67	Eligible	1	0	12	1	1	0.0986292	0.901371	0.0986292	0.0986292
2009-2010	58205	2	84	1221.9	31.9	1	1	62	1	1	2	1	0	1	0	0	0	0	1	1	0	0	0	26.73	Eligible	1	1	94	1	1	0.271933	0.728067	0.271933	0.271933
2009-2010	58230	2	84	959.179	31.9	1	1	60	1	1	2	1	1	2	1	0	1	0	1	0	0	0	0	33.81	Eligible	0	0	119	0	1	0.289448	0.710552	0.289448	0.289448
2009-2010	58274	2	77	2595.49	31.8	1	0	47	0	0	0	1	1	2	1	0	0	0	2	0	0	0	1	31.51	Eligible	0	0	118	0	1	0.187714	0.812286	0.187714	0.187714
2009-2010	58301	2	76	2717.1	31.6	1	1	79	0	0	0	0	0	0	0	0	1	0	2	1	0	1	1	22.49	Eligible	1	0	7	1	1	0.256155	0.743845	0.256155	0.256155
2009-2010	58304	1	79	2337.27	32.2	1	1	60	0	1	2	0	1	2	0	1	2	0	1	0	0	0	0	37.77	Eligible	0	0	124	0	1	0.267986	0.732014	0.267986	0.267986
2009-2010	58343	1	77	11193	32.7	1	0	50	1	0	0	1	1	2	1	0	0	1	1	0	0	0	0	34.01	Eligible	0	0	125	0	1	0.078741	0.921259	0.078741	0.078741
2009-2010	58380	1	75	1579.71	32.5	1	1	73	1	1	1	0	0	1	1	0	1	0	2	0	1	0	1	25.15	Eligible	1	0	78	1	1	0.219257	0.780743	0.219257	0.219257
2009-2010	58394	2	84	2789.3	32.1	1	0	48	1	1	2	1	0	1	1	0	1	1	1	0	0	0	0	26.51	Eligible	0	0	119	0	1	0.261848	0.738152	0.261848	0.261848
2009-2010	58430	2	81	1285.46	33	1	1	68	1	1	2	0	1	2	1	0	0	0	1	0	0	0	0	30.37	Eligible	0	0	128	0	1	0.307531	0.692469	0.307531	0.307531
2009-2010	58522	1	80	3852.48	32.7	1	1	75	1	0	0	0	0	1	1	0	0	0	1	0	0	0	0	25.06	Eligible	0	0	122	0	1	0.0751088	0.924891	0.0751088	0.0751088
2009-2010	58561	2	75	849.701	32.8	1	1	66	1	1	3	0	0	0	1	0	0	0	1	0	0	0	0	22.26	Eligible	0	0	132	0	1	0.132848	0.867152	0.132848	0.132848
2009-2010	58574	1	84	1123.81	31.7	1	1	67	1	1	2	0	0	1	0	0	1	0	1	1	1	0	1	27.87	Eligible	1	1	58	1	1	0.519185	0.480815	0.519185	0.480815
2009-2010	58624	1	80	2354	32.3	1	1	75	0	1	2	0	1	2	0	0	1	1	1	0	1	0	0	35.42	Eligible	0	0	122	0	1	0.370553	0.629447	0.370553	0.370553
2009-2010	58653	2	75	3375.54	31.7	1	0	55	1	1	2	0	0	0	1	1	2	0	2	0	0	0	1	23.23	Eligible	0	0	132	0	1	0.456878	0.543122	0.456878	0.456878
2009-2010	58664	1	80	7791.44	32.5	1	0	47	0	0	0	1	1	2	1	1	2	0	1	1	0	1	0	40.04	Eligible	0	0	122	0	1	0.0842511	0.915749	0.0842511	0.0842511
2009-2010	58688	2	78	1501.1	32.4	1	1	73	0	1	3	0	0	0	0	0	0	0	1	0	0	0	1	24.56	Eligible	0	0	122	0	1	0.296313	0.703687	0.296313	0.296313
2009-2010	58717	2	78	4238.32	32.7	1	0	35	1	1	3	0	1	2	1	0	0	0	2	0	0	0	0	30.06	Eligible	0	0	122	0	1	0.123985	0.876015	0.123985	0.123985
2009-2010	58725	1	80	2003.43	32.9	1	0	49	1	0	0	0	1	2	1	1	2	0	2	1	0	0	0	40.08	Eligible	0	0	123	0	1	0.0720834	0.927917	0.0720834	0.0720834
2009-2010	58789	1	82	1663.21	31.5	1	1	74	1	1	2	1	0	1	1	0	0	1	1	1	1	0	0	27.49	Eligible	1	0	60	1	1	0.332424	0.667576	0.332424	0.332424
2009-2010	58820	2	86	1746.95	32.6	1	1	80	0	1	2	0	0	0	0	0	0	0	1	0	1	0	0	17.73	Eligible	0	0	116	0	1	0.352804	0.647196	0.352804	0.352804
2009-2010	58916	3	86	7060.53	32.7	1	0	54	1	0	0	1	1	2	1	0	0	0	1	0	0	0	0	37.97	Eligible	0	0	125	0	1	0.0747776	0.925222	0.0747776	0.0747776
2009-2010	58944	2	78	2975.08	33	1	0	59	1	1	2	0	0	0	0	1	2	0	1	0	0	0	0	22.36	Eligible	0	0	122	0	1	0.237782	0.762218	0.237782	0.237782
2009-2010	59038	1	75	1097.61	33	1	1	62	0	1	1	0	1	2	1	0	0	0	2	0	0	0	0	30.54	Eligible	0	0	120	0	1	0.115042	0.884958	0.115042	0.115042
2009-2010	59102	1	75	1594.95	32.5	1	1	72	0	1	1	0	0	1	0	0	0	1	1	0	1	0	0	25.05	Eligible	1	0	2	1	1	0.110756	0.889244	0.110756	0.110756
2009-2010	59116	1	80	2525.63	32.8	1	1	60	0	0	0	0	1	2	0	0	1	0	1	1	0	0	0	56.65	Eligible	1	0	82	1	1	0.0947424	0.905258	0.0947424	0.0947424
2009-2010	59117	1	80	2254.45	32.8	1	0	56	1	1	2	1	1	2	0	0	0	1	1	0	1	0	0	54.93	Eligible	0	0	122	0	1	0.309189	0.690811	0.309189	0.309189
2009-2010	59128	3	86	1155.84	32.8	1	1	70	1	1	1	0	0	1	1	0	1	0	1	0	0	0	0	26.72	Eligible	1	0	111	1	1	0.0880384	0.911962	0.0880384	0.0880384
2009-2010	59240	2	76	3372.94	32.5	1	1	80	0	0	0	1	0	0	0	0	1	0	1	1	1	0	0	19.25	Eligible	1	1	13	1	1	0.106444	0.893556	0.106444	0.106444
2009-2010	59247	1	83	4509.65	32.9	1	0	48	0	1	2	1	1	2	0	0	0	0	2	0	0	0	0	40.18	Eligible	0	0	111	0	1	0.304259	0.695741	0.304259	0.304259
2009-2010	59257	1	80	3375.55	31.8	1	0	47	0	1	2	0	1	2	0	0	0	1	2	0	0	0	0	35.79	Eligible	0	0	123	0	1	0.329282	0.670718	0.329282	0.329282
2009-2010	59480	2	88	662.775	31.7	1	1	67	0	1	1	0	0	1	0	0	0	1	2	0	0	0	0	26.83	Eligible	0	0	112	0	1	0.105151	0.894849	0.105151	0.105151
2009-2010	59607	1	76	4586.17	32.7	1	1	71	0	0	0	0	1	2	1	0	1	1	1	0	0	0	0	34.38	Eligible	0	0	120	0	1	0.102037	0.897963	0.102037	0.102037
2009-2010	59615	1	80	1086.95	32.9	1	1	70	1	1	3	1	0	1	0	0	0	0	1	0	0	1	1	29.24	Eligible	1	0	84	1	1	0.264529	0.735471	0.264529	0.264529
2009-2010	59626	1	88	2558.8	32.6	1	1	80	1	1	3	0	0	0	0	0	0	1	2	1	1	0	0	23.41	Eligible	1	0	72	1	1	0.179943	0.820057	0.179943	0.179943
2009-2010	59627	2	78	1976.88	32.6	1	1	71	0	1	2	0	1	2	0	0	0	1	1	0	0	0	0	39.82	Eligible	0	0	122	0	1	0.344444	0.655556	0.344444	0.344444
2009-2010	59728	2	80	1937.91	33	1	1	72	1	1	2	0	1	2	0	0	1	0	1	0	1	0	0	30.35	Eligible	0	0	123	0	1	0.320436	0.679564	0.320436	0.320436
2009-2010	59740	1	83	3522.94	33	1	1	80	1	0	0	1	1	2	1	0	1	0	1	1	1	1	0	30.81	Eligible	1	0	115	1	1	0.117085	0.882915	0.117085	0.117085
2009-2010	59752	2	77	2970.01	32.8	1	0	46	1	1	3	1	0	0	0	0	0	0	1	0	0	1	0	22.98	Eligible	0	0	118	0	1	0.127324	0.872676	0.127324	0.127324
2009-2010	59771	2	76	5067.91	32.8	1	1	70	1	0	0	1	0	1	1	1	2	0	1	1	0	0	1	28.57	Eligible	1	1	57	1	1	0.141917	0.858083	0.141917	0.141917
2009-2010	59844	2	78	2090.76	32.9	1	1	79	0	1	2	0	1	2	0	0	0	0	2	0	1	0	1	42.14	Eligible	0	0	122	0	1	0.59235	0.40765	0.59235	0.40765
2009-2010	59873	2	89	2664.55	31.7	1	0	55	0	1	2	0	1	2	0	0	1	1	1	0	0	0	0	44.51	Eligible	0	0	126	0	1	0.325383	0.674617	0.325383	0.325383
2009-2010	59879	1	78	1317.57	32.9	1	1	75	1	1	2	0	0	0	0	0	1	0	1	0	0	0	0	19.56	Eligible	1	1	26	1	1	0.298592	0.701408	0.298592	0.298592
2009-2010	59962	3	86	1684.28	32.8	1	0	44	1	1	1	1	0	0	1	0	1	0	1	0	0	0	0	21.92	Eligible	0	0	125	0	1	0.0835113	0.916489	0.0835113	0.0835113
2009-2010	60091	2	77	868.861	32.8	1	1	69	0	1	3	0	1	2	0	0	0	0	2	0	0	0	0	46.01	Eligible	0	0	118	0	1	0.15468	0.84532	0.15468	0.15468
2009-2010	60095	1	76	6911.53	32.5	1	1	69	1	0	0	1	1	2	1	1	2	1	1	0	0	0	0	31.03	Eligible	0	0	119	0	1	0.0702547	0.929745	0.0702547	0.0702547
2009-2010	60104	1	87	1753.81	32.8	1	1	74	0	1	1	0	1	2	1	0	0	1	1	0	1	0	1	36.22	Eligible	0	0	116	0	1	0.275229	0.724771	0.275229	0.275229
2009-2010	60105	2	84	2939.46	33	1	0	58	0	1	2	1	1	2	0	0	0	1	1	0	0	0	0	40.23	Eligible	0	0	120	0	1	0.319329	0.680671	0.319329	0.319329
2009-2010	60124	2	87	2565.88	33	1	0	54	1	1	2	1	0	1	0	0	0	1	1	0	1	1	0	26.79	Eligible	0	0	115	0	1	0.307839	0.692161	0.307839	0.307839
2009-2010	60138	1	80	6562.67	32	1	1	66	1	0	0	1	1	2	1	0	0	1	1	0	0	0	1	31.7	Eligible	0	0	123	0	1	0.186191	0.813809	0.186191	0.186191
2009-2010	60146	1	80	4117.5	32.9	1	1	70	0	0	0	0	1	2	0	0	1	0	1	0	0	0	0	33.93	Eligible	0	0	122	0	1	0.0901907	0.909809	0.0901907	0.0901907
2009-2010	60165	2	84	2822.21	32.1	1	0	49	0	1	2	0	0	0	1	1	2	0	1	1	0	0	0	24.38	Eligible	0	0	119	0	1	0.283257	0.716743	0.283257	0.283257
2009-2010	60201	1	81	2994.72	32.8	1	1	80	1	0	0	0	0	1	1	0	1	0	1	0	0	1	0	26.63	Eligible	1	1	91	1	1	0.0888274	0.911173	0.0888274	0.0888274
2009-2010	60231	2	89	7257.96	33	1	1	62	0	0	0	1	1	2	1	0	0	1	1	0	0	0	0	33.66	Eligible	0	0	125	0	1	0.0939099	0.90609	0.0939099	0.0939099
2009-2010	60256	2	77	3491.53	32.9	1	0	45	1	1	2	1	0	1	1	0	0	0	2	0	0	0	0	29.14	Eligible	0	0	117	0	1	0.255545	0.744455	0.255545	0.255545
2009-2010	60326	1	78	1525.63	32.9	1	1	80	0	1	2	1	0	1	0	0	1	0	1	1	1	0	1	28.26	Eligible	1	0	47	1	1	0.557558	0.442442	0.557558	0.442442
2009-2010	60345	1	79	1436.46	32.9	1	1	62	1	1	2	0	0	0	1	0	1	0	1	1	1	1	0	23.07	Eligible	0	0	124	0	1	0.374226	0.625774	0.374226	0.374226
2009-2010	60357	1	83	2285.23	32.5	1	1	76	0	1	2	0	1	2	0	0	0	1	1	1	1	0	1	30.11	Eligible	0	0	111	0	1	0.618244	0.381756	0.618244	0.381756
2009-2010	60384	1	80	2571.79	33	1	1	75	0	0	0	1	0	1	1	0	0	0	2	1	1	0	1	27.11	Eligible	1	1	81	1	1	0.219886	0.780114	0.219886	0.219886
2009-2010	60551	1	80	7289.42	32.5	1	1	68	0	0	0	1	1	2	1	0	0	1	2	0	1	0	0	41.27	Eligible	0	0	122	0	1	0.110878	0.889122	0.110878	0.110878
2009-2010	60713	2	84	1241.07	32.3	1	1	68	1	1	2	0	0	1	1	1	2	1	1	0	0	0	0	28.7	Eligible	0	0	119	0	1	0.247737	0.752263	0.247737	0.247737
2009-2010	60848	2	85	2863.91	31	1	1	80	1	1	3	1	0	1	1	0	1	1	1	0	1	0	0	25.56	Eligible	1	0	31	1	1	0.141824	0.858176	0.141824	0.141824
2009-2010	60896	2	80	1632.51	33	1	1	60	1	1	2	1	1	2	1	0	1	1	1	1	1	0	0	32.25	Eligible	0	0	123	0	1	0.349616	0.650384	0.349616	0.349616
2009-2010	60905	3	86	1980.74	33	1	0	46	1	1	1	0	1	2	1	0	0	0	1	0	0	0	0	31.5	Eligible	1	0	92	1	1	0.0898752	0.910125	0.0898752	0.0898752
2009-2010	60940	1	80	2525.63	33	1	1	61	0	0	0	0	0	0	0	0	1	1	2	0	1	1	0	24.92	Eligible	1	0	92	1	1	0.119233	0.880767	0.119233	0.119233
2009-2010	60944	2	81	10486.9	32.9	1	0	48	0	0	0	0	1	2	1	0	0	0	1	0	0	0	1	38	Eligible	0	0	127	0	1	0.185936	0.814064	0.185936	0.185936
2009-2010	60946	2	82	1055.7	33	1	1	68	1	1	3	0	0	1	1	0	1	1	2	1	1	0	1	28.12	Eligible	0	0	115	0	1	0.320075	0.679925	0.320075	0.320075
2009-2010	60994	2	78	1410.85	33	1	1	60	1	1	2	1	1	2	0	0	0	0	1	0	0	1	0	30.55	Eligible	0	0	122	0	1	0.310836	0.689164	0.310836	0.310836
2009-2010	61006	1	82	4392.69	33	1	1	75	1	0	0	1	0	1	1	0	1	1	1	0	1	0	0	28.69	Eligible	0	0	129	0	1	0.0843435	0.915656	0.0843435	0.0843435
2009-2010	61033	1	85	3388.65	33	1	0	47	0	1	2	1	1	2	0	0	0	1	1	1	0	1	0	32.95	Eligible	0	0	111	0	1	0.365357	0.634643	0.365357	0.365357
2009-2010	61110	2	81	3565.37	32.8	1	0	58	0	1	2	0	1	2	1	0	0	1	1	0	0	0	0	41.09	Eligible	0	0	127	0	1	0.34087	0.65913	0.34087	0.34087
2009-2010	61132	2	83	4610.03	31.7	1	0	46	0	1	2	1	1	2	0	0	0	0	1	0	1	1	0	84.87	Eligible	0	0	114	0	1	0.342853	0.657147	0.342853	0.342853
2009-2010	61157	2	75	5123.67	33	1	1	80	0	0	0	0	0	1	1	0	0	0	1	0	0	0	0	27.14	Eligible	0	0	133	0	1	0.0866321	0.913368	0.0866321	0.0866321
2009-2010	61231	2	78	4402.43	32	1	0	48	0	1	2	1	1	2	0	0	1	0	1	1	0	0	1	37.71	Eligible	0	0	122	0	1	0.529728	0.470272	0.529728	0.470272
2009-2010	61338	1	81	1714.46	32.7	1	0	58	1	1	1	0	0	0	1	0	1	0	2	0	0	0	0	23.81	Eligible	0	0	110	0	1	0.0983056	0.901694	0.0983056	0.0983056
2009-2010	61356	1	81	4930.86	30.8	1	1	73	0	0	0	1	1	2	0	0	0	0	1	0	1	1	1	34.47	Eligible	0	0	110	0	1	0.232864	0.767136	0.232864	0.232864
2009-2010	61377	1	89	1820.63	31	1	1	73	0	1	2	0	1	2	0	0	1	1	1	1	1	0	1	36.92	Eligible	1	1	94	1	1	0.614476	0.385524	0.614476	0.385524
2009-2010	61393	2	78	4814.88	32.6	1	1	80	0	0	0	1	1	2	1	0	1	1	1	0	1	0	1	37.43	Eligible	1	0	59	1	1	0.235198	0.764802	0.235198	0.235198
2009-2010	61396	2	85	2389.1	32.5	1	1	63	1	1	3	1	0	1	1	0	1	0	2	0	0	1	0	25.3	Eligible	1	0	64	1	1	0.13654	0.86346	0.13654	0.13654
2009-2010	61459	1	82	2634.75	33	1	0	51	1	1	2	0	1	2	0	1	2	1	1	1	1	1	0	53.39	Eligible	0	0	128	0	1	0.321159	0.678841	0.321159	0.321159
2009-2010	61476	1	89	1896.95	32.5	1	0	44	1	1	2	0	1	2	0	1	2	0	1	0	0	0	0	30.77	Eligible	0	0	117	0	1	0.2281	0.7719	0.2281	0.2281
2009-2010	61501	2	85	1781.44	32.2	1	0	46	0	1	1	0	1	2	0	0	0	1	2	0	0	0	1	36.21	Eligible	1	0	100	1	1	0.230854	0.769146	0.230854	0.230854
2009-2010	61603	2	77	2995.31	32.1	1	1	80	1	0	0	0	0	1	1	0	1	1	1	1	1	0	1	28.72	Eligible	1	0	29	1	1	0.212893	0.787107	0.212893	0.212893
2009-2010	61778	2	87	3375.01	33	1	0	55	0	1	2	1	1	2	0	0	0	0	1	0	0	0	1	34.27	Eligible	0	0	116	0	1	0.512146	0.487854	0.512146	0.487854
2009-2010	61831	1	89	4177.26	33	1	1	80	0	0	0	0	1	2	1	0	1	0	1	1	1	0	1	34.58	Eligible	1	0	37	1	1	0.24879	0.75121	0.24879	0.24879
2009-2010	61962	2	89	1271.85	32.5	1	1	80	1	1	3	0	0	1	1	0	1	1	1	0	1	0	0	27.14	Eligible	1	0	50	1	1	0.147221	0.852779	0.147221	0.147221
2009-2010	62019	3	86	1870.55	32.8	1	1	69	1	0	0	0	1	2	1	0	1	0	1	1	0	0	0	39.71	Eligible	0	0	125	0	1	0.0924963	0.907504	0.0924963	0.0924963
2009-2010	62041	1	83	2168.95	31.5	1	1	62	0	1	2	0	1	2	0	0	1	0	2	1	1	0	1	30.71	Eligible	0	0	113	0	1	0.59642	0.40358	0.59642	0.40358
2009-2010	62050	2	84	2876.79	32.4	1	0	53	0	1	2	1	1	2	0	0	0	0	2	0	0	0	0	37.5	Eligible	0	0	118	0	1	0.30996	0.69004	0.30996	0.30996
2009-2010	62064	1	83	3015.26	32.7	1	1	77	0	0	0	1	0	1	0	0	0	0	1	0	1	0	0	26.95	Eligible	0	0	111	0	1	0.0849559	0.915044	0.0849559	0.0849559
2009-2010	62092	2	89	1654.18	33	1	0	46	0	1	3	1	1	2	1	0	0	0	2	0	0	0	0	30.11	Eligible	0	0	126	0	1	0.140462	0.859538	0.140462	0.140462
2011-2012	62177	2	92	981.411	32	1	0	51	1	1	3	0	0	0	1	1	2	0	1	0	0	0	0	20.1	Eligible	0	0	86	0	1	0.101435	0.898565	0.101435	0.101435
2011-2012	62279	2	99	1242.67	33	1	1	80	1	1	2	0	0	0	0	1	2	0	1	0	1	0	1	21.9	Eligible	1	1	9	1	1	0.484673	0.515327	0.484673	0.484673
2011-2012	62429	2	96	3265.17	32.7	1	0	47	1	1	2	1	1	2	0	0	0	0	1	0	0	0	0	37.3	Eligible	0	0	90	0	1	0.264707	0.735293	0.264707	0.264707
2011-2012	62439	1	94	8090.84	32.7	1	1	75	1	0	0	1	1	2	1	0	1	1	1	0	1	0	0	33	Eligible	0	0	91	0	1	0.0967952	0.903205	0.0967952	0.0967952
2011-2012	62445	2	95	2471.54	32.5	1	0	42	0	1	2	1	1	2	0	1	2	0	1	1	0	1	1	39.1	Eligible	0	0	92	0	1	0.504385	0.495615	0.504385	0.495615
2011-2012	62471	2	96	5859.68	32.7	1	1	76	0	0	0	0	0	1	0	0	1	0	1	0	0	0	0	28	Eligible	1	0	87	1	1	0.0808724	0.919128	0.0808724	0.0808724
2011-2012	62529	3	90	2071.06	32.3	1	0	59	1	1	2	1	1	2	1	0	0	0	1	0	0	0	0	45.6	Eligible	0	0	93	0	1	0.288319	0.711681	0.288319	0.288319
2011-2012	62599	2	97	2205.53	32.5	1	0	50	0	1	2	1	0	1	0	0	0	0	1	0	1	0	1	30	Eligible	0	0	88	0	1	0.49064	0.50936	0.49064	0.49064
2011-2012	62671	1	100	1004.53	32.3	1	1	69	1	1	2	1	0	1	0	0	0	0	1	0	0	0	0	26.3	Eligible	1	0	69	1	1	0.258235	0.741765	0.258235	0.258235
2011-2012	62806	2	96	3064.16	32.4	1	0	53	1	1	2	0	0	1	1	0	1	0	1	1	0	0	0	25	Eligible	0	0	90	0	1	0.281814	0.718186	0.281814	0.281814
2011-2012	62818	2	100	1887.04	32.2	1	0	52	0	1	2	1	1	2	0	0	0	0	1	0	1	0	1	37.3	Eligible	1	0	56	1	1	0.531125	0.468875	0.531125	0.468875
2011-2012	62838	2	99	2386.44	32.8	1	0	44	0	1	2	0	0	0	0	1	2	0	1	0	0	0	1	22.3	Eligible	0	0	97	0	1	0.445746	0.554254	0.445746	0.445746
2011-2012	62849	1	96	2399.23	32.4	1	0	40	0	1	2	1	1	2	1	0	0	0	1	0	0	0	0	68.7	Eligible	0	0	101	0	1	0.293824	0.706176	0.293824	0.293824
2011-2012	62859	2	95	2350.43	32.7	1	0	53	0	1	2	0	1	2	0	0	1	0	1	0	0	0	0	34.9	Eligible	0	0	92	0	1	0.306352	0.693648	0.306352	0.306352
2011-2012	62892	2	95	2311.38	32.6	1	0	50	1	1	2	1	0	1	1	1	2	0	1	1	0	1	0	28.5	Eligible	0	0	92	0	1	0.256436	0.743564	0.256436	0.256436
2011-2012	62938	1	100	4709.89	32	1	0	32	0	1	2	0	1	2	0	1	2	0	2	1	0	0	0	44.4	Eligible	0	0	103	0	1	0.271634	0.728366	0.271634	0.271634
2011-2012	63010	2	100	1621.52	31.9	1	1	78	0	1	2	1	1	2	0	0	0	1	1	0	0	0	0	30.1	Eligible	1	1	54	1	1	0.343057	0.656943	0.343057	0.343057
2011-2012	63013	1	102	1468.85	30.9	1	1	65	1	1	3	1	0	0	1	0	0	1	2	1	1	0	1	22.2	Eligible	0	0	87	0	1	0.334462	0.665538	0.334462	0.334462
2011-2012	63040	2	96	1918.61	33	1	0	54	0	1	3	0	0	0	1	0	0	0	2	0	0	0	0	19.1	Eligible	0	0	90	0	1	0.147907	0.852093	0.147907	0.147907
2011-2012	63082	1	101	22575.4	32.9	1	0	59	0	0	0	0	0	0	1	1	2	0	1	1	1	0	1	22.1	Eligible	0	0	96	0	1	0.187108	0.812892	0.187108	0.187108
2011-2012	63145	3	90	1880.07	32.8	1	0	50	1	1	2	1	0	0	0	1	2	1	1	0	1	1	1	19.6	Eligible	0	0	93	0	1	0.491858	0.508142	0.491858	0.491858
2011-2012	63156	2	100	6346.46	32.2	1	1	70	0	0	0	1	0	1	1	0	1	0	2	0	0	0	0	29	Eligible	0	0	99	0	1	0.083796	0.916204	0.083796	0.083796
2011-2012	63162	1	96	2350.92	31.3	1	0	58	0	1	2	1	1	2	0	0	0	0	1	0	0	0	0	38.9	Eligible	0	0	101	0	1	0.302752	0.697248	0.302752	0.302752
2011-2012	63178	2	101	3947.9	33	1	0	40	0	1	2	0	1	2	1	1	2	0	2	0	0	0	0	34.8	Eligible	0	0	107	0	1	0.269428	0.730572	0.269428	0.269428
2011-2012	63225	1	96	1482.79	32.3	1	1	63	0	1	2	1	1	2	0	0	0	1	1	0	1	0	0	32.6	Eligible	0	0	100	0	1	0.345715	0.654285	0.345715	0.345715
2011-2012	63238	2	93	2495.33	32	1	1	80	0	1	3	0	0	0	0	0	0	0	1	0	1	0	0	22.6	Eligible	0	0	103	0	1	0.16326	0.83674	0.16326	0.16326
2011-2012	63287	2	101	2546.79	32.9	1	1	78	0	1	2	0	0	1	0	0	0	1	1	1	1	0	1	25.9	Eligible	1	0	9	1	1	0.584537	0.415463	0.584537	0.415463
2011-2012	63288	1	96	2038.4	32.5	1	0	58	0	1	2	1	1	2	1	0	0	1	1	0	0	0	0	34.3	Eligible	0	0	100	0	1	0.331132	0.668868	0.331132	0.331132
2011-2012	63310	2	101	3192.43	32.7	1	0	53	0	1	2	0	1	2	0	1	2	0	1	1	1	0	0	32.1	Eligible	0	0	108	0	1	0.30103	0.69897	0.30103	0.30103
2011-2012	63311	1	96	951.268	32.9	1	1	62	1	1	2	0	0	0	1	0	1	0	1	0	0	0	0	23.5	Eligible	0	0	101	0	1	0.29528	0.70472	0.29528	0.29528
2011-2012	63360	2	93	4959.69	32.4	1	1	80	0	0	0	0	0	0	0	0	0	0	1	1	1	0	0	15.7	Eligible	1	0	6	1	1	0.110655	0.889345	0.110655	0.110655
2011-2012	63377	1	96	4768.45	32.4	1	0	39	0	1	2	1	1	2	0	0	0	1	1	1	1	0	1	37.5	Eligible	0	0	100	0	1	0.559765	0.440235	0.559765	0.440235
2011-2012	63385	1	100	2006.93	32.5	1	1	62	0	1	2	1	1	2	1	0	0	0	1	0	0	0	0	33.3	Eligible	0	0	102	0	1	0.318862	0.681138	0.318862	0.318862
2011-2012	63410	2	100	2074.83	31.8	1	0	22	1	1	2	0	0	0	0	0	0	0	2	0	0	0	0	23.9	Eligible	0	0	100	0	1	0.253997	0.746003	0.253997	0.253997
2011-2012	63451	2	100	2147.03	31.2	1	0	28	1	1	2	0	0	1	0	0	0	0	2	0	1	0	0	28.4	Eligible	0	0	100	0	1	0.253822	0.746178	0.253822	0.253822
2011-2012	63498	2	98	2898.31	32.8	1	1	70	0	1	2	0	1	2	0	0	1	1	1	0	1	0	0	30.1	Eligible	0	0	104	0	1	0.364327	0.635673	0.364327	0.364327
2011-2012	63532	1	102	2963.05	30.4	1	0	54	1	1	2	0	1	2	0	1	2	1	1	0	1	0	0	33.9	Eligible	0	0	87	0	1	0.269732	0.730268	0.269732	0.269732
2011-2012	63544	2	90	1210.32	32.7	1	1	63	1	1	3	1	0	0	1	1	2	0	2	0	0	0	0	23.8	Eligible	0	0	88	0	1	0.109094	0.890906	0.109094	0.109094
2011-2012	63553	3	90	1114.65	31.5	1	1	76	1	1	2	0	0	1	0	0	1	1	1	0	1	0	1	29.1	Eligible	1	0	43	1	1	0.523617	0.476383	0.523617	0.476383
2011-2012	63554	1	96	1120.65	33	1	1	61	1	1	2	1	1	2	1	0	0	1	1	0	0	0	0	33.2	Eligible	0	0	100	0	1	0.306725	0.693275	0.306725	0.306725
2011-2012	63566	2	101	2008.66	32	1	1	62	0	1	2	0	1	2	0	0	1	1	1	0	0	0	1	38.8	Eligible	0	0	107	0	1	0.551629	0.448371	0.551629	0.448371
2011-2012	63578	2	99	2158.56	32.4	1	0	41	0	1	2	0	1	2	0	1	2	0	2	0	1	0	1	40.8	Eligible	1	1	57	1	1	0.486274	0.513726	0.486274	0.486274
2011-2012	63620	1	92	1784.08	31.4	1	1	61	1	1	2	1	0	0	1	1	2	0	1	0	0	1	1	23.9	Eligible	0	0	105	0	1	0.477676	0.522324	0.477676	0.477676
2011-2012	63627	2	98	7843.39	33	1	1	80	0	0	0	1	0	1	1	0	0	0	1	0	1	0	0	28.7	Eligible	1	0	102	1	1	0.0905466	0.909453	0.0905466	0.0905466
2011-2012	63700	1	96	2640.47	32.3	1	0	40	1	1	2	0	1	2	0	0	0	1	2	0	1	0	0	31.9	Eligible	0	0	100	0	1	0.313184	0.686816	0.313184	0.313184
2011-2012	63795	1	94	19035.1	32.4	1	0	59	1	0	0	1	0	1	1	1	2	0	1	0	0	0	0	26.4	Eligible	1	0	66	1	1	0.0539049	0.946095	0.0539049	0.0539049
2011-2012	63834	2	93	2309.26	31.6	1	0	52	0	1	2	0	1	2	1	0	0	1	1	0	0	0	1	50.1	Eligible	0	0	104	0	1	0.551647	0.448353	0.551647	0.448353
2011-2012	63848	3	90	2003.74	31.6	1	0	31	1	1	2	1	0	1	0	0	0	0	1	0	0	0	0	28	Eligible	0	0	93	0	1	0.221187	0.778813	0.221187	0.221187
2011-2012	63873	2	100	1160.07	31.5	1	1	80	1	1	2	0	0	0	0	0	1	0	1	0	1	0	0	18.1	Eligible	1	0	50	1	1	0.324081	0.675919	0.324081	0.324081
2011-2012	63875	1	96	1392.49	32.6	1	1	64	0	1	2	0	1	2	0	0	0	0	1	0	0	0	0	41.6	Eligible	0	0	100	0	1	0.318988	0.681012	0.318988	0.318988
2011-2012	63890	2	90	1288.56	32.8	1	1	60	0	1	3	0	1	2	0	0	1	0	1	1	1	1	0	38.7	Eligible	0	0	88	0	1	0.189785	0.810215	0.189785	0.189785
2011-2012	63909	2	96	5586.31	32.5	1	1	62	0	0	0	1	1	2	1	0	0	1	1	0	0	0	0	32.2	Eligible	0	0	89	0	1	0.0939099	0.90609	0.0939099	0.0939099
2011-2012	63911	1	96	1316.72	32.6	1	1	67	0	1	2	1	1	2	0	1	2	1	1	0	0	0	0	32.5	Eligible	1	0	78	1	1	0.282186	0.717814	0.282186	0.282186
2011-2012	63948	1	100	3063.82	32.7	1	0	50	0	1	2	0	0	1	1	0	0	0	1	0	0	0	0	28.1	Eligible	0	0	103	0	1	0.282713	0.717287	0.282713	0.282713
2011-2012	64046	2	91	4801.24	33	1	0	39	0	1	2	0	1	2	1	1	2	0	1	0	1	0	0	31.8	Eligible	1	0	38	1	1	0.274591	0.725409	0.274591	0.274591
2011-2012	64084	3	91	5068.26	31.7	1	1	80	1	0	0	0	1	2	0	0	1	0	1	1	1	0	0	30.8	Eligible	1	1	31	1	1	0.100993	0.899007	0.100993	0.100993
2011-2012	64143	1	94	3380.65	32.9	1	0	58	1	1	1	0	0	1	1	0	0	0	1	1	0	0	0	26.9	Eligible	0	0	90	0	1	0.0915857	0.908414	0.0915857	0.0915857
2011-2012	64154	2	96	2465.77	32.6	1	0	59	0	1	2	1	1	2	0	1	2	0	1	0	0	0	0	34.4	Eligible	0	0	90	0	1	0.258482	0.741518	0.258482	0.258482
2011-2012	64161	1	96	2262.85	31.8	1	0	51	0	1	2	1	1	2	0	0	1	1	2	0	0	0	0	59	Eligible	0	0	100	0	1	0.324423	0.675577	0.324423	0.324423
2011-2012	64170	1	96	2419.19	32.5	1	0	22	0	1	2	0	1	2	1	0	0	0	2	0	0	0	1	35.1	Eligible	0	0	87	0	1	0.507482	0.492518	0.507482	0.492518
2011-2012	64186	2	93	1187.47	32.6	1	1	63	1	1	3	0	1	2	1	0	0	0	1	0	0	0	0	31.1	Eligible	0	0	104	0	1	0.134016	0.865984	0.134016	0.134016
2011-2012	64191	2	93	1800.85	32.7	1	1	72	1	1	3	0	0	1	1	0	1	0	2	0	0	1	0	25.3	Eligible	0	0	104	0	1	0.147738	0.852262	0.147738	0.147738
2011-2012	64215	2	101	2216	32.8	1	1	80	0	1	2	0	0	0	0	0	0	1	1	1	1	0	1	23.7	Eligible	0	0	108	0	1	0.617124	0.382876	0.617124	0.382876
2011-2012	64256	2	97	1498.63	32.3	1	1	67	0	1	2	0	1	2	0	0	0	1	1	0	1	0	1	34.5	Eligible	0	0	87	0	1	0.580798	0.419202	0.580798	0.419202
2011-2012	64298	2	99	1435.28	31.2	1	1	68	0	1	2	1	1	2	0	0	0	0	1	0	0	0	1	33.5	Eligible	0	0	97	0	1	0.529527	0.470473	0.529527	0.470473
2011-2012	64344	1	100	3800.25	32.7	1	0	37	1	1	2	0	1	2	1	0	1	0	1	0	0	0	0	51.3	Eligible	0	0	103	0	1	0.273359	0.726641	0.273359	0.273359
2011-2012	64368	2	100	1124.91	30.1	1	1	70	1	1	2	0	0	0	0	0	1	1	1	0	0	0	0	24.3	Eligible	0	0	99	0	1	0.309292	0.690708	0.309292	0.309292
2011-2012	64430	2	95	934.137	32.9	1	1	65	1	1	3	1	0	1	1	0	1	0	1	1	0	0	0	28.4	Eligible	0	0	92	0	1	0.125399	0.874601	0.125399	0.125399
2011-2012	64450	2	94	1475.91	32.5	1	1	80	1	0	0	0	0	0	0	0	1	0	2	0	0	0	1	24.6	Eligible	1	0	2	1	1	0.189574	0.810426	0.189574	0.189574
2011-2012	64469	2	100	2216.35	33	1	0	47	1	1	2	1	0	1	0	0	1	0	2	0	0	0	0	26.5	Eligible	0	0	99	0	1	0.247463	0.752537	0.247463	0.247463
2011-2012	64473	2	101	1559.75	32.1	1	1	79	1	1	2	0	0	1	1	0	0	1	2	1	0	0	1	30	Eligible	0	0	103	0	1	0.559877	0.440123	0.559877	0.440123
2011-2012	64593	2	94	2469.07	31.2	1	0	47	1	1	3	1	0	0	1	0	0	0	1	0	0	0	1	24.3	Eligible	0	0	107	0	1	0.245535	0.754465	0.245535	0.245535
2011-2012	64625	1	96	1102.93	32.8	1	1	69	1	1	2	0	0	1	1	0	0	1	2	0	0	0	1	26	Eligible	1	1	84	1	1	0.519803	0.480197	0.519803	0.480197
2011-2012	64634	1	100	2198.11	32.3	1	1	74	0	1	2	0	1	2	0	0	0	0	1	1	1	1	0	34.5	Eligible	0	0	102	0	1	0.4136	0.5864	0.4136	0.4136
2011-2012	64721	2	100	2143.93	32.6	1	0	56	1	1	2	0	1	2	0	1	2	1	2	0	1	0	0	31.4	Eligible	0	0	99	0	1	0.284031	0.715969	0.284031	0.284031
2011-2012	64777	2	90	2002.18	32.8	1	0	52	0	1	2	1	1	2	1	0	0	0	2	0	0	0	0	30.1	Eligible	0	0	89	0	1	0.320413	0.679587	0.320413	0.320413
2011-2012	64848	2	97	1247.68	31.7	1	1	69	1	1	2	0	0	0	0	1	2	0	2	0	0	0	0	22.2	Eligible	1	0	69	1	1	0.259112	0.740888	0.259112	0.259112
2011-2012	64906	1	102	1799.03	32.2	1	1	80	1	1	3	0	0	1	1	0	1	1	1	0	1	0	0	26.3	Eligible	0	0	87	0	1	0.147221	0.852779	0.147221	0.147221
2011-2012	64928	1	92	1996.34	32.5	1	1	80	1	1	2	0	0	0	0	0	1	0	1	1	0	0	0	21.3	Eligible	1	0	27	1	1	0.327527	0.672473	0.327527	0.327527
2011-2012	64942	2	100	929.245	31.7	1	1	69	1	1	2	0	1	2	0	0	0	1	2	1	1	0	1	32.4	Eligible	1	1	67	1	1	0.593108	0.406892	0.593108	0.406892
2011-2012	64946	2	95	739.012	32.2	1	1	60	1	1	2	0	1	2	1	0	1	1	1	0	1	0	0	41	Eligible	1	1	77	1	1	0.335167	0.664833	0.335167	0.335167
2011-2012	64954	3	90	1377.86	32.8	1	0	54	0	1	3	0	0	0	0	0	1	0	1	0	0	0	0	18.6	Eligible	0	0	93	0	1	0.134066	0.865934	0.134066	0.134066
2011-2012	64963	1	96	2575.02	33	1	0	55	1	1	2	1	1	2	0	0	0	1	1	0	0	0	1	45	Eligible	1	0	59	1	1	0.499371	0.500629	0.499371	0.499371
2011-2012	64976	2	100	922.624	32	1	1	69	1	1	2	1	0	1	1	0	0	1	1	1	1	0	0	26.6	Eligible	1	1	86	1	1	0.326506	0.673494	0.326506	0.326506
2011-2012	64979	2	99	2288.48	31.9	1	0	47	0	1	2	0	1	2	0	0	0	1	1	0	0	0	0	42.9	Eligible	0	0	98	0	1	0.316016	0.683984	0.316016	0.316016
2011-2012	64983	2	96	2396.31	32.5	1	1	76	0	1	2	0	1	2	1	0	1	0	1	0	1	0	1	43.4	Eligible	1	0	58	1	1	0.586818	0.413182	0.586818	0.413182
2011-2012	64985	2	96	962.543	32.6	1	1	65	1	1	2	0	1	2	0	1	2	1	1	1	1	0	0	31.7	Eligible	0	0	90	0	1	0.303811	0.696189	0.303811	0.303811
2011-2012	65051	2	90	2988.12	32.9	1	1	80	0	1	3	0	0	1	0	0	0	0	2	1	1	0	0	27.2	Eligible	1	0	53	1	1	0.169266	0.830734	0.169266	0.169266
2011-2012	65056	2	90	1167.14	31.9	1	1	76	1	1	2	0	1	2	1	0	1	1	1	1	1	0	1	31	Eligible	1	1	37	1	1	0.6005	0.3995	0.6005	0.3995
2011-2012	65098	1	96	1528.83	32.1	1	1	68	0	1	2	0	1	2	1	0	0	1	2	0	0	0	1	31.1	Eligible	0	0	100	0	1	0.587531	0.412469	0.587531	0.412469
2011-2012	65150	2	101	3212.59	32.8	1	0	53	0	1	2	1	1	2	1	0	0	1	1	0	1	0	0	32.9	Eligible	0	0	108	0	1	0.345762	0.654238	0.345762	0.345762
2011-2012	65169	3	90	1657.69	32.5	1	0	59	0	1	3	0	0	0	1	0	0	0	1	0	0	0	1	21.8	Eligible	0	0	93	0	1	0.291907	0.708093	0.291907	0.291907
2011-2012	65195	2	99	1648.74	31.9	1	0	43	1	1	2	1	1	2	1	0	0	1	2	0	0	0	0	39.4	Eligible	0	0	97	0	1	0.299179	0.700821	0.299179	0.299179
2011-2012	65236	1	96	1731.14	31.1	1	1	73	0	1	2	0	0	1	0	0	1	0	1	1	1	0	1	27	Eligible	1	0	52	1	1	0.559074	0.440926	0.559074	0.440926
2011-2012	65244	2	100	2390.02	29.2	1	0	49	0	1	2	0	1	2	1	0	0	0	1	0	0	0	1	40	Eligible	0	0	99	0	1	0.528441	0.471559	0.528441	0.471559
2011-2012	65293	1	96	1351.57	32	1	1	64	0	1	2	0	1	2	0	0	1	1	1	1	1	1	0	39.5	Eligible	0	0	100	0	1	0.419415	0.580585	0.419415	0.419415
2011-2012	65326	1	102	1681.07	32.8	1	0	44	0	1	3	0	1	2	1	0	0	1	1	0	1	0	0	31.3	Eligible	0	0	87	0	1	0.158462	0.841538	0.158462	0.158462
2011-2012	65331	2	95	2035.36	32.9	1	0	54	0	1	2	1	1	2	0	0	0	0	1	0	0	0	0	36.3	Eligible	0	0	92	0	1	0.298247	0.701753	0.298247	0.298247
2011-2012	65431	2	100	1083.05	32	1	1	73	1	1	2	1	0	1	0	0	1	0	1	1	0	0	0	25.4	Eligible	1	1	102	1	1	0.283785	0.716215	0.283785	0.283785
2011-2012	65460	2	100	1029.11	32.8	1	1	64	0	1	3	0	1	2	0	0	0	1	1	0	0	0	0	32	Eligible	0	0	100	0	1	0.15336	0.84664	0.15336	0.15336
2011-2012	65475	1	96	2271.69	32.8	1	0	44	0	1	2	0	1	2	1	0	0	0	2	0	1	0	0	47	Eligible	0	0	101	0	1	0.340976	0.659024	0.340976	0.340976
2011-2012	65476	1	101	4845.14	32.8	1	0	32	0	1	2	1	1	2	0	0	0	1	1	0	0	0	1	53.1	Eligible	0	0	96	0	1	0.500683	0.499317	0.500683	0.499317
2011-2012	65478	1	96	1264.05	32.5	1	1	61	0	1	2	1	0	1	0	0	0	0	2	0	0	0	0	27.4	Eligible	0	0	100	0	1	0.287239	0.712761	0.287239	0.287239
2011-2012	65479	1	100	2670.52	32.9	1	0	51	1	1	2	1	1	2	1	0	0	0	1	0	0	0	0	48.9	Eligible	0	0	103	0	1	0.279604	0.720396	0.279604	0.279604
2011-2012	65481	1	100	1720.96	32.7	1	1	62	0	1	2	0	1	2	0	0	0	1	1	0	0	0	0	37.9	Eligible	0	0	109	0	1	0.333638	0.666362	0.333638	0.333638
2011-2012	65500	2	100	2241.38	31.5	1	0	46	1	1	2	0	1	2	0	0	0	0	1	0	0	0	0	31.6	Eligible	0	0	100	0	1	0.272228	0.727772	0.272228	0.272228
2011-2012	65514	1	96	6062.59	32.3	1	1	80	0	0	0	1	0	0	1	0	0	0	2	0	0	0	0	18.5	Eligible	0	0	100	0	1	0.0985718	0.901428	0.0985718	0.0985718
2011-2012	65562	2	95	1246.9	32.8	1	1	62	0	1	2	1	1	2	0	1	2	1	1	0	0	0	0	49.2	Eligible	0	0	92	0	1	0.276792	0.723208	0.276792	0.276792
2011-2012	65573	1	96	2810.74	31.5	1	0	44	1	1	2	1	1	2	0	0	1	0	1	0	0	0	0	42.8	Eligible	0	0	101	0	1	0.261617	0.738383	0.261617	0.261617
2011-2012	65590	2	93	2751.05	30.9	1	0	43	0	1	2	0	1	2	0	0	0	0	2	0	0	0	1	33.1	Eligible	0	0	104	0	1	0.522151	0.477849	0.522151	0.477849
2011-2012	65596	1	96	1553.4	32.2	1	1	60	0	1	2	1	1	2	1	0	1	0	1	0	1	0	0	31.1	Eligible	0	0	101	0	1	0.336831	0.663169	0.336831	0.336831
2011-2012	65621	1	96	1136.35	32.9	1	1	63	1	1	2	0	1	2	1	0	1	1	1	0	0	0	0	38.8	Eligible	0	0	100	0	1	0.318435	0.681565	0.318435	0.318435
2011-2012	65648	2	100	922.438	32.1	1	1	61	1	1	2	0	0	1	0	1	2	0	1	0	0	0	1	29.2	Eligible	1	1	105	1	1	0.40601	0.59399	0.40601	0.40601
2011-2012	65650	3	92	2599.84	32.8	1	1	79	0	1	3	1	0	0	0	0	0	0	2	0	0	0	1	20.2	Eligible	0	0	101	0	1	0.306675	0.693325	0.306675	0.306675
2011-2012	65674	1	102	2243.51	32.6	1	1	80	0	1	2	0	1	2	0	0	1	0	1	0	1	0	1	31	Eligible	0	0	87	0	1	0.578952	0.421048	0.578952	0.421048
2011-2012	65679	1	95	1353.37	32.3	1	1	69	1	1	3	1	0	0	0	0	1	0	1	1	1	0	1	24.1	Eligible	0	0	103	0	1	0.297679	0.702321	0.297679	0.297679
2011-2012	65705	1	92	1996.92	32.5	1	1	63	0	1	1	0	1	2	0	0	0	1	1	0	1	0	0	35.2	Eligible	0	0	105	0	1	0.121332	0.878668	0.121332	0.121332
2011-2012	65711	3	90	1384.18	32.9	1	0	46	1	1	3	0	0	1	1	0	1	1	1	0	0	0	0	27.6	Eligible	0	0	93	0	1	0.115999	0.884001	0.115999	0.115999
2011-2012	65736	1	100	2202	33	1	1	71	1	1	3	0	0	1	1	0	1	1	1	1	0	0	0	28.2	Eligible	0	0	103	0	1	0.143183	0.856817	0.143183	0.143183
2011-2012	65775	2	99	2366.78	32.3	1	0	49	0	1	2	0	1	2	0	0	0	0	2	0	0	0	0	44.1	Eligible	0	0	97	0	1	0.314733	0.685267	0.314733	0.314733
2011-2012	65808	2	100	951.268	31.5	1	1	65	1	1	2	0	0	1	1	0	0	0	2	0	0	0	1	26.2	Eligible	0	0	100	0	1	0.495113	0.504887	0.495113	0.495113
2011-2012	65837	1	100	1412.52	33	1	1	66	1	1	2	1	1	2	0	0	1	1	1	1	1	0	0	31.2	Eligible	0	0	102	0	1	0.344712	0.655288	0.344712	0.344712
2011-2012	65869	2	100	1281.57	31.6	1	1	66	0	1	2	0	1	2	0	0	0	0	1	0	0	0	0	40	Eligible	0	0	100	0	1	0.32132	0.67868	0.32132	0.32132
2011-2012	65876	1	102	2623.09	32.3	1	0	36	1	1	2	1	1	2	1	1	2	1	1	0	1	0	0	46	Eligible	0	0	87	0	1	0.253073	0.746927	0.253073	0.253073
2011-2012	65990	1	100	2186.19	31.4	1	0	53	1	1	3	0	1	2	1	1	2	0	1	0	0	0	0	34.8	Eligible	0	0	102	0	1	0.104847	0.895153	0.104847	0.104847
2011-2012	65999	2	93	1194.37	32.6	1	1	69	1	1	3	1	0	0	0	1	2	1	1	0	0	0	0	23.6	Eligible	1	0	79	1	1	0.108611	0.891389	0.108611	0.108611
2011-2012	66050	2	100	1302.92	31.9	1	1	80	0	1	2	1	0	1	0	0	0	0	2	0	1	0	0	28.1	Eligible	1	1	96	1	1	0.328519	0.671481	0.328519	0.328519
2011-2012	66079	2	101	3368.33	32.1	1	0	54	1	1	2	0	1	2	0	1	2	0	1	0	1	0	1	33.8	Eligible	0	0	108	0	1	0.456496	0.543504	0.456496	0.456496
2011-2012	66124	2	102	4734.81	32.8	1	0	37	0	1	1	0	0	0	1	0	0	1	1	0	0	0	1	23.8	Eligible	0	0	99	0	1	0.216732	0.783268	0.216732	0.216732
2011-2012	66140	2	96	1599.37	33	1	1	63	0	1	2	0	1	2	0	0	1	1	1	0	0	0	0	35.2	Eligible	0	0	89	0	1	0.334861	0.665139	0.334861	0.334861
2011-2012	66206	1	100	1004.53	33	1	1	62	1	1	2	1	1	2	1	0	0	1	1	0	0	0	0	30.1	Eligible	0	0	109	0	1	0.307865	0.692135	0.307865	0.307865
2011-2012	66207	1	96	1014.5	32.8	1	1	80	1	1	2	0	1	2	0	0	0	1	1	0	1	0	1	38.2	Eligible	0	0	100	0	1	0.566412	0.433588	0.566412	0.433588
2011-2012	66210	3	90	1276.32	32.2	1	1	63	0	1	2	0	1	2	1	0	0	1	1	0	1	0	1	37.8	Eligible	0	0	93	0	1	0.588655	0.411345	0.588655	0.411345
2011-2012	66238	2	100	1067.34	32.9	1	1	61	0	1	2	0	1	2	0	0	0	0	1	0	0	0	0	34.4	Eligible	0	0	100	0	1	0.315506	0.684494	0.315506	0.315506
2011-2012	66287	1	90	2053.64	32	1	0	47	1	1	3	1	0	0	1	0	1	0	1	0	0	0	0	24.7	Eligible	0	0	97	0	1	0.116982	0.883018	0.116982	0.116982
2011-2012	66325	1	96	2458.84	32.9	1	0	24	0	1	2	0	0	0	1	0	0	0	2	0	0	0	0	18.1	Eligible	0	0	102	0	1	0.292262	0.707738	0.292262	0.292262
2011-2012	66373	1	94	4936.49	31.8	1	1	68	0	0	0	0	1	2	1	0	1	1	1	1	1	1	0	39.9	Eligible	0	0	90	0	1	0.137629	0.862371	0.137629	0.137629
2011-2012	66429	2	90	1288.56	32.8	1	1	69	0	1	3	1	0	0	0	0	0	1	1	0	0	0	1	23.2	Eligible	0	0	89	0	1	0.298881	0.701119	0.298881	0.298881
2011-2012	66436	1	100	2354.46	32.3	1	1	74	0	1	3	0	1	2	1	0	1	0	1	0	0	0	0	35.3	Eligible	0	0	103	0	1	0.157313	0.842687	0.157313	0.157313
2011-2012	66443	3	92	7535.02	31	1	0	38	0	1	1	0	1	2	0	0	1	1	1	0	1	0	1	34.9	Eligible	0	0	97	0	1	0.228855	0.771145	0.228855	0.228855
2011-2012	66457	1	90	2191.3	32.5	1	1	70	1	1	3	0	1	2	1	0	0	1	2	0	1	0	0	40.5	Eligible	0	0	98	0	1	0.168236	0.831764	0.168236	0.168236
2011-2012	66458	1	97	2652.62	32.8	1	1	70	0	1	2	1	1	2	0	0	0	1	1	1	1	0	1	36.3	Eligible	0	0	94	0	1	0.600201	0.399799	0.600201	0.399799
[truncated: 3,125 more rows]
